# Supplementary material for: The Gene Toolkit Implicated in Functional Sex in Sparidae Hermaphrodites: Inferences From Comparative Transcriptomics
Source: Front Genet. 2019 Jan 18;9:749. doi: 10.3389/fgene.2018.00749 (PMC6345689; doi:10.3389/fgene.2018.00749)
Supplement: Supplementary file 1 [file Table_1.XLSX]

## Sheet: Bioinformatic_analysis_details
Read pre-processing. Read quality was assessed with FastQC and subjected to quality control following a pipeline using Scythe, Sickle, Trimmomatic and Prinseq (prinseq-lite-0.20.3). We first used Scythe - A Bayesian adapter trimmer (version 0.994 BETA), which uses a Naive Bayesian approach to classify contaminant substrings in sequence reads; it considers quality information which can make it rob…

## Sheet: Tools_and_parameters
Bioinfomatic analysis
Read pre-processing
FASTQC
Scythe	(adapter file) TruSeq3-PE-2_PCRprimers.fa/prior contamination rate set in 0.1 ‘-p 0.1’
Sickle	pe -g -f \${fq1} -r \${fq2} -t sanger / -q 20 -l 45
Trimmomatic	ILLUMINACLIP:(adapter file) TruSeq3-PE-2_PCRprimers.fa:2:30:10 LEADING:3 TRAILING:3 SLIDINGWINDOW:4:25 MINLEN:45 CROP:99
Prinseq	-verbose -min_len 45 -lc_method entropy -lc_threshold 30 -trim_tail_left 5 -trim_tail_right 5.
Transcriptome assembly construction
Assembly construction:	Trinity package (version 2.0.6)	default kmer 25, min length 200 nucleotides
Assessing the assembled transcripts/ exclude spurious transcripts/Assembly filtering	Bowtie2 within RSEM (version 1.2.19)	align_and_estimate_abundance.pl	IsoPct <1 , FPKM <0.3
Assessing the assembled transcripts quality:	(a) pooling all the reads and mapping them to the assembly using Bowtie2 and Samtools to estimate the percentage of mapped reads
	(b) examining the similarity between the Trinity assembly and swissprot database using blastx search	e-value threshold 10−6
	(c) quantifying the completeness of the transcriptome assembly and determining how many of the 3,023 genes for vertebrates (OrthoDBv8 was used from BUSCO) were present in our two species transcriptomes, using BUSCO (Benchmarking Universal Single-Copy Orthologs) software
Transcriptomes functional annotation
Annotation of the assembled transcripts:	BLASTx similarity search against UniProtKB/SwissProt database	e-value threshold 10−5	keeping the top 20 hits	NOBLAST
Gene Ontology (GO) mapping:	Blast2GO
Additional annotation:	InterPro; a local InterProScan (version 5, InterPro release 48.0)	on the longest open reading frame (ORF)	Perl script based on the EMBOSS program “getorf ”
Merging InterPro with GO terms derived from the blastx against UniProt
GO terms modulation:	ANNEX followed by GOSlim
Differential expression analysis
Quantification:
The de novo transcriptome assembly of each species served as a reference for read mapping. Filtered reads of gonads and brains of each sample of a species were aligned to the species’ transcriptome assembly
Mapping:	Bowtie2
Abundance estimation:	RSEM	align_and_estimate_abundance.pl
Filtering before calling for DE:	sum of counts in each row >15	Loci with less than fifteen reads mapped on them, were excluded prior to differential expression analysis to improve the statistical power
DE calling:	R (version 3.2.0)
	DESeq. 2 (R bioconductor package)	false discovery rate, FDR, threshold of 0.05
		p value < 0.05
Functional GO and pathway enrichment analysis
	BLAST2GO	two-tailed test
		the most specific terms with FDR = 0.05
