# Supplementary material for: The Gene Toolkit Implicated in Functional Sex in Sparidae Hermaphrodites: Inferences From Comparative Transcriptomics
Source: Front Genet. 2019 Jan 18;9:749. doi: 10.3389/fgene.2018.00749 (PMC6345689; doi:10.3389/fgene.2018.00749)
Supplement: Supplementary file 2 [file Table_2.XLSX]

## Sheet: Title_page
The gene toolkit implicated in functional sex in Sparidae hermaphrodites: inferences from comparative transcriptomics
Tsakogiannis, A.1,2, Manousaki, T.1 , Lagnel, J. 1, Papanikolaou, N.3, Papandroulakis, N.1, Mylonas, C.C.1 and Tsigenopoulos, C.S.1*
1Institute of Marine Biology, Biotechnology and Aquaculture (IMBBC), Hellenic Centre for Marine Research (H.C.M.R.), Heraklion, Greece
2 Department of Biology, University of Crete, Greece
3 Department of Medicine, University of Crete
*Corresponding author

## Sheet: Suppl_Table_SET2
Supplementary Excel Table SET1. Common dentex gonads enrichment analysis
GO-ID	Term	Category	FDR	P-Value	#Test	#Ref	#notAnnotTest	#notAnnotRef	Over/Under	TestSeqs	RefSeqs
GO:0000184	nuclear-transcribed mRNA catabolic process, nonsense-mediated decay	P	1.9802e-34	7.44819e-37	64	2	2913	9131	over	c59211_g1_i2, c59211_g1_i1, c54963_g2_i1, c58089_g1_i2, c58089_g1_i1, c57149_g1_i1, c53219_g1_i1, c21751_g1_i1, c25188_g1_i1, c55949_g1_i1, c58606_g1_i1, c57029_g1_i1, c38185_g1_i1, c38708_g1_i1, c53361_g1_i1, c60412_g1_i1, c53627_g1_i1, c44425_g1_i1, c25833_g1_i1, c9005_g1_i1, c37821_g1_i1, c53300_g1_i1, c59337_g2_i1, c60183_g1_i1, c54642_g1_i1, c67288_g1_i2, c67288_g1_i1, c50176_g1_i1, c53627_g…	c56836_g1_i2, c64054_g2_i2
GO:0070126	mitochondrial translational termination	P	5.55493e-26	2.94414e-28	45	0	2932	9133	over	c58469_g1_i1, c66087_g1_i1, c67726_g1_i1, c66920_g1_i3, c66920_g1_i2, c66920_g1_i1, c54572_g1_i1, c43585_g1_i1, c66169_g1_i2, c66169_g1_i1, c60683_g1_i1, c61509_g1_i2, c61509_g1_i1, c65010_g1_i3, c65010_g1_i2, c65010_g1_i1, c64818_g1_i1, c64465_g1_i1, c61979_g1_i1, c56007_g1_i1, c64005_g1_i1, c65371_g1_i1, c56156_g1_i1, c57022_g1_i1, c50834_g1_i1, c26882_g1_i1, c65054_g1_i1, c60516_g1_i1, c63385_…
GO:0070125	mitochondrial translational elongation	P	1.43436e-23	8.41961e-26	41	0	2936	9133	over	c58469_g1_i1, c66087_g1_i1, c67726_g1_i1, c66920_g1_i3, c66920_g1_i2, c66920_g1_i1, c54572_g1_i1, c43585_g1_i1, c66169_g1_i2, c66169_g1_i1, c60683_g1_i1, c61509_g1_i2, c61509_g1_i1, c64818_g1_i1, c64465_g1_i1, c61979_g1_i1, c56007_g1_i1, c64005_g1_i1, c62457_g1_i1, c65371_g1_i1, c56156_g1_i1, c57022_g1_i1, c50834_g1_i1, c26882_g1_i1, c65054_g1_i1, c60516_g1_i1, c63385_g1_i1, c58424_g1_i1, c60014_…
GO:0070124	mitochondrial translational initiation	P	2.22726e-22	1.42163e-24	39	0	2938	9133	over	c58469_g1_i1, c66087_g1_i1, c67726_g1_i1, c66920_g1_i3, c66920_g1_i2, c66920_g1_i1, c54572_g1_i1, c43585_g1_i1, c66169_g1_i2, c66169_g1_i1, c60683_g1_i1, c61509_g1_i2, c61509_g1_i1, c64818_g1_i1, c64465_g1_i1, c61979_g1_i1, c56007_g1_i1, c64005_g1_i1, c65371_g1_i1, c56156_g1_i1, c57022_g1_i1, c50834_g1_i1, c26882_g1_i1, c65054_g1_i1, c60516_g1_i1, c63385_g1_i1, c58424_g1_i1, c60014_g1_i1, c23758_…
GO:0002181	cytoplasmic translation	P	1.27011e-17	1.14366e-19	31	0	2946	9133	over	c59211_g1_i2, c59211_g1_i1, c54963_g2_i1, c53219_g1_i1, c55949_g1_i1, c64852_g1_i3, c64852_g1_i2, c38708_g1_i1, c65989_g2_i1, c44220_g1_i1, c59337_g2_i1, c54642_g1_i1, c67288_g1_i2, c67288_g1_i1, c5753_g1_i1, c59243_g1_i1, c32716_g1_i1, c37783_g1_i1, c44263_g2_i1, c38153_g1_i1, c48108_g1_i1, c52025_g1_i1, c53270_g1_i2, c53270_g1_i1, c62853_g1_i1, c62108_g1_i1, c49259_g1_i1, c52448_g1_i2, c60715_g…
GO:0000084	mitotic S phase	P	6.25814e-12	9.66522e-14	28	4	2949	9129	over	c51390_g1_i1, c66750_g1_i1, c60105_g1_i1, c62162_g1_i1, c60891_g1_i1, c51201_g1_i1, c953_g1_i1, c25188_g1_i1, c53689_g1_i1, c64343_g1_i2, c64343_g1_i1, c25188_g2_i1, c59024_g1_i1, c61876_g1_i1, c40223_g1_i1, c60942_g1_i1, c61645_g1_i1, c55371_g1_i1, c61645_g2_i1, c57070_g1_i1, c66924_g1_i2, c53573_g2_i1, c66443_g1_i1, c65625_g1_i2, c65625_g1_i1, c6804_g1_i1, c57200_g1_i1, c60418_g1_i2	c56836_g1_i2, c27089_g1_i1, c60185_g1_i1, c54577_g1_i1
GO:0000090	mitotic anaphase	P	1.28164e-09	2.5345e-11	31	11	2946	9122	over	c51390_g1_i1, c62162_g1_i1, c67475_g1_i1, c953_g1_i1, c25188_g1_i1, c54608_g1_i1, c50929_g1_i1, c53689_g1_i1, c64343_g1_i2, c64343_g1_i1, c38708_g1_i1, c25188_g2_i1, c61876_g1_i1, c40223_g1_i1, c60942_g1_i1, c37570_g1_i1, c67288_g1_i2, c67288_g1_i1, c55371_g1_i1, c57070_g1_i1, c66492_g5_i1, c59283_g1_i2, c59283_g1_i1, c61628_g1_i1, c36329_g1_i1, c6804_g1_i1, c59597_g1_i2, c59597_g1_i1, c29264_g1_…	c56836_g1_i2, c64286_g1_i1, c58324_g1_i1, c60648_g1_i1, c27089_g1_i1, c57399_g3_i1, c60185_g1_i1, c63422_g1_i1, c54577_g1_i1, c57399_g2_i2, c57399_g2_i1
GO:0045454	cell redox homeostasis	P	1.90461e-09	3.83158e-11	22	3	2955	9130	over	c58502_g1_i2, c58502_g1_i1, c58516_g1_i1, c55085_g1_i1, c67310_g3_i3, c67310_g3_i2, c67310_g3_i1, c61556_g1_i1, c44532_g1_i2, c44532_g1_i1, c72082_g1_i1, c64621_g1_i2, c64621_g1_i1, c72668_g1_i1, c165082_g1_i1, c38466_g1_i1, c59385_g1_i2, c59385_g1_i1, c50897_g1_i1, c50897_g2_i1, c67310_g1_i2, c67310_g1_i1	c72638_g2_i3, c62561_g1_i3, c73795_g2_i2
GO:0051437	positive regulation of ubiquitin-protein ligase activity involved in regulation of mitotic cell cycle transition	P	1.90461e-09	3.83158e-11	22	3	2955	9130	over	c51390_g1_i1, c62162_g1_i1, c67475_g1_i1, c953_g1_i1, c25188_g1_i1, c61270_g1_i1, c53689_g1_i1, c64343_g1_i2, c64343_g1_i1, c25188_g2_i1, c61876_g1_i1, c40223_g1_i1, c60942_g1_i1, c37570_g1_i1, c55371_g1_i1, c57070_g1_i1, c53573_g2_i1, c61628_g1_i1, c6804_g1_i1, c59597_g1_i2, c59597_g1_i1, c60418_g1_i2	c56836_g1_i2, c60648_g1_i1, c27089_g1_i1
GO:0009853	photorespiration	P	1.90937e-09	3.88467e-11	19	1	2958	9132	over	c51390_g1_i1, c44504_g1_i1, c49287_g1_i1, c953_g1_i1, c63097_g2_i2, c63097_g2_i1, c47089_g1_i1, c54803_g1_i1, c65032_g1_i3, c65032_g1_i2, c65032_g1_i1, c61325_g1_i1, c61876_g1_i1, c56542_g2_i1, c64622_g1_i1, c56170_g1_i2, c56170_g1_i1, c61499_g1_i1, c57907_g1_i1	c67219_g1_i1
GO:0006094	gluconeogenesis	P	6.63549e-09	1.44833e-10	59	53	2918	9080	over	c51390_g1_i1, c54963_g2_i1, c53618_g2_i1, c61804_g3_i1, c66921_g1_i1, c52847_g2_i1, c61039_g2_i1, c66318_g1_i4, c66318_g1_i3, c66318_g1_i2, c66318_g1_i1, c65229_g1_i1, c63612_g1_i2, c63612_g1_i1, c62800_g1_i1, c54803_g1_i1, c44532_g1_i2, c44532_g1_i1, c54993_g2_i4, c54993_g2_i3, c54993_g2_i2, c54993_g2_i1, c65357_g2_i1, c65229_g2_i2, c65229_g2_i1, c63654_g1_i1, c60535_g1_i1, c65577_g1_i1, c61876_…	c65856_g3_i1, c66206_g2_i1, c57384_g1_i2, c57384_g1_i1, c59658_g2_i1, c67407_g1_i3, c67407_g1_i2, c67407_g1_i1, c62647_g2_i3, c62647_g2_i2, c62647_g2_i1, c65700_g1_i2, c65700_g1_i1, c59464_g3_i2, c59464_g3_i1, c65828_g1_i1, c62732_g1_i1, c67105_g3_i4, c67105_g3_i3, c67105_g3_i2, c67105_g3_i1, c46415_g1_i1, c55419_g1_i3, c55419_g1_i2, c55419_g1_i1, c66206_g1_i1, c65030_g2_i1, c25820_g1_i1, c56563_…
GO:0042776	mitochondrial ATP synthesis coupled proton transport	P	2.91596e-08	7.04603e-10	15	0	2962	9133	over	c50927_g1_i2, c50927_g1_i1, c46169_g1_i1, c553_g1_i1, c62849_g1_i2, c62849_g1_i1, c59320_g1_i1, c37937_g1_i1, c58376_g1_i1, c20386_g1_i1, c59093_g1_i1, c55408_g2_i1, c50965_g1_i1, c58868_g2_i1, c60316_g1_i1
GO:0000027	ribosomal large subunit assembly	P	2.91596e-08	7.04603e-10	15	0	2962	9133	over	c59211_g1_i2, c59211_g1_i1, c21751_g1_i1, c53361_g1_i1, c44425_g1_i1, c54642_g1_i1, c44425_g2_i1, c29011_g1_i1, c38209_g1_i1, c50881_g1_i1, c64136_g1_i1, c64639_g1_i1, c43088_g1_i1, c52448_g1_i2, c52448_g1_i1
GO:0040035	hermaphrodite genitalia development	P	4.44357e-08	1.12438e-09	37	23	2940	9110	over	c56451_g1_i1, c55891_g1_i1, c59606_g1_i1, c58455_g2_i1, c50641_g1_i2, c50641_g1_i1, c57849_g1_i4, c57849_g1_i3, c57849_g1_i2, c57849_g1_i1, c21751_g1_i1, c63097_g2_i2, c63097_g2_i1, c60445_g1_i2, c60445_g1_i1, c65786_g1_i1, c53361_g1_i1, c49974_g1_i1, c44425_g1_i1, c37821_g1_i1, c57021_g1_i1, c54642_g1_i1, c51420_g1_i1, c44425_g2_i1, c62139_g1_i1, c29011_g1_i1, c65048_g1_i1, c59387_g1_i1, c62839_…	c65856_g3_i1, c63249_g2_i2, c63249_g2_i1, c65693_g2_i2, c65693_g2_i1, c60648_g1_i1, c65564_g3_i1, c56774_g2_i1, c56522_g1_i4, c56522_g1_i3, c56522_g1_i2, c56522_g1_i1, c65693_g1_i1, c66633_g1_i1, c65370_g1_i1, c65564_g2_i2, c65564_g2_i1, c63120_g1_i3, c63120_g1_i2, c67018_g1_i1, c66699_g2_i1, c65856_g1_i1, c59132_g1_i1
GO:0006369	termination of RNA polymerase II transcription	P	4.55214e-08	1.15963e-09	18	2	2959	9131	over	c68029_g8_i5, c68029_g8_i4, c68029_g8_i3, c68029_g8_i2, c68029_g8_i1, c61752_g1_i2, c61752_g1_i1, c54762_g1_i1, c60697_g1_i1, c57029_g1_i1, c53043_g1_i1, c58580_g1_i7, c58580_g1_i4, c58580_g1_i1, c60815_g1_i1, c25855_g1_i1, c38581_g1_i1, c9780_g1_i1	c59139_g1_i2, c59139_g1_i1
GO:0030433	ER-associated ubiquitin-dependent protein catabolic process	P	8.65934e-08	2.27994e-09	20	4	2957	9129	over	c59565_g1_i1, c51390_g1_i1, c62581_g3_i4, c62581_g3_i3, c62581_g3_i2, c62581_g3_i1, c66860_g1_i1, c67815_g1_i1, c61876_g1_i1, c55619_g1_i1, c60518_g1_i1, c62342_g1_i1, c55619_g2_i1, c66973_g1_i1, c63745_g1_i1, c62432_g1_i1, c62302_g2_i5, c62302_g2_i3, c62302_g2_i2, c62302_g2_i1	c56566_g1_i1, c65632_g1_i1, c63998_g1_i1, c53975_g1_i1
GO:0000724	double-strand break repair via homologous recombination	P	2.19372e-07	6.23849e-09	18	3	2959	9130	over	c13204_g1_i1, c57874_g2_i1, c60757_g1_i1, c953_g1_i1, c66860_g1_i1, c67049_g1_i1, c59024_g1_i1, c57208_g1_i1, c53025_g1_i1, c65625_g1_i2, c65625_g1_i1, c66973_g1_i1, c65170_g1_i6, c65170_g1_i5, c65170_g1_i4, c65170_g1_i3, c65170_g1_i2, c65170_g1_i1	c61280_g1_i1, c67909_g1_i1, c60185_g1_i1
GO:0006977	DNA damage response, signal transduction by p53 class mediator resulting in cell cycle arrest	P	3.07952e-07	8.98567e-09	22	7	2955	9126	over	c51390_g1_i1, c62162_g1_i1, c953_g1_i1, c25188_g1_i1, c58864_g1_i2, c58864_g1_i1, c65342_g2_i1, c53689_g1_i1, c64343_g1_i2, c64343_g1_i1, c25188_g2_i1, c67986_g1_i1, c61876_g1_i1, c40223_g1_i1, c60942_g1_i1, c55371_g1_i1, c57070_g1_i1, c6804_g1_i1, c57200_g1_i1, c33562_g1_i1, c63685_g1_i1, c60418_g1_i2	c62993_g1_i1, c56836_g1_i2, c54786_g1_i2, c54786_g1_i1, c27089_g1_i1, c63645_g1_i2, c63645_g1_i1
GO:0019243	methylglyoxal catabolic process to D-lactate via S-lactoyl-glutathione	P	3.93872e-07	1.17396e-08	13	0	2964	9133	over	c65561_g1_i2, c65561_g1_i1, c67848_g3_i2, c67848_g3_i1, c59908_g1_i1, c58187_g1_i1, c52023_g1_i6, c52023_g1_i5, c52023_g1_i4, c52023_g1_i3, c52023_g1_i2, c52023_g1_i1, c64727_g1_i1
GO:0000028	ribosomal small subunit assembly	P	3.93872e-07	1.17396e-08	13	0	2964	9133	over	c66087_g1_i1, c57149_g1_i1, c58606_g1_i1, c38708_g1_i1, c49974_g1_i2, c53300_g1_i1, c60183_g1_i1, c67288_g1_i2, c67288_g1_i1, c44940_g1_i1, c44522_g1_i1, c59698_g3_i1, c51819_g1_i1
GO:0080129	proteasome core complex assembly	P	1.02098e-06	3.32821e-08	14	1	2963	9132	over	c51390_g1_i1, c44504_g1_i1, c953_g1_i1, c63097_g2_i2, c63097_g2_i1, c54803_g1_i1, c61325_g1_i1, c61876_g1_i1, c56542_g2_i1, c57070_g1_i1, c64622_g1_i1, c61499_g1_i1, c53698_g1_i2, c53698_g1_i1	c67219_g1_i1
GO:0006446	regulation of translational initiation	P	1.06172e-06	3.48522e-08	37	28	2940	9105	over	c58089_g1_i2, c58089_g1_i1, c62852_g2_i2, c62852_g2_i1, c67271_g1_i2, c67271_g1_i1, c38619_g1_i1, c32496_g1_i1, c43272_g1_i1, c58864_g1_i2, c58864_g1_i1, c50929_g1_i1, c61840_g1_i1, c38708_g1_i1, c43063_g1_i1, c60412_g1_i1, c44220_g1_i1, c64528_g1_i1, c67288_g1_i2, c67288_g1_i1, c51925_g1_i2, c51925_g1_i1, c64528_g2_i1, c37783_g1_i1, c60815_g1_i1, c43513_g1_i1, c66207_g1_i3, c66207_g1_i2, c66207_…	c57593_g2_i1, c57876_g1_i1, c66728_g5_i4, c66728_g5_i3, c66728_g5_i2, c66728_g5_i1, c61596_g2_i2, c61596_g2_i1, c56774_g2_i4, c56774_g2_i2, c64412_g3_i1, c65175_g4_i5, c65175_g4_i4, c65175_g4_i2, c67313_g2_i6, c67313_g2_i2, c67313_g2_i1, c54171_g1_i2, c54171_g1_i1, c59799_g2_i1, c67113_g10_i2, c67113_g10_i1, c56351_g1_i2, c64336_g1_i1, c58559_g1_i2, c59799_g1_i1, c67113_g5_i2, c67113_g5_i1
GO:0006418	tRNA aminoacylation for protein translation	P	1.66388e-06	5.68945e-08	15	2	2962	9131	over	c73101_g2_i2, c64329_g1_i1, c59660_g1_i2, c59660_g1_i1, c28096_g1_i1, c67272_g1_i1, c69452_g1_i2, c69452_g1_i1, c62418_g1_i1, c68568_g1_i2, c68568_g1_i1, c62322_g1_i1, c59747_g1_i1, c55802_g1_i1, c65708_g1_i1	c65241_g1_i1, c63680_g1_i1
GO:0006370	7-methylguanosine mRNA capping	P	5.31575e-06	1.95399e-07	11	0	2966	9133	over	c38481_g1_i2, c38481_g1_i1, c37570_g1_i1, c65766_g1_i2, c65766_g1_i1, c62139_g1_i1, c60815_g1_i1, c59203_g1_i1, c57200_g1_i1, c62473_g1_i2, c62473_g1_i1
GO:0006744	ubiquinone biosynthetic process	P	7.56169e-06	2.87005e-07	18	6	2959	9127	over	c54652_g1_i1, c49312_g1_i1, c57304_g1_i1, c37848_g1_i1, c63279_g2_i1, c65200_g1_i1, c57896_g1_i1, c47089_g1_i1, c20065_g1_i1, c20359_g1_i1, c66577_g2_i1, c59318_g1_i1, c54812_g1_i1, c52269_g1_i1, c57907_g1_i1, c57779_g1_i1, c60938_g2_i1, c64000_g1_i1	c66577_g1_i2, c66577_g1_i1, c67219_g1_i1, c66312_g2_i4, c66312_g2_i3, c66312_g2_i2
GO:0006879	cellular iron ion homeostasis	P	7.7162e-06	2.93749e-07	16	4	2961	9129	over	c66338_g1_i2, c66338_g1_i1, c52618_g1_i1, c25300_g1_i1, c74830_g1_i2, c74830_g1_i1, c55567_g1_i2, c55567_g1_i1, c62020_g1_i1, c57429_g1_i1, c56630_g1_i2, c65705_g1_i1, c62870_g1_i1, c56482_g1_i1, c56482_g2_i1, c56788_g3_i1	c65876_g1_i1, c59835_g1_i1, c69026_g1_i1, c68002_g2_i1
GO:0042769	DNA damage response, detection of DNA damage	P	7.7162e-06	2.93749e-07	16	4	2961	9129	over	c66087_g1_i1, c67726_g1_i1, c51201_g1_i1, c25188_g1_i1, c63097_g2_i2, c63097_g2_i1, c66860_g1_i1, c25188_g2_i1, c63385_g1_i1, c64026_g2_i3, c64026_g2_i2, c64026_g2_i1, c62342_g1_i1, c59387_g1_i1, c66443_g1_i1, c63685_g1_i1	c62993_g1_i1, c56836_g1_i2, c60582_g1_i1, c65904_g1_i1
GO:0000387	spliceosomal snRNP assembly	P	1.21827e-05	4.81836e-07	12	1	2965	9132	over	c60989_g1_i1, c60763_g1_i1, c61448_g1_i1, c60815_g1_i1, c60191_g1_i1, c59203_g1_i1, c19827_g1_i1, c38581_g1_i1, c60376_g1_i1, c9780_g1_i1, c74089_g2_i4, c74089_g2_i3	c58836_g1_i1
GO:0046686	response to cadmium ion	P	1.50276e-05	6.04634e-07	35	30	2942	9103	over	c59565_g1_i1, c64442_g1_i2, c64442_g1_i1, c54963_g2_i1, c64103_g1_i1, c57874_g2_i1, c51201_g1_i1, c953_g1_i1, c54803_g1_i1, c61448_g1_i1, c60786_g1_i2, c60786_g1_i1, c61876_g1_i1, c59908_g1_i1, c63289_g1_i5, c63289_g1_i4, c63289_g1_i3, c63289_g1_i2, c63289_g1_i1, c58187_g1_i1, c56056_g1_i1, c62499_g1_i1, c66132_g6_i5, c56542_g2_i1, c57070_g1_i1, c64622_g1_i1, c56056_g2_i2, c56056_g2_i1, c61499_g1…	c65856_g3_i1, c64524_g1_i1, c58348_g2_i1, c62942_g2_i1, c66487_g1_i1, c67979_g13_i4, c67979_g13_i3, c67979_g13_i2, c64978_g3_i3, c64978_g3_i2, c64978_g3_i1, c67979_g7_i1, c59524_g2_i1, c65957_g2_i5, c65957_g2_i4, c65957_g2_i3, c65957_g2_i2, c65957_g2_i1, c59579_g1_i1, c65692_g1_i1, c64871_g2_i4, c64871_g2_i3, c64871_g2_i2, c59524_g1_i1, c68036_g1_i1, c66323_g2_i1, c65856_g1_i1, c67979_g14_i1, c43…
GO:0000154	rRNA modification	P	1.89192e-05	7.8062e-07	25	16	2952	9117	over	c63753_g1_i2, c63753_g1_i1, c66204_g5_i4, c66204_g5_i3, c65084_g2_i1, c62943_g1_i1, c61868_g1_i1, c72688_g7_i1, c66982_g1_i2, c66982_g1_i1, c63226_g1_i3, c63226_g1_i2, c63226_g1_i1, c64852_g1_i3, c64852_g1_i2, c49974_g1_i1, c59912_g1_i1, c67930_g1_i1, c60476_g1_i1, c64977_g1_i1, c61628_g1_i1, c63880_g1_i2, c63880_g1_i1, c59210_g1_i2, c59210_g1_i1	c61747_g1_i1, c63398_g1_i3, c63398_g1_i2, c63398_g1_i1, c64141_g1_i3, c64141_g1_i2, c64141_g1_i1, c56701_g1_i2, c56701_g1_i1, c30689_g1_i1, c68015_g1_i1, c60332_g1_i2, c67273_g2_i3, c67273_g2_i2, c56532_g2_i2, c56532_g2_i1
GO:0001731	formation of translation preinitiation complex	P	1.90241e-05	7.96873e-07	10	0	2967	9133	over	c58089_g1_i2, c58089_g1_i1, c38619_g1_i1, c32496_g1_i1, c58606_g1_i1, c43272_g1_i1, c60412_g1_i1, c44220_g1_i1, c43513_g1_i1, c62853_g1_i1
GO:0000022	mitotic spindle elongation	P	1.90241e-05	7.96873e-07	10	0	2967	9133	over	c53219_g1_i1, c25833_g1_i1, c59337_g2_i1, c60183_g1_i1, c55371_g1_i1, c37857_g1_i1, c38209_g1_i1, c44522_g1_i1, c43088_g1_i1, c66188_g1_i1
GO:0050832	defense response to fungus	P	2.47078e-05	1.06029e-06	21	11	2956	9122	over	c13204_g1_i1, c8564_g1_i1, c66325_g1_i4, c66325_g1_i3, c66325_g1_i2, c66325_g1_i1, c56630_g1_i2, c53280_g1_i1, c63289_g1_i5, c63289_g1_i4, c63289_g1_i3, c63289_g1_i2, c63289_g1_i1, c64832_g1_i1, c64826_g1_i1, c55415_g1_i1, c57845_g1_i3, c57845_g1_i2, c57845_g1_i1, c53025_g1_i1, c54027_g1_i1	c67979_g13_i4, c67979_g13_i3, c67979_g13_i2, c67979_g7_i1, c53914_g1_i1, c62073_g2_i1, c36464_g1_i1, c43456_g1_i1, c57890_g2_i1, c62703_g1_i1, c64599_g1_i1
GO:0000413	protein peptidyl-prolyl isomerization	P	4.0583e-05	1.81787e-06	11	1	2966	9132	over	c52644_g1_i1, c54335_g1_i1, c51067_g1_i1, c67640_g5_i1, c54335_g2_i1, c66793_g1_i1, c69018_g2_i3, c69018_g2_i2, c56542_g2_i1, c49311_g1_i1, c60000_g1_i1	c59173_g1_i1
GO:0006449	regulation of translational termination	P	6.72286e-05	3.24898e-06	9	0	2968	9133	over	c63122_g1_i1, c63122_g2_i1, c65010_g1_i3, c65010_g1_i2, c65010_g1_i1, c5583_g1_i1, c62350_g1_i3, c62350_g1_i2, c62350_g1_i1
GO:0070979	protein K11-linked ubiquitination	P	0.00013251	6.81162e-06	10	1	2967	9132	over	c57874_g2_i1, c63097_g2_i2, c63097_g2_i1, c66860_g1_i1, c37570_g1_i1, c59387_g1_i1, c59597_g1_i2, c59597_g1_i1, c59286_g1_i2, c59286_g1_i1	c60648_g1_i1
GO:0009735	response to cytokinin	P	0.00013251	6.81162e-06	10	1	2967	9132	over	c51390_g1_i1, c65268_g1_i1, c49287_g1_i1, c65357_g2_i1, c60183_g1_i1, c54642_g1_i1, c37857_g1_i1, c56542_g2_i1, c56170_g1_i2, c56170_g1_i1	c67951_g1_i1
GO:0006749	glutathione metabolic process	P	0.000185051	9.81042e-06	29	26	2948	9107	over	c64822_g1_i1, c52618_g1_i1, c55567_g1_i2, c55567_g1_i1, c61556_g1_i1, c54803_g1_i1, c44532_g1_i2, c44532_g1_i1, c64621_g1_i2, c64621_g1_i1, c70561_g1_i1, c62631_g2_i4, c62631_g2_i3, c62631_g2_i2, c50771_g1_i1, c63701_g1_i1, c59908_g1_i1, c58187_g1_i1, c64622_g1_i1, c50897_g1_i1, c65745_g3_i5, c65745_g3_i4, c65745_g3_i1, c49306_g1_i1, c66728_g3_i3, c65870_g1_i2, c65870_g1_i1, c57995_g1_i1, c54884_…	c66728_g5_i4, c66728_g5_i2, c67443_g1_i4, c67443_g1_i2, c67443_g1_i1, c68520_g1_i4, c68520_g1_i3, c68520_g1_i2, c68520_g1_i1, c63752_g1_i2, c63752_g1_i1, c63661_g1_i3, c63661_g1_i2, c63661_g1_i1, c67908_g8_i1, c59524_g2_i1, c60820_g1_i2, c60820_g1_i1, c59907_g1_i3, c59907_g1_i1, c65501_g2_i1, c55230_g1_i1, c59524_g1_i1, c72292_g3_i3, c72292_g3_i2, c72292_g3_i1
GO:0051298	centrosome duplication	P	0.000185051	9.81833e-06	18	10	2959	9123	over	c60207_g1_i1, c67475_g1_i1, c53219_g1_i1, c61270_g1_i1, c55846_g1_i1, c61840_g1_i1, c60412_g1_i1, c37821_g1_i1, c59337_g2_i1, c65773_g1_i1, c63588_g1_i1, c37857_g1_i1, c38209_g1_i1, c66492_g5_i1, c65773_g2_i1, c44522_g1_i1, c57200_g1_i1, c43088_g1_i1	c58324_g1_i1, c67530_g2_i1, c54843_g1_i1, c61792_g3_i1, c62493_g1_i2, c62493_g1_i1, c67530_g6_i1, c67497_g2_i1, c64336_g1_i1, c67497_g1_i1
GO:0006283	transcription-coupled nucleotide-excision repair	P	0.000189566	1.01119e-05	12	3	2965	9130	over	c51201_g1_i1, c38481_g1_i2, c38481_g1_i1, c49647_g1_i1, c37570_g1_i1, c65766_g1_i2, c65766_g1_i1, c62139_g1_i1, c66443_g1_i1, c57200_g1_i1, c62473_g1_i2, c62473_g1_i1	c63507_g2_i5, c63507_g2_i2, c63507_g2_i1
GO:0015949	nucleobase-containing small molecule interconversion	P	0.000189566	1.01119e-05	12	3	2965	9130	over	c66325_g1_i4, c66325_g1_i3, c66325_g1_i2, c66325_g1_i1, c38394_g1_i1, c42964_g1_i1, c50194_g1_i1, c60786_g1_i2, c60786_g1_i1, c10686_g1_i1, c65362_g1_i2, c65362_g1_i1	c65856_g3_i1, c65129_g1_i1, c65856_g1_i1
GO:0002479	antigen processing and presentation of exogenous peptide antigen via MHC class I, TAP-dependent	P	0.000212437	1.14772e-05	20	13	2957	9120	over	c51390_g1_i1, c60208_g1_i3, c62162_g1_i1, c953_g1_i1, c25188_g1_i1, c67310_g3_i3, c67310_g3_i2, c53689_g1_i1, c64343_g1_i2, c64343_g1_i1, c25188_g2_i1, c57970_g1_i1, c61876_g1_i1, c40223_g1_i1, c60942_g1_i1, c55371_g1_i1, c57070_g1_i1, c6804_g1_i1, c61669_g1_i1, c60418_g1_i2	c56836_g1_i2, c63281_g1_i1, c27089_g1_i1, c55725_g1_i1, c59799_g2_i1, c66886_g1_i3, c66886_g1_i2, c66886_g1_i1, c62989_g1_i3, c62989_g1_i2, c55725_g2_i1, c55552_g1_i2, c55552_g1_i1
GO:0010264	myo-inositol hexakisphosphate biosynthetic process	P	0.000234726	1.32432e-05	8	0	2969	9133	over	c65561_g1_i2, c65561_g1_i1, c52023_g1_i6, c52023_g1_i5, c52023_g1_i4, c52023_g1_i3, c52023_g1_i2, c52023_g1_i1
GO:0006825	copper ion transport	P	0.000234726	1.32432e-05	8	0	2969	9133	over	c55891_g1_i1, c62162_g1_i1, c74757_g2_i3, c74757_g2_i1, c40223_g1_i1, c67600_g1_i1, c64727_g1_i1, c28234_g2_i1
GO:0006021	inositol biosynthetic process	P	0.000234726	1.32432e-05	8	0	2969	9133	over	c65561_g1_i2, c65561_g1_i1, c52023_g1_i6, c52023_g1_i5, c52023_g1_i4, c52023_g1_i3, c52023_g1_i2, c52023_g1_i1
GO:0000463	maturation of LSU-rRNA from tricistronic rRNA transcript (SSU-rRNA, 5.8S rRNA, LSU-rRNA)	P	0.000234726	1.32432e-05	8	0	2969	9133	over	c55949_g1_i1, c65786_g1_i1, c50881_g1_i1, c64639_g1_i1, c63318_g1_i1, c66207_g1_i3, c66207_g1_i2, c66207_g1_i1
GO:0034975	protein folding in endoplasmic reticulum	P	0.000234726	1.32432e-05	8	0	2969	9133	over	c67310_g3_i3, c67310_g3_i2, c67310_g3_i1, c55619_g1_i1, c55619_g2_i1, c59054_g1_i2, c59054_g1_i1, c62432_g1_i1
GO:0080167	response to karrikin	P	0.000234726	1.32432e-05	8	0	2969	9133	over	c65561_g1_i2, c65561_g1_i1, c52023_g1_i6, c52023_g1_i5, c52023_g1_i4, c52023_g1_i3, c52023_g1_i2, c52023_g1_i1
GO:0006120	mitochondrial electron transport, NADH to ubiquinone	P	0.00027522	1.57475e-05	16	8	2961	9125	over	c54652_g1_i1, c49312_g1_i1, c57304_g1_i1, c37848_g1_i1, c63279_g2_i1, c57896_g1_i1, c47089_g1_i1, c20065_g1_i1, c20359_g1_i1, c66577_g2_i1, c59318_g1_i1, c54812_g1_i1, c52269_g1_i1, c25177_g1_i1, c57907_g1_i1, c57779_g1_i1	c59760_g1_i2, c59760_g1_i1, c66577_g1_i2, c66577_g1_i1, c67219_g1_i1, c66312_g2_i4, c66312_g2_i3, c66312_g2_i2
GO:0006308	DNA catabolic process	P	0.000365998	2.14421e-05	20	14	2957	9119	over	c52618_g1_i1, c43481_g1_i1, c42964_g1_i1, c65677_g1_i1, c62816_g1_i1, c68552_g1_i3, c68552_g1_i1, c59874_g1_i1, c65170_g1_i6, c65170_g1_i5, c65170_g1_i4, c65170_g1_i3, c65170_g1_i2, c65170_g1_i1, c69528_g4_i1, c10686_g1_i1, c52025_g1_i1, c71224_g5_i2, c71224_g5_i1, c54979_g1_i1	c65797_g1_i1, c61280_g1_i1, c67601_g1_i2, c67601_g1_i1, c64054_g2_i2, c64054_g2_i1, c59993_g2_i1, c67143_g4_i1, c63158_g1_i1, c63400_g1_i1, c66506_g1_i2, c49242_g1_i1, c62570_g1_i1, c48262_g2_i1
GO:0009651	response to salt stress	P	0.00038121	2.23768e-05	37	43	2940	9090	over	c59308_g1_i1, c50927_g1_i2, c50927_g1_i1, c54963_g2_i1, c44504_g1_i1, c55891_g1_i1, c953_g1_i1, c67943_g1_i2, c67943_g1_i1, c54803_g1_i1, c65342_g2_i1, c61325_g1_i1, c67986_g1_i1, c61876_g1_i1, c59908_g1_i1, c63289_g1_i5, c63289_g1_i4, c63289_g1_i3, c63289_g1_i2, c63289_g1_i1, c58187_g1_i1, c63948_g1_i4, c63948_g1_i3, c63948_g1_i2, c63948_g1_i1, c57070_g1_i1, c64622_g1_i1, c62212_g3_i2, c62212_g3…	c58382_g1_i1, c68003_g1_i2, c68035_g1_i1, c33538_g1_i1, c65919_g1_i2, c53498_g1_i2, c60228_g2_i1, c67004_g1_i5, c63755_g2_i2, c63755_g2_i1, c49055_g1_i1, c50445_g1_i1, c63173_g2_i1, c64866_g1_i1, c64205_g1_i1, c62171_g1_i3, c62171_g1_i2, c62171_g1_i1, c35617_g1_i1, c64324_g2_i1, c410_g1_i2, c37945_g1_i1, c63645_g1_i2, c63645_g1_i1, c41492_g1_i1, c65808_g2_i1, c43666_g2_i1, c10099_g1_i1, c61302_g2…
GO:0006362	transcription elongation from RNA polymerase I promoter	P	0.000425938	2.53179e-05	9	1	2968	9132	over	c63829_g2_i3, c63829_g2_i2, c63829_g2_i1, c52801_g1_i1, c60529_g1_i1, c65766_g1_i2, c65766_g1_i1, c62139_g1_i1, c57200_g1_i1	c66012_g2_i1
GO:0006123	mitochondrial electron transport, cytochrome c to oxygen	P	0.000425938	2.53179e-05	9	1	2968	9132	over	c66299_g1_i2, c66299_g1_i1, c65677_g1_i1, c67848_g3_i2, c67848_g3_i1, c66311_g1_i1, c38281_g1_i1, c38222_g1_i1, c60315_g1_i1	c63400_g1_i1
GO:0035999	tetrahydrofolate interconversion	P	0.000425938	2.53179e-05	9	1	2968	9132	over	c62685_g1_i1, c53587_g1_i2, c53587_g1_i1, c54615_g1_i5, c54615_g1_i4, c54615_g1_i3, c54615_g1_i2, c54615_g1_i1, c54615_g2_i1	c67989_g4_i1
GO:0046855	inositol phosphate dephosphorylation	P	0.000425938	2.53179e-05	9	1	2968	9132	over	c65561_g1_i2, c65561_g1_i1, c52023_g1_i6, c52023_g1_i5, c52023_g1_i4, c52023_g1_i3, c52023_g1_i2, c52023_g1_i1, c63279_g1_i1	c59644_g1_i1
GO:0051788	response to misfolded protein	P	0.00047797	2.87376e-05	19	13	2958	9120	over	c59565_g1_i1, c51390_g1_i1, c44504_g1_i1, c49287_g1_i1, c953_g1_i1, c63097_g2_i2, c63097_g2_i1, c54803_g1_i1, c61325_g1_i1, c65357_g2_i1, c61876_g1_i1, c37570_g1_i1, c56542_g2_i1, c64622_g1_i1, c59387_g1_i1, c61499_g1_i1, c36329_g1_i1, c66973_g1_i1, c6804_g1_i1	c62856_g1_i5, c62856_g1_i4, c62856_g1_i3, c62856_g1_i2, c62856_g1_i1, c64040_g2_i2, c64040_g2_i1, c65632_g1_i1, c63755_g2_i2, c63755_g2_i1, c67115_g1_i6, c67219_g1_i1, c65904_g1_i1
GO:0006783	heme biosynthetic process	P	0.000525589	3.17804e-05	10	2	2967	9131	over	c62461_g1_i1, c55567_g1_i2, c55567_g1_i1, c54763_g1_i1, c65282_g1_i1, c57429_g1_i1, c68487_g1_i1, c64000_g1_i1, c59259_g1_i1, c59164_g1_i1	c58508_g1_i2, c58508_g1_i1
GO:0040039	inductive cell migration	P	0.000544977	3.32011e-05	11	3	2966	9130	over	c58455_g2_i1, c50641_g1_i2, c50641_g1_i1, c59320_g1_i1, c60445_g1_i2, c60445_g1_i1, c62139_g1_i1, c29011_g1_i1, c66063_g8_i1, c66063_g2_i1, c58455_g1_i1	c57593_g2_i1, c58206_g1_i1, c65370_g1_i1
GO:0030968	endoplasmic reticulum unfolded protein response	P	0.000562156	3.4495e-05	38	46	2939	9087	over	c59565_g1_i1, c64822_g1_i1, c63550_g1_i2, c63550_g1_i1, c953_g1_i1, c66325_g1_i4, c66325_g1_i3, c66325_g1_i2, c66325_g1_i1, c67310_g3_i3, c67310_g3_i2, c67310_g3_i1, c61556_g1_i1, c57970_g1_i1, c43063_g1_i1, c61645_g1_i1, c43511_g1_i1, c65922_g1_i1, c38295_g1_i1, c55619_g1_i1, c61645_g2_i1, c60518_g1_i1, c55619_g2_i1, c59054_g1_i2, c59054_g1_i1, c60714_g1_i1, c63913_g2_i2, c63913_g2_i1, c66728_g3…	c55962_g2_i1, c62669_g2_i4, c56566_g1_i1, c67304_g2_i1, c66728_g5_i4, c66728_g5_i3, c66728_g5_i2, c66728_g5_i1, c59824_g1_i2, c60085_g2_i2, c63755_g2_i2, c63755_g2_i1, c66175_g1_i2, c66175_g1_i1, c56141_g1_i2, c56141_g1_i1, c64205_g1_i3, c64205_g1_i2, c64205_g1_i1, c67313_g2_i6, c67313_g2_i2, c67313_g2_i1, c62483_g1_i2, c62483_g1_i1, c55962_g1_i1, c55305_g2_i2, c55305_g2_i1, c56563_g1_i1, c60122_…
GO:0006284	base-excision repair	P	0.000685632	4.3294e-05	15	8	2962	9125	over	c51201_g1_i1, c51238_g1_i1, c68064_g1_i3, c60502_g1_i5, c60502_g1_i4, c60502_g1_i2, c60502_g1_i1, c64026_g2_i3, c64026_g2_i2, c64026_g2_i1, c57208_g1_i1, c66443_g1_i1, c62212_g3_i2, c62212_g3_i1, c52025_g1_i1	c66525_g1_i4, c66525_g1_i3, c66525_g1_i2, c66525_g1_i1, c64606_g2_i4, c64606_g2_i3, c64606_g2_i1, c41658_g1_i1
GO:0009793	embryo development ending in seed dormancy	P	0.000798328	5.11176e-05	17	11	2960	9122	over	c54963_g2_i1, c62516_g1_i1, c54762_g1_i1, c47089_g1_i1, c57029_g1_i1, c63702_g1_i1, c66443_g1_i1, c67213_g2_i2, c67213_g2_i1, c44263_g2_i1, c66207_g1_i3, c66207_g1_i2, c66207_g1_i1, c55878_g1_i1, c46824_g1_i1, c64727_g1_i1, c54884_g1_i1	c65856_g3_i1, c56836_g1_i2, c64735_g1_i3, c64735_g1_i2, c64735_g1_i1, c63044_g1_i1, c63661_g1_i2, c59579_g1_i1, c63044_g2_i2, c63044_g2_i1, c65856_g1_i1
GO:0046037	GMP metabolic process	P	0.00081501	5.39672e-05	7	0	2970	9133	over	c66325_g1_i4, c66325_g1_i3, c66325_g1_i2, c66325_g1_i1, c63773_g1_i3, c63773_g1_i2, c63773_g1_i1
GO:0000105	histidine biosynthetic process	P	0.00081501	5.39672e-05	7	0	2970	9133	over	c62685_g1_i1, c54615_g1_i5, c54615_g1_i4, c54615_g1_i3, c54615_g1_i2, c54615_g1_i1, c54615_g2_i1
GO:0030150	protein import into mitochondrial matrix	P	0.00081501	5.39672e-05	7	0	2970	9133	over	c67840_g1_i1, c4879_g1_i1, c66883_g1_i1, c62059_g1_i1, c59984_g1_i1, c58529_g1_i2, c66805_g1_i1
GO:0019395	fatty acid oxidation	P	0.000913355	6.1161e-05	31	34	2946	9099	over	c51390_g1_i1, c55932_g1_i2, c55932_g1_i1, c65723_g1_i1, c953_g1_i1, c66318_g1_i4, c66318_g1_i3, c66318_g1_i2, c66318_g1_i1, c64172_g1_i1, c64973_g1_i1, c62631_g2_i3, c61876_g1_i1, c63289_g1_i5, c63289_g1_i4, c63289_g1_i3, c63289_g1_i2, c63289_g1_i1, c64540_g1_i1, c64832_g1_i1, c64826_g1_i1, c56170_g1_i2, c56170_g1_i1, c66973_g1_i1, c6804_g1_i1, c67209_g1_i1, c67229_g1_i1, c44666_g1_i1, c61737_g1_…	c57696_g1_i1, c59591_g1_i1, c68035_g1_i1, c52642_g1_i1, c60627_g1_i3, c60627_g1_i2, c67116_g1_i3, c65167_g1_i3, c65700_g1_i2, c65700_g1_i1, c62171_g1_i3, c62171_g1_i2, c62171_g1_i1, c47275_g1_i1, c62562_g1_i3, c62562_g1_i2, c62562_g1_i1, c62142_g2_i1, c67140_g3_i2, c67140_g3_i1, c59591_g2_i1, c64706_g1_i4, c64706_g1_i3, c64706_g1_i2, c64706_g1_i1, c65331_g2_i1, c56782_g2_i1, c66473_g1_i1, c49597_…
GO:0006448	regulation of translational elongation	P	0.00100376	6.77298e-05	16	10	2961	9123	over	c66738_g1_i1, c54926_g1_i1, c58802_g1_i2, c50771_g1_i1, c62457_g1_i1, c45812_g1_i1, c60183_g1_i1, c5583_g1_i1, c50176_g1_i1, c45812_g2_i1, c50550_g1_i1, c67119_g2_i2, c67119_g2_i1, c67119_g3_i2, c67119_g3_i1, c66723_g1_i1	c58853_g3_i1, c67119_g4_i1, c66971_g1_i1, c58853_g2_i1, c57334_g1_i2, c57334_g1_i1, c67404_g1_i1, c67201_g1_i1, c58853_g1_i2, c58853_g1_i1
GO:0046854	phosphatidylinositol phosphorylation	P	0.00124522	8.6577e-05	24	22	2953	9111	over	c66764_g2_i4, c64763_g2_i8, c64763_g2_i7, c64763_g2_i5, c64763_g2_i4, c64763_g2_i3, c64763_g2_i2, c64763_g2_i1, c65561_g1_i2, c65561_g1_i1, c69391_g1_i4, c69391_g1_i3, c66132_g6_i6, c66132_g6_i5, c66132_g6_i4, c66132_g6_i3, c66132_g6_i2, c66132_g6_i1, c52023_g1_i6, c52023_g1_i5, c52023_g1_i4, c52023_g1_i3, c52023_g1_i2, c52023_g1_i1	c55962_g2_i1, c65601_g1_i1, c60965_g1_i1, c63932_g1_i2, c63932_g1_i1, c63245_g1_i4, c63245_g1_i3, c71962_g4_i3, c63245_g1_i2, c71962_g4_i2, c63245_g1_i1, c62483_g1_i2, c62483_g1_i1, c55962_g1_i1, c62483_g3_i1, c55962_g3_i2, c55962_g3_i1, c67285_g2_i1, c54821_g3_i1, c60965_g2_i1, c74013_g4_i1, c73182_g2_i1
GO:0006122	mitochondrial electron transport, ubiquinol to cytochrome c	P	0.00132095	9.31972e-05	8	1	2969	9132	over	c63265_g1_i2, c63265_g1_i1, c6473_g1_i1, c65194_g1_i1, c44363_g1_i1, c65677_g1_i1, c61499_g1_i1, c56254_g1_i1	c63400_g1_i1
GO:0017183	peptidyl-diphthamide biosynthetic process from peptidyl-histidine	P	0.00132095	9.31972e-05	8	1	2969	9132	over	c66920_g1_i3, c66920_g1_i2, c66920_g1_i1, c64870_g1_i4, c64870_g1_i3, c64870_g1_i2, c64870_g1_i1, c54926_g1_i1	c67404_g1_i1
GO:0000055	ribosomal large subunit export from nucleus	P	0.00132095	9.31972e-05	8	1	2969	9132	over	c63307_g1_i1, c28096_g1_i1, c61840_g1_i1, c66498_g1_i1, c64639_g1_i1, c54279_g1_i3, c54279_g1_i2, c54279_g1_i1	c64336_g1_i1
GO:0019853	L-ascorbic acid biosynthetic process	P	0.00132095	9.31972e-05	8	1	2969	9132	over	c65561_g1_i2, c65561_g1_i1, c52023_g1_i6, c52023_g1_i5, c52023_g1_i4, c52023_g1_i3, c52023_g1_i2, c52023_g1_i1	c59579_g1_i1
GO:0019372	lipoxygenase pathway	P	0.00136174	9.66964e-05	11	4	2966	9129	over	c64621_g1_i2, c64621_g1_i1, c63701_g1_i1, c67229_g1_i10, c67229_g1_i9, c67229_g1_i8, c67229_g1_i7, c67229_g1_i6, c67229_g1_i4, c67229_g1_i3, c67229_g1_i1	c60627_g1_i3, c60627_g1_i2, c60627_g1_i1, c63288_g5_i2
GO:0006525	arginine metabolic process	P	0.00143722	0.00010263	22	20	2955	9113	over	c64328_g1_i2, c64328_g1_i1, c28096_g1_i1, c67310_g3_i3, c67310_g3_i1, c62313_g1_i1, c65719_g1_i4, c65719_g1_i3, c65719_g1_i2, c65719_g1_i1, c43511_g1_i1, c68479_g1_i2, c60183_g1_i1, c62322_g1_i1, c57608_g1_i1, c50769_g1_i1, c50769_g2_i2, c50769_g2_i1, c67520_g1_i2, c67520_g1_i1, c67310_g1_i2, c67310_g1_i1	c66671_g4_i1, c68035_g1_i1, c61302_g1_i1, c63727_g1_i1, c59410_g1_i2, c59410_g1_i1, c63804_g1_i1, c63454_g1_i1, c61302_g2_i5, c61302_g2_i3, c61302_g2_i2, c61302_g2_i1, c63727_g2_i2, c63727_g2_i1, c65671_g1_i2, c65671_g1_i1, c37309_g1_i2, c58752_g1_i1, c62508_g1_i2, c62508_g1_i1
GO:0006096	glycolytic process	P	0.00146159	0.00010462	47	67	2930	9066	over	c55735_g1_i2, c55735_g1_i1, c54963_g2_i1, c53618_g2_i1, c61804_g3_i1, c69268_g1_i1, c55147_g1_i1, c52847_g2_i1, c61039_g2_i1, c953_g1_i1, c66318_g1_i4, c66318_g1_i3, c66318_g1_i2, c66318_g1_i1, c63612_g1_i2, c63612_g1_i1, c54803_g1_i1, c65304_g1_i1, c54993_g2_i4, c54993_g2_i3, c54993_g2_i2, c54993_g2_i1, c65577_g1_i1, c61876_g1_i1, c59908_g1_i1, c58187_g1_i1, c61804_g6_i1, c59330_g1_i1, c64832_g1…	c57578_g2_i2, c57578_g2_i1, c66206_g2_i1, c64040_g2_i2, c64040_g2_i1, c68901_g1_i1, c57384_g1_i2, c57384_g1_i1, c67819_g6_i1, c53498_g1_i2, c59658_g2_i1, c67407_g1_i3, c67407_g1_i2, c67407_g1_i1, c67819_g8_i3, c67819_g8_i2, c65700_g1_i2, c65700_g1_i1, c67844_g10_i2, c67844_g10_i1, c13349_g1_i1, c59464_g3_i2, c59464_g3_i1, c65828_g1_i1, c68224_g1_i6, c68224_g1_i4, c68224_g1_i3, c68224_g1_i2, c6822…
GO:0007094	mitotic spindle assembly checkpoint	P	0.00147827	0.000107161	10	3	2967	9130	over	c67475_g1_i1, c61270_g1_i1, c64320_g3_i2, c64320_g3_i1, c37570_g1_i1, c61628_g1_i1, c36329_g1_i1, c64576_g2_i1, c59597_g1_i2, c59597_g1_i1	c38141_g1_i1, c60648_g1_i1, c60420_g3_i1
GO:0000394	RNA splicing, via endonucleolytic cleavage and ligation	P	0.00147827	0.000107161	10	3	2967	9130	over	c60529_g1_i1, c55475_g1_i3, c55475_g1_i2, c55475_g1_i1, c60138_g1_i1, c55713_g1_i1, c57200_g1_i1, c52662_g1_i1, c64291_g2_i1, c65735_g1_i1	c60706_g1_i1, c63491_g1_i3, c67951_g1_i1
GO:0009299	mRNA transcription	P	0.00147827	0.000107161	10	3	2967	9130	over	c57650_g1_i6, c57650_g1_i3, c58802_g1_i2, c58802_g1_i1, c57200_g1_i1, c66494_g5_i1, c56146_g1_i4, c56146_g1_i3, c56146_g1_i2, c56146_g1_i1	c62701_g1_i1, c64616_g2_i1, c58675_g1_i2
GO:0046656	folic acid biosynthetic process	P	0.00148754	0.000108596	9	2	2968	9131	over	c61177_g1_i1, c54615_g1_i5, c54615_g1_i4, c62674_g1_i1, c60496_g1_i2, c60496_g1_i1, c10650_g1_i1, c66850_g1_i2, c66850_g1_i1	c60408_g2_i2, c60408_g1_i1
GO:0008334	histone mRNA metabolic process	P	0.00148754	0.000108596	9	2	2968	9131	over	c61752_g1_i2, c61752_g1_i1, c47630_g1_i1, c64575_g1_i3, c64575_g1_i2, c64575_g1_i1, c60815_g1_i1, c38581_g1_i1, c9780_g1_i1	c59139_g1_i2, c59139_g1_i1
GO:2000344	positive regulation of acrosome reaction	P	0.00171941	0.000128365	16	11	2961	9122	over	c60233_g1_i1, c63078_g1_i2, c63078_g1_i1, c64132_g1_i1, c63078_g2_i3, c63078_g2_i2, c63078_g2_i1, c65711_g2_i2, c65711_g2_i1, c63323_g1_i1, c68044_g2_i2, c68044_g2_i1, c61309_g1_i2, c61309_g1_i1, c56968_g2_i1, c59190_g1_i1	c65522_g2_i2, c64290_g2_i4, c64290_g2_i3, c64290_g2_i2, c64290_g2_i1, c55533_g1_i1, c64290_g4_i1, c65522_g1_i4, c65522_g1_i3, c65522_g1_i2, c65522_g1_i1
GO:0009409	response to cold	P	0.00196124	0.000148096	26	27	2951	9106	over	c64442_g1_i2, c64442_g1_i1, c21751_g1_i1, c66318_g1_i4, c66318_g1_i3, c66318_g1_i2, c66318_g1_i1, c54762_g1_i1, c65342_g2_i1, c59459_g1_i1, c65561_g1_i2, c65561_g1_i1, c65357_g2_i1, c67986_g1_i1, c64399_g1_i1, c67175_g4_i10, c56542_g2_i1, c52023_g1_i6, c52023_g1_i5, c52023_g1_i4, c52023_g1_i3, c52023_g1_i2, c52023_g1_i1, c59724_g3_i1, c62432_g1_i1, c63178_g1_i1	c67159_g1_i1, c68003_g1_i2, c54977_g1_i1, c57136_g3_i1, c63044_g1_i1, c63859_g1_i4, c67004_g1_i5, c63645_g1_i2, c63645_g1_i1, c8908_g1_i1, c56563_g1_i1, c65096_g1_i1, c57688_g1_i2, c57688_g1_i1, c61302_g2_i5, c61302_g2_i3, c61302_g2_i2, c61302_g2_i1, c62561_g1_i3, c61689_g4_i2, c61689_g4_i1, c63044_g2_i2, c63044_g2_i1, c52866_g1_i2, c52866_g1_i1, c63452_g1_i1, c66684_g1_i1
GO:0050434	positive regulation of viral transcription	P	0.00208193	0.000158277	19	15	2958	9118	over	c38481_g1_i2, c38481_g1_i1, c49647_g1_i1, c63504_g1_i2, c63504_g1_i1, c60529_g1_i1, c37570_g1_i1, c55726_g1_i1, c65766_g1_i2, c65766_g1_i1, c62139_g1_i1, c60815_g1_i1, c50550_g1_i1, c62887_g1_i3, c62887_g1_i2, c62887_g1_i1, c57200_g1_i1, c62473_g1_i2, c62473_g1_i1	c67811_g2_i2, c51210_g1_i1, c63507_g2_i5, c63507_g2_i2, c63507_g2_i1, c63924_g2_i1, c58016_g1_i1, c55419_g1_i3, c55419_g1_i2, c55419_g1_i1, c65423_g1_i1, c58358_g1_i2, c58358_g1_i1, c63924_g1_i1, c66092_g1_i1
GO:0046487	glyoxylate metabolic process	P	0.00225065	0.000172387	15	10	2962	9123	over	c62685_g1_i1, c56520_g1_i1, c64572_g1_i1, c62800_g1_i1, c54803_g1_i1, c62800_g2_i1, c54615_g1_i5, c54615_g1_i4, c54615_g1_i3, c54615_g1_i2, c54615_g1_i1, c54615_g2_i1, c64622_g1_i1, c56170_g1_i2, c56170_g1_i1	c64944_g1_i10, c64944_g1_i8, c64944_g1_i7, c64944_g1_i6, c64944_g1_i5, c64944_g1_i4, c64944_g1_i3, c64944_g1_i2, c64944_g1_i1, c65800_g5_i1
GO:0080058	protein deglutathionylation	P	0.002696	0.000219865	6	0	2971	9133	over	c38394_g1_i1, c67310_g3_i3, c67310_g3_i1, c43511_g1_i1, c67310_g1_i2, c67310_g1_i1
GO:0046121	deoxyribonucleoside catabolic process	P	0.002696	0.000219865	6	0	2971	9133	over	c66495_g1_i2, c66495_g1_i1, c65362_g1_i2, c65362_g1_i1, c55775_g2_i2, c55775_g2_i1
GO:0006878	cellular copper ion homeostasis	P	0.002696	0.000219865	6	0	2971	9133	over	c55891_g1_i1, c74757_g2_i3, c74757_g2_i1, c67600_g1_i1, c64727_g1_i1, c64291_g2_i1
GO:0010017	red or far-red light signaling pathway	P	0.002696	0.000219865	6	0	2971	9133	over	c56542_g2_i1, c65938_g1_i2, c65938_g1_i1, c60518_g1_i1, c63745_g1_i1, c33562_g1_i1
GO:0001916	positive regulation of T cell mediated cytotoxicity	P	0.002696	0.000219865	6	0	2971	9133	over	c60208_g1_i3, c60208_g1_i2, c60208_g1_i1, c66288_g2_i5, c66288_g2_i3, c66288_g2_i1
GO:0006616	SRP-dependent cotranslational protein targeting to membrane, translocation	P	0.002696	0.000219865	6	0	2971	9133	over	c61805_g1_i1, c58329_g1_i3, c58329_g1_i2, c58329_g1_i1, c62626_g1_i1, c57970_g1_i1
GO:2000323	negative regulation of glucocorticoid receptor signaling pathway	P	0.002696	0.000219865	6	0	2971	9133	over	c44504_g1_i1, c65229_g1_i1, c61325_g1_i1, c65229_g2_i2, c65229_g2_i1, c63809_g1_i1
GO:0045039	protein import into mitochondrial inner membrane	P	0.002696	0.000219865	6	0	2971	9133	over	c62766_g1_i4, c62766_g1_i3, c62766_g1_i2, c62766_g1_i1, c47089_g1_i1, c58529_g1_i2
GO:0006271	DNA strand elongation involved in DNA replication	P	0.002696	0.000219865	6	0	2971	9133	over	c51201_g1_i1, c59024_g1_i1, c66924_g1_i2, c66443_g1_i1, c65625_g1_i2, c65625_g1_i1
GO:0006102	isocitrate metabolic process	P	0.002696	0.000219865	6	0	2971	9133	over	c49287_g1_i1, c54803_g1_i1, c65032_g1_i3, c65032_g1_i2, c65032_g1_i1, c64622_g1_i1
GO:1901069	guanosine-containing compound catabolic process	P	0.002696	0.000219865	6	0	2971	9133	over	c65380_g1_i1, c63773_g1_i3, c63773_g1_i2, c63773_g1_i1, c65362_g1_i2, c65362_g1_i1
GO:0070131	positive regulation of mitochondrial translation	P	0.002696	0.000219865	6	0	2971	9133	over	c62012_g1_i1, c61446_g1_i2, c61446_g1_i1, c65217_g2_i1, c64963_g1_i1, c66288_g2_i6
GO:0035747	natural killer cell chemotaxis	P	0.002696	0.000219865	6	0	2971	9133	over	c66132_g6_i6, c66132_g6_i5, c66132_g6_i4, c66132_g6_i3, c66132_g6_i2, c66132_g6_i1
GO:0016556	mRNA modification	P	0.002696	0.000219865	6	0	2971	9133	over	c62943_g1_i1, c56705_g1_i1, c49974_g1_i1, c58072_g1_i3, c58072_g1_i2, c52907_g1_i2
GO:0055118	negative regulation of cardiac muscle contraction	P	0.002696	0.000219865	6	0	2971	9133	over	c66132_g6_i6, c66132_g6_i5, c66132_g6_i4, c66132_g6_i3, c66132_g6_i2, c66132_g6_i1
GO:0009257	10-formyltetrahydrofolate biosynthetic process	P	0.002696	0.000219865	6	0	2971	9133	over	c54615_g1_i5, c54615_g1_i4, c54615_g1_i3, c54615_g1_i2, c54615_g1_i1, c54615_g2_i1
GO:0055089	fatty acid homeostasis	P	0.002696	0.000219865	6	0	2971	9133	over	c55735_g1_i2, c55735_g1_i1, c65304_g1_i1, c63588_g1_i1, c64163_g1_i2, c64163_g1_i1
GO:0046985	positive regulation of hemoglobin biosynthetic process	P	0.002696	0.000219865	6	0	2971	9133	over	c66318_g1_i5, c66318_g1_i4, c66318_g1_i3, c66318_g1_i2, c66318_g1_i1, c59912_g1_i1
GO:0046952	ketone body catabolic process	P	0.002696	0.000219865	6	0	2971	9133	over	c44349_g1_i2, c61366_g1_i4, c61366_g1_i3, c61366_g1_i2, c61366_g1_i1, c63813_g1_i1
GO:0016226	iron-sulfur cluster assembly	P	0.002696	0.000219865	6	0	2971	9133	over	c55567_g1_i2, c55567_g1_i1, c44532_g1_i2, c44532_g1_i1, c65705_g1_i1, c62086_g1_i1
GO:0030488	tRNA methylation	P	0.002696	0.000219865	6	0	2971	9133	over	c62149_g2_i1, c66216_g1_i1, c64852_g1_i3, c64852_g1_i2, c67930_g1_i1, c65186_g1_i1
GO:0010792	DNA double-strand break processing involved in repair via single-strand annealing	P	0.002696	0.000219865	6	0	2971	9133	over	c65170_g1_i6, c65170_g1_i5, c65170_g1_i4, c65170_g1_i3, c65170_g1_i2, c65170_g1_i1
GO:0035124	embryonic caudal fin morphogenesis	P	0.002696	0.000219865	6	0	2971	9133	over	c61872_g2_i3, c61872_g2_i2, c61872_g2_i1, c61872_g3_i2, c61872_g3_i1, c61872_g1_i1
GO:0006521	regulation of cellular amino acid metabolic process	P	0.00280753	0.000229921	22	21	2955	9112	over	c55735_g1_i2, c55735_g1_i1, c51390_g1_i1, c62162_g1_i1, c953_g1_i1, c53689_g1_i1, c64343_g1_i2, c64343_g1_i1, c62313_g1_i1, c61876_g1_i1, c65719_g1_i4, c65719_g1_i3, c65719_g1_i2, c65719_g1_i1, c40223_g1_i1, c60942_g1_i1, c55371_g1_i1, c57070_g1_i1, c6804_g1_i1, c60000_g1_i1, c37920_g1_i1, c60418_g1_i2	c60595_g1_i1, c61302_g1_i1, c63727_g1_i1, c59173_g1_i1, c58768_g1_i2, c58768_g1_i1, c27089_g1_i1, c67405_g1_i3, c67405_g1_i2, c67405_g1_i1, c61062_g1_i1, c62767_g2_i1, c61302_g2_i5, c61302_g2_i3, c61302_g2_i2, c61302_g2_i1, c63727_g2_i2, c63727_g2_i1, c58768_g2_i5, c58768_g2_i3, c58768_g2_i2
GO:0009664	plant-type cell wall organization	P	0.00290602	0.00024047	11	5	2966	9128	over	c51390_g1_i1, c66921_g1_i1, c8564_g1_i1, c65342_g2_i1, c67986_g1_i1, c65705_g1_i1, c60412_g1_i1, c54812_g1_i1, c44940_g1_i1, c32716_g1_i1, c62106_g1_i1	c63645_g1_i2, c63645_g1_i1, c60965_g2_i1, c62391_g1_i4, c62391_g1_i2
GO:0042023	DNA endoreduplication	P	0.00290602	0.00024047	11	5	2966	9128	over	c60105_g1_i1, c63097_g2_i2, c63097_g2_i1, c61876_g1_i1, c37570_g1_i1, c56542_g2_i1, c59387_g1_i1, c61628_g1_i1, c36329_g1_i1, c57200_g1_i1, c55341_g1_i1	c63755_g2_i2, c63755_g2_i1, c56774_g2_i1, c60185_g1_i1, c54577_g1_i1
GO:0006206	pyrimidine nucleobase metabolic process	P	0.00367468	0.000314338	27	31	2950	9102	over	c62943_g1_i1, c38481_g1_i2, c38481_g1_i1, c54689_g1_i1, c8564_g1_i1, c56705_g1_i1, c42964_g1_i1, c66495_g1_i2, c66495_g1_i1, c44655_g1_i1, c60786_g1_i2, c60786_g1_i1, c55475_g1_i3, c55475_g1_i2, c55475_g1_i1, c60631_g1_i1, c60138_g1_i1, c65380_g1_i1, c67974_g1_i4, c67974_g1_i3, c67974_g1_i2, c67974_g1_i1, c10686_g1_i1, c63351_g2_i1, c60165_g1_i1, c65362_g1_i2, c65362_g1_i1	c65856_g3_i1, c73147_g1_i1, c63642_g1_i3, c63642_g1_i2, c63642_g1_i1, c60114_g1_i1, c70732_g4_i3, c69588_g1_i2, c69588_g1_i1, c66945_g2_i1, c65129_g1_i1, c64495_g1_i3, c64495_g1_i2, c64495_g1_i1, c56516_g1_i6, c56516_g1_i5, c56516_g1_i4, c56516_g1_i3, c56516_g1_i2, c56516_g1_i1, c66654_g1_i2, c66654_g1_i1, c60114_g2_i5, c60114_g2_i4, c60114_g2_i3, c60114_g2_i2, c60114_g2_i1, c63776_g1_i1, c69588_…
GO:0016458	gene silencing	P	0.00371995	0.000318698	40	57	2937	9076	over	c64822_g1_i1, c54963_g2_i1, c51399_g1_i1, c38481_g1_i2, c38481_g1_i1, c63829_g2_i3, c63829_g2_i2, c63829_g2_i1, c21751_g1_i1, c66860_g1_i1, c66728_g6_i1, c65786_g1_i1, c62538_g1_i1, c49974_g1_i2, c65989_g2_i1, c59024_g1_i1, c61876_g1_i1, c62499_g1_i1, c52504_g1_i1, c59243_g1_i1, c64977_g1_i1, c63540_g1_i1, c64026_g2_i3, c64026_g2_i2, c64026_g2_i1, c58072_g1_i3, c61628_g1_i1, c60815_g1_i1, c44263_…	c67818_g2_i2, c67818_g2_i1, c68003_g1_i1, c66737_g1_i2, c66737_g1_i1, c67216_g1_i1, c67004_g1_i2, c59342_g1_i2, c59342_g1_i1, c44953_g1_i1, c58168_g2_i1, c59564_g1_i1, c63381_g1_i1, c55355_g1_i1, c64978_g3_i3, c64978_g3_i2, c64978_g3_i1, c56339_g3_i1, c60270_g1_i1, c65251_g5_i1, c64054_g2_i2, c62949_g1_i1, c64126_g3_i3, c64126_g3_i2, c65231_g2_i1, c64126_g3_i1, c63972_g1_i2, c63972_g1_i1, c66012_…
GO:0006714	sesquiterpenoid metabolic process	P	0.00390112	0.000339036	7	1	2970	9132	over	c63000_g1_i1, c54993_g2_i4, c54993_g2_i3, c54993_g2_i2, c54993_g2_i1, c62822_g1_i1, c64597_g1_i1	c66413_g1_i1
GO:1901642	nucleoside transmembrane transport	P	0.00390112	0.000339036	7	1	2970	9132	over	c59403_g1_i1, c64172_g1_i1, c65178_g1_i4, c65178_g1_i3, c65178_g1_i2, c65178_g1_i1, c64918_g1_i1	c67762_g2_i2
GO:0006103	2-oxoglutarate metabolic process	P	0.00390112	0.000339036	7	1	2970	9132	over	c49287_g1_i1, c56921_g1_i2, c54803_g1_i1, c65032_g1_i3, c65032_g1_i2, c65032_g1_i1, c64622_g1_i1	c37309_g1_i2
GO:2000010	positive regulation of protein localization to cell surface	P	0.00390112	0.000339036	7	1	2970	9132	over	c60052_g1_i1, c58864_g1_i1, c63612_g1_i2, c63612_g1_i1, c65835_g2_i1, c62697_g1_i2, c62697_g1_i1	c67243_g2_i1
GO:0015793	glycerol transport	P	0.00390112	0.000339036	7	1	2970	9132	over	c63437_g1_i1, c63948_g1_i4, c63948_g1_i3, c63948_g1_i2, c63948_g1_i1, c58012_g1_i2, c58012_g1_i1	c10099_g1_i1
GO:0034587	piRNA metabolic process	P	0.00390112	0.000339036	7	1	2970	9132	over	c66831_g2_i2, c38481_g1_i2, c38481_g1_i1, c37570_g1_i1, c62139_g1_i1, c62473_g1_i2, c62473_g1_i1	c61579_g1_i1
GO:2001301	lipoxin biosynthetic process	P	0.00412082	0.000364714	8	2	2969	9131	over	c67229_g1_i10, c67229_g1_i9, c67229_g1_i8, c67229_g1_i7, c67229_g1_i6, c67229_g1_i4, c67229_g1_i3, c67229_g1_i1	c60627_g1_i3, c60627_g1_i2
GO:0007077	mitotic nuclear envelope disassembly	P	0.00412082	0.000364714	8	2	2969	9131	over	c67475_g1_i1, c54608_g1_i1, c52715_g1_i1, c61252_g1_i1, c59283_g1_i2, c59283_g1_i1, c44577_g1_i1, c55593_g1_i2	c65556_g2_i1, c67575_g1_i1
GO:2000386	positive regulation of ovarian follicle development	P	0.00412082	0.000364714	8	2	2969	9131	over	c60233_g1_i1, c64132_g1_i1, c65711_g2_i2, c65711_g2_i1, c63323_g1_i1, c61309_g1_i2, c61309_g1_i1, c59190_g1_i1	c66448_g2_i3, c66448_g2_i1
GO:0051510	regulation of unidimensional cell growth	P	0.00412082	0.000364714	8	2	2969	9131	over	c51399_g1_i1, c63097_g2_i2, c63097_g2_i1, c61876_g1_i1, c37570_g1_i1, c56542_g2_i1, c59387_g1_i1, c36329_g1_i1	c63755_g2_i2, c63755_g2_i1
GO:0000080	mitotic G1 phase	P	0.00412082	0.000364714	8	2	2969	9131	over	c60105_g1_i1, c60891_g1_i1, c25188_g1_i1, c25188_g2_i1, c61645_g1_i1, c61645_g2_i1, c53573_g2_i1, c57200_g1_i1	c56836_g1_i2, c66531_g1_i1
GO:0035046	pronuclear migration	P	0.00412082	0.000364714	8	2	2969	9131	over	c56451_g1_i1, c63097_g2_i2, c63097_g2_i1, c61664_g1_i1, c54642_g1_i1, c59387_g1_i1, c55713_g1_i1, c67213_g2_i2	c62115_g2_i2, c62115_g2_i1
GO:0019761	glucosinolate biosynthetic process	P	0.00412082	0.000364714	8	2	2969	9131	over	c65561_g1_i2, c65561_g1_i1, c52023_g1_i6, c52023_g1_i5, c52023_g1_i4, c52023_g1_i3, c52023_g1_i2, c52023_g1_i1	c57890_g2_i1, c37309_g1_i2
GO:0050684	regulation of mRNA processing	P	0.00426002	0.000378976	24	26	2953	9107	over	c62012_g1_i1, c64442_g1_i2, c64442_g1_i1, c60356_g1_i1, c51399_g1_i1, c64260_g1_i1, c60832_g1_i1, c38272_g1_i1, c58864_g1_i2, c58864_g1_i1, c61840_g1_i1, c57029_g1_i1, c61448_g1_i1, c62951_g1_i1, c65989_g2_i1, c62823_g1_i1, c60815_g1_i1, c25855_g1_i1, c60883_g1_i1, c56146_g1_i4, c56146_g1_i3, c56146_g1_i2, c56146_g1_i1, c60063_g1_i1	c58116_g4_i1, c67819_g8_i3, c67819_g8_i2, c67819_g8_i1, c63678_g1_i1, c58508_g1_i2, c58508_g1_i1, c50037_g1_i1, c67819_g5_i5, c67819_g5_i4, c67819_g5_i3, c67819_g5_i2, c67819_g5_i1, c56958_g2_i1, c64336_g1_i1, c64491_g2_i2, c61104_g1_i1, c67546_g1_i2, c67546_g1_i1, c61579_g1_i1, c20025_g1_i1, c62548_g2_i1, c66882_g2_i4, c66882_g2_i3, c66882_g2_i2, c66882_g2_i1
GO:0006368	transcription elongation from RNA polymerase II promoter	P	0.00443805	0.000396079	22	23	2955	9110	over	c56451_g1_i1, c38481_g1_i2, c38481_g1_i1, c63829_g2_i3, c63829_g2_i2, c63829_g2_i1, c49647_g1_i1, c59912_g1_i1, c60529_g1_i1, c55325_g1_i1, c37570_g1_i1, c65766_g1_i2, c65766_g1_i1, c62139_g1_i1, c60815_g1_i1, c50550_g1_i1, c57200_g1_i1, c61967_g1_i2, c61967_g1_i1, c62473_g1_i2, c62473_g1_i1, c44461_g1_i1	c67818_g2_i2, c67818_g2_i1, c53498_g1_i2, c66528_g2_i1, c63507_g2_i5, c63507_g2_i2, c63507_g2_i1, c55815_g1_i2, c55815_g1_i1, c410_g1_i2, c67420_g1_i2, c67420_g1_i1, c66140_g4_i3, c66140_g4_i2, c66140_g4_i1, c56391_g2_i1, c53611_g1_i1, c53498_g2_i1, c66862_g2_i2, c57890_g2_i1, c63542_g1_i4, c63542_g1_i3, c63542_g1_i1
GO:0045070	positive regulation of viral genome replication	P	0.00451724	0.000405206	12	7	2965	9126	over	c54335_g1_i1, c51067_g1_i1, c62581_g3_i4, c62581_g3_i3, c62581_g3_i2, c62581_g3_i1, c54335_g2_i1, c56542_g2_i1, c58072_g1_i3, c58072_g1_i2, c59054_g1_i2, c59054_g1_i1	c57593_g2_i1, c58508_g1_i2, c58508_g1_i1, c56351_g1_i2, c56351_g1_i1, c64491_g2_i2, c63408_g3_i1
GO:0007096	regulation of exit from mitosis	P	0.00577102	0.000529841	11	6	2966	9127	over	c60207_g1_i1, c64294_g1_i4, c64294_g1_i3, c64294_g1_i2, c64294_g1_i1, c61325_g1_i1, c37570_g1_i1, c65048_g1_i1, c53573_g2_i1, c46824_g1_i1, c29264_g1_i1	c54754_g1_i2, c54754_g1_i1, c60420_g3_i1, c58206_g1_i1, c62073_g2_i1, c39912_g1_i1
GO:0007339	binding of sperm to zona pellucida	P	0.00594866	0.000548523	15	12	2962	9121	over	c60233_g1_i1, c66921_g1_i1, c64132_g1_i1, c65711_g2_i2, c65711_g2_i1, c62397_g1_i1, c65706_g1_i1, c63323_g1_i1, c68044_g2_i2, c68044_g2_i1, c62106_g1_i1, c61309_g1_i2, c61309_g1_i1, c56968_g2_i1, c59190_g1_i1	c68009_g1_i5, c68009_g1_i3, c68009_g1_i2, c68009_g1_i1, c59041_g1_i1, c64048_g1_i2, c64048_g1_i1, c13677_g1_i1, c51874_g2_i2, c63539_g2_i1, c63539_g1_i1, c67223_g1_i2
GO:0018279	protein N-linked glycosylation via asparagine	P	0.00655436	0.000615953	20	20	2957	9113	over	c59565_g1_i1, c63768_g1_i1, c67310_g3_i3, c67310_g3_i2, c60623_g1_i1, c61863_g1_i2, c61863_g1_i1, c47321_g1_i3, c47321_g1_i2, c47321_g1_i1, c63703_g1_i1, c53201_g1_i2, c53201_g1_i1, c62506_g2_i2, c62506_g2_i1, c63434_g1_i1, c62302_g2_i5, c62302_g2_i3, c62302_g2_i2, c62302_g2_i1	c39526_g1_i1, c65995_g12_i1, c67304_g2_i1, c61460_g1_i1, c64854_g2_i5, c64854_g2_i4, c64854_g2_i3, c64854_g2_i2, c64854_g2_i1, c64003_g2_i1, c66841_g1_i1, c64623_g1_i1, c59579_g1_i1, c64003_g1_i2, c64003_g1_i1, c67938_g1_i2, c62387_g1_i1, c64544_g2_i1, c67223_g1_i2, c66915_g2_i1
GO:0032210	regulation of telomere maintenance via telomerase	P	0.00876385	0.00086078	9	4	2968	9129	over	c62943_g1_i1, c62878_g1_i2, c62878_g1_i1, c66863_g1_i3, c66863_g1_i2, c66863_g1_i1, c56056_g1_i1, c56056_g2_i2, c56056_g2_i1	c73961_g5_i3, c73961_g5_i2, c73961_g5_i1, c73961_g6_i1
GO:0006012	galactose metabolic process	P	0.00876385	0.000869156	16	14	2961	9119	over	c61804_g3_i1, c66318_g1_i4, c66318_g1_i3, c66318_g1_i2, c66318_g1_i1, c62631_g2_i4, c62631_g2_i3, c62631_g2_i2, c62631_g2_i1, c61804_g6_i1, c38295_g1_i1, c64597_g1_i1, c56571_g1_i1, c66544_g2_i1, c43319_g1_i1, c26927_g1_i1	c66206_g2_i1, c61050_g2_i1, c65828_g1_i1, c67105_g3_i4, c67105_g3_i3, c67105_g3_i2, c67105_g3_i1, c66206_g1_i1, c67831_g1_i1, c66876_g1_i4, c66876_g1_i2, c67223_g1_i2, c63833_g1_i1, c61804_g4_i1
GO:0046125	pyrimidine deoxyribonucleoside metabolic process	P	0.00876385	0.000895514	5	0	2972	9133	over	c54689_g1_i1, c66495_g1_i2, c66495_g1_i1, c10650_g1_i1, c63351_g2_i1
GO:0019384	caprolactam catabolic process	P	0.00876385	0.000895514	5	0	2972	9133	over	c61039_g2_i1, c54993_g2_i4, c54993_g2_i3, c54993_g2_i2, c54993_g2_i1
GO:0046041	ITP metabolic process	P	0.00876385	0.000895514	5	0	2972	9133	over	c66982_g1_i2, c66982_g1_i1, c55475_g1_i3, c55475_g1_i2, c55475_g1_i1
GO:1902626	assembly of large subunit precursor of preribosome	P	0.00876385	0.000895514	5	0	2972	9133	over	c38209_g1_i1, c50881_g1_i1, c66207_g1_i3, c66207_g1_i2, c66207_g1_i1
GO:2000620	positive regulation of histone H4-K16 acetylation	P	0.00876385	0.000895514	5	0	2972	9133	over	c67175_g4_i7, c67175_g4_i5, c67175_g4_i4, c67175_g4_i3, c67175_g4_i1
GO:1901993	regulation of meiotic cell cycle phase transition	P	0.00876385	0.000895514	5	0	2972	9133	over	c63097_g2_i2, c63097_g2_i1, c39927_g1_i1, c39927_g2_i1, c59387_g1_i1
GO:0006501	C-terminal protein lipidation	P	0.00876385	0.000895514	5	0	2972	9133	over	c62421_g1_i2, c62421_g1_i1, c60623_g1_i1, c60786_g1_i2, c60786_g1_i1
GO:0038028	insulin receptor signaling pathway via phosphatidylinositol 3-kinase	P	0.00876385	0.000895514	5	0	2972	9133	over	c66132_g6_i6, c66132_g6_i5, c66132_g6_i4, c66132_g6_i2, c66132_g6_i1
GO:0018401	peptidyl-proline hydroxylation to 4-hydroxy-L-proline	P	0.00876385	0.000895514	5	0	2972	9133	over	c67310_g3_i3, c67310_g3_i1, c43511_g1_i1, c67310_g1_i2, c67310_g1_i1
GO:0006379	mRNA cleavage	P	0.00876385	0.000895514	5	0	2972	9133	over	c67434_g1_i1, c62951_g1_i1, c53043_g1_i1, c60815_g1_i1, c20021_g1_i1
GO:0075713	establishment of integrated proviral latency	P	0.00876385	0.000895514	5	0	2972	9133	over	c54335_g1_i1, c54335_g2_i1, c64026_g2_i3, c64026_g2_i2, c64026_g2_i1
GO:0000972	transcription-dependent tethering of RNA polymerase II gene DNA at nuclear periphery	P	0.00876385	0.000895514	5	0	2972	9133	over	c66318_g1_i5, c66318_g1_i4, c66318_g1_i3, c66318_g1_i2, c66318_g1_i1
GO:0006166	purine ribonucleoside salvage	P	0.00876385	0.000895514	5	0	2972	9133	over	c67479_g1_i1, c56057_g1_i1, c63773_g1_i3, c63773_g1_i2, c63773_g1_i1
GO:0043973	histone H3-K4 acetylation	P	0.00876385	0.000895514	5	0	2972	9133	over	c66318_g1_i5, c66318_g1_i4, c66318_g1_i3, c66318_g1_i2, c66318_g1_i1
GO:0044206	UMP salvage	P	0.00876385	0.000895514	5	0	2972	9133	over	c60138_g1_i1, c67974_g1_i4, c67974_g1_i3, c67974_g1_i2, c67974_g1_i1
GO:0032119	sequestering of zinc ion	P	0.00876385	0.000895514	5	0	2972	9133	over	c57845_g1_i3, c57845_g1_i2, c57845_g1_i1, c66586_g1_i2, c66586_g1_i1
GO:0009785	blue light signaling pathway	P	0.00876385	0.000895514	5	0	2972	9133	over	c51390_g1_i1, c65229_g1_i1, c65229_g2_i2, c65229_g2_i1, c56542_g2_i1
GO:0000447	endonucleolytic cleavage in ITS1 to separate SSU-rRNA from 5.8S rRNA and LSU-rRNA from tricistronic rRNA transcript (SSU-rRNA, 5.8S rRNA, LSU-rRNA)	P	0.00876385	0.000895514	5	0	2972	9133	over	c28096_g1_i1, c38185_g1_i1, c65673_g1_i1, c59698_g3_i1, c59210_g1_i2
GO:0051086	chaperone mediated protein folding independent of cofactor	P	0.00876385	0.000895514	5	0	2972	9133	over	c56451_g1_i1, c59606_g1_i1, c67213_g2_i2, c67213_g2_i1, c62106_g1_i1
GO:0000076	DNA replication checkpoint	P	0.00876385	0.000895514	5	0	2972	9133	over	c66750_g1_i1, c65268_g1_i1, c60989_g1_i1, c59024_g1_i1, c57208_g1_i1
GO:0009249	protein lipoylation	P	0.00876385	0.000895514	5	0	2972	9133	over	c65869_g1_i7, c65869_g1_i5, c65869_g1_i4, c65869_g1_i3, c65869_g1_i2
GO:0031125	rRNA 3'-end processing	P	0.00876385	0.000895514	5	0	2972	9133	over	c38185_g1_i1, c65048_g1_i1, c46824_g1_i1, c59698_g3_i1, c57551_g4_i1
GO:0009204	deoxyribonucleoside triphosphate catabolic process	P	0.00876385	0.000895514	5	0	2972	9133	over	c54710_g4_i2, c66982_g1_i2, c66982_g1_i1, c66659_g2_i5, c66659_g2_i1
GO:0015853	adenine transport	P	0.00876385	0.000895514	5	0	2972	9133	over	c55577_g1_i1, c55577_g2_i1, c65178_g1_i3, c65178_g1_i2, c65178_g1_i1
GO:0009146	purine nucleoside triphosphate catabolic process	P	0.00876385	0.000895514	5	0	2972	9133	over	c54710_g4_i2, c66982_g1_i2, c66982_g1_i1, c66659_g2_i5, c66659_g2_i1
GO:0046951	ketone body biosynthetic process	P	0.00876385	0.000895514	5	0	2972	9133	over	c44349_g1_i2, c61366_g1_i4, c61366_g1_i3, c61366_g1_i2, c61366_g1_i1
GO:0035356	cellular triglyceride homeostasis	P	0.00876385	0.000895514	5	0	2972	9133	over	c64163_g1_i2, c64163_g1_i1, c64650_g2_i3, c64650_g2_i2, c64650_g2_i1
GO:0010374	stomatal complex development	P	0.00876385	0.000895514	5	0	2972	9133	over	c60105_g1_i1, c8564_g1_i1, c58997_g1_i3, c58997_g1_i1, c57200_g1_i1
GO:0045842	positive regulation of mitotic metaphase/anaphase transition	P	0.00876385	0.000895514	5	0	2972	9133	over	c60105_g1_i1, c67475_g1_i1, c61270_g1_i1, c37570_g1_i1, c61628_g1_i1
GO:0007029	endoplasmic reticulum organization	P	0.00883787	0.000903581	19	19	2958	9114	over	c59565_g1_i1, c62454_g1_i1, c51114_g2_i1, c65787_g1_i2, c65787_g1_i1, c55271_g1_i1, c59493_g1_i2, c59493_g1_i1, c55415_g1_i1, c57490_g1_i1, c59054_g1_i2, c59054_g1_i1, c66728_g3_i3, c61213_g1_i4, c61213_g1_i3, c60125_g1_i1, c62506_g2_i2, c62506_g2_i1, c63434_g1_i1	c67304_g2_i1, c66728_g5_i4, c66728_g5_i2, c66504_g1_i1, c65632_g1_i1, c63414_g1_i6, c63414_g1_i5, c63414_g1_i1, c65693_g1_i1, c64610_g1_i7, c63263_g3_i4, c63263_g3_i3, c63263_g3_i2, c65221_g1_i5, c65221_g1_i4, c65221_g1_i3, c65221_g1_i2, c65221_g1_i1, c60320_g1_i3
GO:0008340	determination of adult lifespan	P	0.00979947	0.00101306	40	61	2937	9072	over	c51390_g1_i1, c54963_g2_i1, c62516_g1_i1, c62162_g1_i1, c55567_g1_i2, c953_g1_i1, c55567_g1_i1, c62849_g1_i2, c62849_g1_i1, c59320_g1_i1, c63097_g2_i2, c63097_g2_i1, c54763_g1_i1, c61664_g1_i1, c53689_g1_i1, c44655_g1_i1, c60529_g1_i1, c61876_g1_i1, c67272_g1_i1, c40223_g1_i1, c60942_g1_i1, c37821_g1_i1, c63289_g1_i5, c63289_g1_i4, c63289_g1_i3, c63289_g1_i2, c63289_g1_i1, c53300_g1_i1, c45812_g1…	c66245_g1_i2, c62669_g2_i4, c62759_g2_i3, c62759_g2_i2, c63249_g2_i2, c63249_g2_i1, c66737_g1_i1, c64735_g1_i3, c64735_g1_i2, c64735_g1_i1, c67216_g1_i1, c63044_g1_i1, c67530_g2_i1, c62647_g2_i3, c62647_g2_i2, c62647_g2_i1, c66487_g1_i1, c67979_g13_i4, c67979_g13_i3, c67979_g13_i2, c56522_g1_i4, c56522_g1_i3, c56522_g1_i2, c64583_g2_i1, c56522_g1_i1, c67979_g7_i1, c65957_g2_i5, c65957_g2_i4, c659…
GO:0051972	regulation of telomerase activity	P	0.0100185	0.0010477	8	3	2969	9130	over	c57003_g3_i1, c62943_g1_i1, c66863_g1_i3, c66863_g1_i2, c66863_g1_i1, c56056_g1_i1, c56056_g2_i2, c56056_g2_i1	c62318_g2_i1, c60397_g1_i2, c62318_g1_i1
GO:0090351	seedling development	P	0.0100185	0.0010477	8	3	2969	9130	over	c67840_g1_i1, c54762_g1_i1, c65342_g2_i1, c43063_g1_i1, c67986_g1_i1, c61876_g1_i1, c67213_g2_i2, c62432_g1_i1	c63044_g1_i1, c63044_g2_i2, c63044_g2_i1
GO:0051122	hepoxilin biosynthetic process	P	0.0100185	0.0010477	8	3	2969	9130	over	c67229_g1_i10, c67229_g1_i9, c67229_g1_i8, c67229_g1_i7, c67229_g1_i6, c67229_g1_i4, c67229_g1_i3, c67229_g1_i1	c60627_g1_i3, c60627_g1_i2, c60627_g1_i1
GO:0015991	ATP hydrolysis coupled proton transport	P	0.0100185	0.0010477	8	3	2969	9130	over	c25300_g1_i1, c553_g1_i1, c62849_g1_i2, c62849_g1_i1, c59320_g1_i1, c75338_g2_i1, c58376_g1_i1, c55408_g2_i1	c68914_g6_i2, c68914_g6_i1, c74139_g2_i2
GO:0042347	negative regulation of NF-kappaB import into nucleus	P	0.0100185	0.0010477	8	3	2969	9130	over	c62870_g1_i1, c55157_g1_i1, c63181_g1_i5, c63181_g1_i4, c64602_g2_i1, c64650_g2_i3, c64650_g2_i2, c64650_g2_i1	c59835_g1_i1, c64573_g2_i1, c63873_g1_i3
GO:0000288	nuclear-transcribed mRNA catabolic process, deadenylation-dependent decay	P	0.0101108	0.00106024	11	7	2966	9126	over	c51399_g1_i1, c67271_g1_i2, c67271_g1_i1, c60832_g1_i1, c47630_g1_i1, c25855_g1_i1, c10713_g1_i1, c62710_g1_i2, c62710_g1_i1, c57551_g4_i1, c62011_g1_i1	c57876_g1_i1, c58435_g1_i1, c64285_g1_i1, c60587_g1_i2, c60587_g1_i1, c57190_g1_i1, c61579_g1_i1
GO:0042546	cell wall biogenesis	P	0.0101108	0.00106024	11	7	2966	9126	over	c51390_g1_i1, c61044_g3_i2, c61044_g3_i1, c51399_g1_i1, c61772_g1_i1, c60723_g1_i1, c43063_g1_i1, c64622_g1_i1, c56056_g2_i2, c56056_g2_i1, c59724_g3_i2	c65313_g2_i2, c60706_g1_i1, c64623_g1_i1, c54429_g2_i1, c65208_g1_i1, c67756_g2_i1, c66915_g2_i1
GO:0048364	root development	P	0.0110255	0.00117311	21	23	2956	9110	over	c51390_g1_i1, c44504_g1_i1, c49287_g1_i1, c57874_g2_i1, c61766_g1_i1, c67943_g1_i2, c67943_g1_i1, c61325_g1_i1, c43063_g1_i1, c62631_g2_i3, c46101_g1_i2, c61876_g1_i1, c64832_g1_i1, c64826_g1_i1, c60496_g1_i2, c60496_g1_i1, c66973_g1_i1, c62302_g2_i5, c62302_g2_i3, c63178_g1_i2, c54884_g1_i1	c64040_g2_i2, c64040_g2_i1, c65601_g1_i1, c65693_g2_i2, c59227_g1_i1, c66065_g3_i5, c66065_g3_i4, c66065_g3_i3, c66065_g3_i2, c66065_g3_i1, c64561_g2_i1, c41492_g1_i1, c64706_g1_i4, c64706_g1_i2, c64706_g1_i1, c60965_g2_i1, c62391_g1_i4, c62391_g1_i2, c67783_g1_i2, c67783_g1_i1, c57890_g2_i1, c65353_g1_i1, c65325_g2_i1
GO:0046060	dATP metabolic process	P	0.0111478	0.00119947	7	2	2970	9131	over	c54710_g4_i2, c66325_g1_i4, c66325_g1_i3, c66325_g1_i2, c66325_g1_i1, c66659_g2_i5, c66659_g2_i1	c64904_g2_i2, c64904_g2_i1
GO:0000959	mitochondrial RNA metabolic process	P	0.0111478	0.00119947	7	2	2970	9131	over	c54572_g1_i1, c59660_g1_i2, c59660_g1_i1, c61868_g1_i1, c67272_g1_i1, c51883_g1_i1, c61287_g1_i1	c59209_g1_i3, c59209_g1_i1
GO:0090201	negative regulation of release of cytochrome c from mitochondria	P	0.0111478	0.00119947	7	2	2970	9131	over	c54335_g1_i1, c55567_g1_i2, c55567_g1_i1, c54335_g2_i1, c64621_g1_i2, c64621_g1_i1, c56542_g2_i1	c49388_g1_i1, c60974_g2_i1
GO:0010499	proteasomal ubiquitin-independent protein catabolic process	P	0.0111478	0.00119947	7	2	2970	9131	over	c62162_g1_i1, c53689_g1_i1, c40223_g1_i1, c55371_g1_i1, c57070_g1_i1, c6804_g1_i1, c60418_g1_i2	c48709_g1_i1, c27089_g1_i1
GO:0060465	pharynx development	P	0.0111878	0.00121317	16	15	2961	9118	over	c59651_g2_i1, c61872_g3_i2, c63425_g1_i9, c63425_g1_i8, c63425_g1_i7, c63425_g1_i6, c63425_g1_i5, c63425_g1_i4, c63425_g1_i3, c63425_g1_i2, c63425_g1_i1, c55225_g1_i1, c62887_g1_i3, c62887_g1_i2, c62887_g1_i1, c47683_g1_i1	c64020_g1_i2, c64020_g1_i1, c62765_g1_i1, c63258_g2_i1, c58174_g1_i2, c58174_g1_i1, c53395_g1_i1, c49400_g2_i2, c65414_g3_i3, c65414_g3_i2, c55141_g1_i1, c60497_g1_i1, c49138_g1_i2, c49138_g1_i1, c63833_g1_i1
GO:0071577	zinc II ion transmembrane transport	P	0.0111878	0.00121525	6	1	2971	9132	over	c62438_g1_i3, c62438_g1_i2, c62438_g1_i1, c66211_g1_i1, c66586_g1_i2, c66586_g1_i1	c64837_g1_i1
GO:0070987	error-free translesion synthesis	P	0.0111878	0.00121525	6	1	2971	9132	over	c59565_g1_i1, c51201_g1_i1, c25188_g1_i1, c66860_g1_i1, c25188_g2_i1, c66443_g1_i1	c56836_g1_i2
GO:0006378	mRNA polyadenylation	P	0.0111878	0.00121525	6	1	2971	9132	over	c64260_g1_i1, c67434_g1_i1, c62951_g1_i1, c53043_g1_i1, c60815_g1_i1, c25855_g1_i1	c58116_g4_i1
GO:0000056	ribosomal small subunit export from nucleus	P	0.0111878	0.00121525	6	1	2971	9132	over	c61840_g1_i1, c53300_g1_i1, c55475_g1_i3, c55475_g1_i2, c55475_g1_i1, c59210_g1_i2	c64336_g1_i1
GO:0010501	RNA secondary structure unwinding	P	0.0111878	0.00121525	6	1	2971	9132	over	c67282_g4_i1, c10713_g1_i1, c56146_g1_i4, c56146_g1_i3, c56146_g1_i2, c56146_g1_i1	c57876_g1_i1
GO:0040020	regulation of meiotic nuclear division	P	0.0121698	0.00133612	18	18	2959	9115	over	c60207_g1_i1, c66750_g1_i1, c67475_g1_i1, c66860_g1_i1, c63586_g1_i2, c65786_g1_i1, c38150_g1_i2, c38150_g1_i1, c54642_g1_i1, c61628_g1_i1, c55713_g1_i1, c64698_g2_i1, c66077_g1_i1, c38581_g1_i1, c15210_g2_i1, c62940_g2_i1, c67278_g1_i2, c67278_g1_i1	c68003_g1_i2, c68003_g1_i1, c67103_g9_i1, c8882_g1_i1, c58075_g1_i1, c67004_g1_i5, c67230_g1_i1, c66598_g1_i3, c66598_g1_i2, c64593_g2_i3, c64593_g2_i2, c67103_g6_i1, c67103_g1_i2, c67103_g1_i1, c56760_g2_i1, c59886_g2_i1, c52812_g1_i3, c52812_g1_i2
GO:0098781	ncRNA transcription	P	0.0128702	0.00142	10	6	2967	9127	over	c62516_g1_i1, c63829_g2_i2, c61840_g1_i1, c60006_g1_i1, c59302_g1_i1, c62139_g1_i1, c57208_g1_i1, c63771_g1_i1, c44461_g1_i1, c67935_g1_i1	c63044_g1_i1, c55815_g1_i2, c55815_g1_i1, c66012_g2_i1, c63044_g2_i2, c63044_g2_i1
GO:0000088	mitotic prophase	P	0.0128702	0.00142	10	6	2967	9127	over	c67475_g1_i1, c54608_g1_i1, c63654_g1_i1, c52715_g1_i1, c61252_g1_i1, c59283_g1_i2, c59283_g1_i1, c44577_g1_i1, c61512_g1_i1, c55593_g1_i2	c65556_g2_i1, c67575_g1_i1, c66765_g1_i2, c66765_g1_i1, c64347_g3_i4, c64347_g3_i2
GO:0000018	regulation of DNA recombination	P	0.0128702	0.00142	10	6	2967	9127	over	c66860_g1_i1, c67049_g1_i1, c57029_g1_i1, c55998_g1_i1, c60650_g1_i1, c62823_g1_i1, c57208_g1_i1, c53573_g2_i1, c62710_g1_i2, c62710_g1_i1	c63759_g1_i1, c61280_g1_i1, c62949_g1_i1, c62073_g2_i1, c63759_g2_i1, c61579_g1_i1
GO:0006734	NADH metabolic process	P	0.0137872	0.00152824	19	21	2958	9112	over	c59565_g1_i1, c53618_g2_i1, c49287_g1_i1, c61804_g3_i1, c52847_g2_i1, c63612_g1_i2, c63612_g1_i1, c62800_g1_i1, c65032_g1_i3, c65032_g1_i2, c65032_g1_i1, c65577_g1_i1, c62800_g2_i1, c61804_g6_i1, c59330_g1_i1, c57388_g4_i1, c51891_g1_i1, c56321_g1_i1, c65835_g2_i1	c66206_g2_i1, c57384_g1_i2, c57384_g1_i1, c59658_g2_i1, c65383_g1_i3, c65383_g1_i2, c65383_g1_i1, c59464_g3_i2, c59464_g3_i1, c65828_g1_i1, c67105_g3_i4, c67105_g3_i3, c67105_g3_i2, c67105_g3_i1, c66206_g1_i1, c59658_g1_i2, c59658_g1_i1, c60531_g2_i1, c59464_g2_i1, c62757_g1_i1, c61804_g4_i1
GO:0009062	fatty acid catabolic process	P	0.0140675	0.00156653	23	28	2954	9105	over	c51390_g1_i1, c55932_g1_i2, c55932_g1_i1, c66148_g1_i1, c65723_g1_i1, c953_g1_i1, c64172_g1_i1, c60730_g1_i1, c64973_g1_i1, c62631_g2_i3, c61876_g1_i1, c64540_g1_i1, c64832_g1_i1, c64826_g1_i1, c56170_g1_i2, c56170_g1_i1, c66973_g1_i1, c6804_g1_i1, c59597_g1_i2, c59597_g1_i1, c67209_g1_i1, c44666_g1_i1, c33427_g1_i1	c57696_g1_i1, c59591_g1_i1, c68035_g1_i1, c75621_g2_i2, c75621_g2_i1, c61116_g1_i1, c62562_g1_i3, c62562_g1_i2, c62562_g1_i1, c62142_g2_i1, c67922_g1_i2, c67140_g3_i2, c67140_g3_i1, c59591_g2_i1, c75621_g3_i1, c64706_g1_i4, c64706_g1_i3, c64706_g1_i2, c64706_g1_i1, c65331_g2_i1, c66473_g1_i1, c49597_g1_i2, c49597_g1_i1, c66684_g1_i1, c61116_g2_i1, c57123_g2_i1, c62508_g1_i2, c62508_g1_i1
GO:0006030	chitin metabolic process	P	0.0165087	0.00188447	9	5	2968	9128	over	c48388_g1_i1, c51610_g1_i1, c59147_g1_i3, c59147_g1_i2, c59147_g1_i1, c71023_g1_i1, c63473_g2_i1, c57637_g1_i2, c57637_g1_i1	c67834_g3_i1, c65043_g1_i2, c65043_g1_i1, c52534_g1_i1, c66915_g2_i1
GO:0042771	intrinsic apoptotic signaling pathway in response to DNA damage by p53 class mediator	P	0.0165087	0.00188447	9	5	2968	9128	over	c55147_g1_i1, c58864_g1_i1, c38708_g1_i1, c67288_g1_i2, c67288_g1_i1, c60557_g2_i1, c57370_g1_i1, c67935_g1_i1, c60715_g1_i2	c64616_g2_i1, c63873_g1_i1, c55815_g1_i2, c55815_g1_i1, c64583_g3_i1
GO:0042545	cell wall modification	P	0.0165087	0.00188447	9	5	2968	9128	over	c66921_g1_i1, c65342_g2_i1, c67986_g1_i1, c65705_g1_i1, c60412_g1_i1, c54812_g1_i1, c44940_g1_i1, c32716_g1_i1, c62106_g1_i1	c63645_g1_i2, c63645_g1_i1, c60965_g2_i1, c62391_g1_i4, c62391_g1_i2
GO:0007095	mitotic G2 DNA damage checkpoint	P	0.0170252	0.0019609	11	8	2966	9125	over	c60757_g1_i1, c953_g1_i1, c44655_g1_i1, c60574_g3_i1, c64026_g2_i3, c64026_g2_i2, c64026_g2_i1, c61438_g1_i2, c61438_g1_i1, c61530_g2_i1, c52662_g1_i1	c13349_g1_i1, c66834_g1_i1, c63408_g3_i1, c63777_g3_i1, c13349_g2_i1, c66479_g1_i1, c66761_g2_i1, c61910_g1_i1
GO:0000236	mitotic prometaphase	P	0.0170252	0.0019609	11	8	2966	9125	over	c67475_g1_i1, c54608_g1_i1, c50929_g1_i1, c38708_g1_i1, c67288_g1_i2, c67288_g1_i1, c59283_g1_i2, c59283_g1_i1, c61628_g1_i1, c36329_g1_i1, c29264_g1_i1	c64286_g1_i1, c58324_g1_i1, c57399_g3_i1, c60185_g1_i1, c63422_g1_i1, c54577_g1_i1, c57399_g2_i2, c57399_g2_i1
GO:0032784	regulation of DNA-templated transcription, elongation	P	0.017274	0.00199153	17	17	2960	9116	over	c56451_g1_i1, c51256_g1_i1, c59125_g1_i1, c66318_g1_i5, c66318_g1_i4, c66318_g1_i3, c66318_g1_i2, c66318_g1_i1, c49647_g1_i1, c59912_g1_i1, c60529_g1_i1, c62457_g1_i1, c62823_g1_i1, c65625_g1_i2, c65625_g1_i1, c50550_g1_i1, c44461_g1_i1	c53498_g1_i2, c63507_g2_i5, c63507_g2_i4, c63507_g2_i2, c63507_g2_i1, c55815_g1_i2, c55815_g1_i1, c410_g1_i2, c66140_g4_i3, c66140_g4_i2, c66140_g4_i1, c53611_g1_i1, c53498_g2_i1, c57890_g2_i1, c63542_g1_i4, c63542_g1_i3, c63542_g1_i1
GO:0090090	negative regulation of canonical Wnt signaling pathway	P	0.0173055	0.00199614	50	88	2927	9045	over	c51390_g1_i1, c56451_g1_i1, c62162_g1_i1, c59944_g2_i3, c59944_g2_i2, c59944_g2_i1, c953_g1_i1, c25188_g1_i1, c63097_g2_i2, c63097_g2_i1, c44240_g1_i1, c53689_g1_i1, c64343_g1_i2, c64343_g1_i1, c25188_g2_i1, c61876_g1_i1, c40223_g1_i1, c60942_g1_i1, c63289_g1_i5, c63289_g1_i4, c63289_g1_i3, c63289_g1_i2, c63289_g1_i1, c38150_g1_i2, c38150_g1_i1, c60997_g2_i3, c60997_g2_i2, c60997_g2_i1, c55371_g1…	c62101_g5_i2, c62101_g5_i1, c57891_g1_i1, c56836_g1_i2, c64419_g1_i1, c8882_g1_i1, c67116_g1_i3, c65494_g1_i2, c63755_g2_i2, c63755_g2_i1, c62765_g1_i1, c27089_g1_i1, c61581_g1_i1, c60997_g3_i1, c67029_g2_i1, c62101_g2_i1, c64583_g2_i1, c38192_g1_i1, c62732_g1_i1, c62437_g1_i1, c62728_g1_i2, c62728_g1_i1, c65296_g2_i2, c65296_g2_i1, c66598_g1_i3, c66598_g1_i2, c66598_g1_i1, c43405_g1_i1, c63258_g…
GO:0016485	protein processing	P	0.0184516	0.00214064	75	148	2902	8985	over	c59565_g1_i1, c62012_g1_i1, c59773_g2_i1, c44504_g1_i1, c66204_g5_i4, c66204_g5_i3, c63265_g1_i2, c63265_g1_i1, c65194_g1_i1, c59693_g2_i1, c55567_g1_i2, c55567_g1_i1, c25188_g1_i1, c60052_g1_i1, c66827_g1_i2, c66827_g1_i1, c63097_g2_i2, c63097_g2_i1, c65132_g1_i1, c56561_g1_i1, c65276_g1_i1, c62040_g1_i2, c62040_g1_i1, c63504_g1_i2, c63504_g1_i1, c61325_g1_i1, c38708_g1_i1, c25188_g2_i1, c43063_…	c60995_g2_i1, c56836_g1_i2, c64524_g1_i1, c67444_g1_i1, c68003_g1_i2, c68003_g1_i1, c60995_g9_i1, c62526_g2_i1, c64521_g2_i1, c65797_g1_i1, c65987_g1_i2, c65987_g1_i1, c66728_g5_i4, c66728_g5_i2, c67811_g2_i2, c25473_g1_i2, c25473_g1_i1, c66248_g2_i1, c67103_g9_i1, c49638_g1_i2, c49638_g1_i1, c51946_g1_i2, c51946_g1_i1, c67443_g1_i4, c67443_g1_i2, c67443_g1_i1, c52990_g1_i2, c60003_g3_i3, c63242_…
GO:0040029	regulation of gene expression, epigenetic	P	0.019117	0.0022258	60	111	2917	9022	over	c64822_g1_i1, c57003_g3_i1, c54963_g2_i1, c51399_g1_i1, c66831_g2_i2, c60989_g1_i1, c51201_g1_i1, c38481_g1_i2, c38481_g1_i1, c63829_g2_i3, c63829_g2_i2, c63829_g2_i1, c21751_g1_i1, c38619_g1_i1, c66860_g1_i1, c66728_g6_i1, c55011_g1_i1, c65786_g1_i1, c62538_g1_i1, c64621_g1_i2, c64621_g1_i1, c52801_g1_i1, c42530_g1_i1, c59024_g1_i1, c63546_g1_i1, c67498_g1_i3, c67498_g1_i2, c67498_g1_i1, c65766_…	c67818_g2_i2, c67818_g2_i1, c67159_g1_i1, c68003_g1_i1, c64040_g2_i2, c54248_g1_i2, c64040_g2_i1, c54248_g1_i1, c66737_g1_i2, c66737_g1_i1, c67216_g1_i1, c66528_g2_i1, c67004_g1_i2, c59342_g1_i2, c59342_g1_i1, c63755_g2_i2, c63755_g2_i1, c44953_g1_i1, c58168_g2_i1, c59564_g1_i1, c71362_g5_i2, c71362_g5_i1, c63381_g1_i1, c67741_g2_i2, c67741_g2_i1, c59338_g3_i1, c55355_g1_i1, c66067_g2_i3, c66067_…
GO:0002679	respiratory burst involved in defense response	P	0.0204701	0.002465	8	4	2969	9129	over	c55735_g1_i2, c55735_g1_i1, c66132_g6_i6, c66132_g6_i5, c66132_g6_i4, c66132_g6_i3, c66132_g6_i2, c66132_g6_i1	c55720_g1_i1, c66848_g3_i2, c66848_g3_i1, c39822_g1_i1
GO:0051571	positive regulation of histone H3-K4 methylation	P	0.0204701	0.002465	8	4	2969	9129	over	c67175_g4_i7, c67175_g4_i5, c67175_g4_i4, c67175_g4_i3, c67175_g4_i1, c56056_g1_i1, c56056_g2_i2, c56056_g2_i1	c67172_g1_i1, c67786_g1_i3, c67786_g1_i2, c67786_g1_i1
GO:0009965	leaf morphogenesis	P	0.0204701	0.002465	8	4	2969	9129	over	c62516_g1_i1, c65268_g1_i1, c8564_g1_i1, c66860_g1_i1, c62631_g2_i4, c62631_g2_i3, c62631_g2_i2, c61876_g1_i1	c63044_g1_i1, c63044_g2_i2, c63044_g2_i1, c56069_g2_i1
GO:0009148	pyrimidine nucleoside triphosphate biosynthetic process	P	0.0204701	0.002465	8	4	2969	9129	over	c63829_g2_i3, c63829_g2_i2, c63829_g2_i1, c42964_g1_i1, c60786_g1_i2, c60786_g1_i1, c60138_g1_i1, c10686_g1_i1	c65856_g3_i1, c70527_g1_i2, c74105_g1_i1, c65856_g1_i1
GO:0071243	cellular response to arsenic-containing substance	P	0.0209233	0.00252791	14	13	2963	9120	over	c54335_g1_i1, c62461_g1_i1, c58329_g1_i3, c58329_g1_i2, c58329_g1_i1, c54335_g2_i1, c63289_g1_i5, c63289_g1_i4, c63289_g1_i3, c63289_g1_i2, c63289_g1_i1, c56542_g2_i1, c59286_g1_i2, c59286_g1_i1	c67979_g13_i4, c67979_g13_i3, c67979_g13_i2, c67979_g7_i1, c65957_g2_i5, c65957_g2_i4, c65957_g2_i3, c65957_g2_i2, c65957_g2_i1, c56563_g1_i1, c65524_g1_i1, c61689_g4_i2, c67979_g14_i1
GO:0035360	positive regulation of peroxisome proliferator activated receptor signaling pathway	P	0.0219983	0.00269164	10	7	2967	9126	over	c57650_g1_i6, c57650_g1_i5, c57650_g1_i4, c57650_g1_i3, c57650_g1_i1, c67229_g1_i10, c67229_g1_i8, c67229_g1_i7, c67229_g1_i4, c67229_g1_i1	c58080_g1_i1, c60627_g1_i3, c60627_g1_i2, c62701_g1_i1, c53612_g1_i2, c67380_g2_i1, c62701_g4_i1
GO:0019872	streptomycin biosynthetic process	P	0.0219983	0.00269164	10	7	2967	9126	over	c61804_g3_i1, c65561_g1_i2, c65561_g1_i1, c61804_g6_i1, c52023_g1_i6, c52023_g1_i5, c52023_g1_i4, c52023_g1_i3, c52023_g1_i2, c52023_g1_i1	c66206_g2_i1, c67105_g3_i4, c67105_g3_i3, c67105_g3_i2, c67105_g3_i1, c66206_g1_i1, c61804_g4_i1
GO:0043050	pharyngeal pumping	P	0.0234233	0.00289537	13	11	2964	9122	over	c44504_g1_i1, c61872_g3_i2, c59320_g1_i1, c61325_g1_i1, c63425_g1_i9, c63425_g1_i8, c63425_g1_i7, c63425_g1_i6, c63425_g1_i5, c63425_g1_i4, c63425_g1_i3, c63425_g1_i2, c63425_g1_i1	c65995_g12_i1, c63246_g1_i1, c62526_g2_i1, c65019_g1_i1, c63334_g1_i1, c62379_g1_i1, c66981_g6_i1, c62456_g1_i1, c55141_g1_i1, c68084_g8_i1, c63334_g2_i1
GO:0010950	positive regulation of endopeptidase activity	P	0.0238496	0.00295895	40	66	2937	9067	over	c59565_g1_i1, c953_g1_i1, c60052_g1_i1, c63097_g2_i2, c63097_g2_i1, c47089_g1_i1, c64343_g1_i2, c64343_g1_i1, c65677_g1_i1, c38708_g1_i1, c43063_g1_i1, c65357_g2_i1, c62816_g1_i1, c58463_g2_i1, c61380_g1_i1, c67229_g1_i10, c67288_g1_i2, c67288_g1_i1, c65922_g1_i1, c59874_g1_i1, c66492_g5_i1, c57845_g1_i3, c57845_g1_i2, c57845_g1_i1, c61349_g1_i1, c59387_g1_i1, c60841_g1_i4, c60841_g1_i2, c66329_g…	c60829_g1_i1, c66142_g2_i1, c64524_g1_i1, c52569_g1_i1, c64521_g2_i1, c65797_g1_i1, c66728_g5_i4, c66728_g5_i2, c60312_g2_i1, c60627_g1_i3, c60627_g1_i2, c8882_g1_i1, c58348_g2_i1, c60003_g3_i3, c63461_g1_i2, c63461_g1_i1, c66848_g3_i2, c66848_g3_i1, c65494_g1_i2, c65494_g1_i1, c64573_g2_i1, c61581_g1_i1, c67979_g13_i4, c67979_g13_i3, c67979_g13_i2, c67979_g7_i1, c60956_g2_i1, c64551_g2_i2, c6455…
GO:0045116	protein neddylation	P	0.0250224	0.00314723	7	3	2970	9130	over	c65268_g1_i1, c63097_g2_i2, c63097_g2_i1, c63702_g1_i1, c56542_g2_i1, c59387_g1_i1, c53573_g2_i1	c66640_g1_i1, c44846_g1_i2, c44846_g1_i1
GO:0070828	heterochromatin organization	P	0.0250224	0.00314723	7	3	2970	9130	over	c53587_g1_i2, c53587_g1_i1, c46101_g1_i2, c46101_g1_i1, c64026_g2_i3, c64026_g2_i2, c64026_g2_i1	c65231_g2_i1, c66531_g1_i1, c61579_g1_i1
GO:0090196	regulation of chemokine secretion	P	0.0250224	0.00314723	7	3	2970	9130	over	c48388_g1_i1, c61349_g1_i1, c66288_g2_i2, c67229_g1_i8, c67229_g1_i7, c67229_g1_i4, c67229_g1_i1	c60627_g1_i3, c60627_g1_i2, c64746_g2_i1
GO:0000272	polysaccharide catabolic process	P	0.0250224	0.00314723	7	3	2970	9130	over	c55735_g1_i2, c55735_g1_i1, c61772_g1_i1, c50929_g1_i1, c62631_g2_i3, c65780_g1_i1, c51824_g1_i1	c49055_g1_i1, c67831_g1_i1, c58218_g2_i1
GO:0002551	mast cell chemotaxis	P	0.0267569	0.00339588	11	9	2966	9124	over	c66132_g6_i6, c66132_g6_i5, c66132_g6_i4, c66132_g6_i2, c66132_g6_i1, c66063_g8_i1, c67568_g1_i1, c66288_g2_i5, c66288_g2_i2, c66063_g2_i1, c64727_g1_i1	c63502_g2_i1, c60706_g1_i1, c66823_g2_i2, c66823_g2_i1, c61538_g1_i2, c61538_g1_i1, c64746_g2_i1, c67514_g1_i1, c66288_g1_i2
GO:0006098	pentose-phosphate shunt	P	0.0267569	0.00339588	11	9	2966	9124	over	c55891_g1_i1, c63647_g1_i1, c64572_g1_i1, c65577_g1_i1, c37836_g1_i1, c65449_g1_i1, c61499_g1_i1, c57388_g4_i1, c56321_g1_i1, c55775_g2_i2, c55775_g2_i1	c65828_g1_i1, c67050_g1_i4, c67050_g1_i3, c67050_g1_i1, c59524_g2_i1, c65800_g5_i1, c75461_g1_i2, c75461_g1_i1, c59524_g1_i1
GO:1900034	regulation of cellular response to heat	P	0.0267569	0.00339588	11	9	2966	9124	over	c64442_g1_i2, c64442_g1_i1, c54608_g1_i1, c55163_g1_i1, c61252_g1_i1, c59283_g1_i2, c59283_g1_i1, c44577_g1_i1, c64027_g1_i2, c64027_g1_i1, c60252_g1_i1	c49598_g2_i1, c63755_g2_i2, c63755_g2_i1, c63173_g2_i1, c58670_g1_i1, c65808_g2_i1, c65904_g1_i1, c30925_g1_i2, c30925_g1_i1
GO:0060468	prevention of polyspermy	P	0.026817	0.00364652	4	0	2973	9133	over	c57849_g1_i4, c57849_g1_i3, c57849_g1_i2, c57849_g1_i1
GO:0046122	purine deoxyribonucleoside metabolic process	P	0.026817	0.00364652	4	0	2973	9133	over	c54689_g1_i1, c63351_g2_i1, c65362_g1_i2, c65362_g1_i1
GO:0046101	hypoxanthine biosynthetic process	P	0.026817	0.00364652	4	0	2973	9133	over	c63647_g1_i1, c63773_g1_i3, c63773_g1_i2, c63773_g1_i1
GO:0033617	mitochondrial respiratory chain complex IV assembly	P	0.026817	0.00364652	4	0	2973	9133	over	c67840_g1_i1, c61407_g1_i1, c64963_g1_i1, c64727_g1_i1
GO:2000836	positive regulation of androgen secretion	P	0.026817	0.00364652	4	0	2973	9133	over	c21134_g1_i2, c21134_g1_i1, c61737_g1_i2, c61737_g1_i1
GO:0046054	dGMP metabolic process	P	0.026817	0.00364652	4	0	2973	9133	over	c66325_g1_i4, c66325_g1_i3, c66325_g1_i2, c66325_g1_i1
GO:0010025	wax biosynthetic process	P	0.026817	0.00364652	4	0	2973	9133	over	c64832_g1_i1, c64826_g1_i1, c64163_g1_i2, c64163_g1_i1
GO:0006729	tetrahydrobiopterin biosynthetic process	P	0.026817	0.00364652	4	0	2973	9133	over	c62008_g1_i1, c10650_g1_i1, c66850_g1_i2, c66850_g1_i1
GO:0007147	female meiosis II	P	0.026817	0.00364652	4	0	2973	9133	over	c67475_g1_i1, c58456_g1_i1, c67278_g1_i2, c67278_g1_i1
GO:0001833	inner cell mass cell proliferation	P	0.026817	0.00364652	4	0	2973	9133	over	c61448_g1_i1, c66924_g1_i2, c67221_g2_i2, c67221_g2_i1
GO:0007110	meiosis I cytokinesis	P	0.026817	0.00364652	4	0	2973	9133	over	c57773_g1_i2, c57773_g1_i1, c56838_g1_i1, c60252_g1_i1
GO:2001032	regulation of double-strand break repair via nonhomologous end joining	P	0.026817	0.00364652	4	0	2973	9133	over	c64026_g2_i3, c64026_g2_i2, c64026_g2_i1, c54979_g1_i1
GO:0007069	negative regulation of transcription from RNA polymerase I promoter during mitosis	P	0.026817	0.00364652	4	0	2973	9133	over	c64294_g1_i4, c64294_g1_i3, c64294_g1_i2, c64294_g1_i1
GO:0033306	phytol metabolic process	P	0.026817	0.00364652	4	0	2973	9133	over	c54993_g2_i4, c54993_g2_i3, c54993_g2_i2, c54993_g2_i1
GO:0044804	nucleophagy	P	0.026817	0.00364652	4	0	2973	9133	over	c59565_g1_i1, c60786_g1_i2, c60786_g1_i1, c57728_g1_i1
GO:1901860	positive regulation of mitochondrial DNA metabolic process	P	0.026817	0.00364652	4	0	2973	9133	over	c66318_g1_i4, c66318_g1_i3, c66318_g1_i2, c66318_g1_i1
GO:1901857	positive regulation of cellular respiration	P	0.026817	0.00364652	4	0	2973	9133	over	c66318_g1_i4, c66318_g1_i3, c66318_g1_i2, c66318_g1_i1
GO:0006478	peptidyl-tyrosine sulfation	P	0.026817	0.00364652	4	0	2973	9133	over	c57849_g1_i4, c57849_g1_i3, c57849_g1_i2, c57849_g1_i1
GO:0002098	tRNA wobble uridine modification	P	0.026817	0.00364652	4	0	2973	9133	over	c73849_g3_i4, c65705_g1_i1, c67930_g1_i1, c70531_g1_i1
GO:0006385	transcription elongation from RNA polymerase III promoter	P	0.026817	0.00364652	4	0	2973	9133	over	c54065_g1_i1, c62139_g1_i1, c38419_g1_i1, c67935_g1_i1
GO:0051758	homologous chromosome movement towards spindle pole involved in homologous chromosome segregation	P	0.026817	0.00364652	4	0	2973	9133	over	c67032_g1_i5, c67032_g1_i3, c67032_g1_i2, c67032_g1_i1
GO:2000234	positive regulation of rRNA processing	P	0.026817	0.00364652	4	0	2973	9133	over	c64294_g1_i4, c64294_g1_i3, c64294_g1_i2, c64294_g1_i1
GO:0071265	L-methionine biosynthetic process	P	0.026817	0.00364652	4	0	2973	9133	over	c64822_g1_i1, c64528_g1_i1, c64528_g2_i1, c67479_g1_i1
GO:0051673	membrane disruption in other organism	P	0.026817	0.00364652	4	0	2973	9133	over	c13204_g1_i1, c53280_g1_i1, c53025_g1_i1, c54027_g1_i1
GO:0006218	uridine catabolic process	P	0.026817	0.00364652	4	0	2973	9133	over	c67974_g1_i4, c67974_g1_i3, c67974_g1_i2, c67974_g1_i1
GO:0090324	negative regulation of oxidative phosphorylation	P	0.026817	0.00364652	4	0	2973	9133	over	c54335_g1_i1, c54335_g2_i1, c65304_g1_i1, c56542_g2_i1
GO:0006185	dGDP biosynthetic process	P	0.026817	0.00364652	4	0	2973	9133	over	c66325_g1_i4, c66325_g1_i3, c66325_g1_i2, c66325_g1_i1
GO:0006168	adenine salvage	P	0.026817	0.00364652	4	0	2973	9133	over	c56057_g1_i1, c63773_g1_i3, c63773_g1_i2, c63773_g1_i1
GO:0006167	AMP biosynthetic process	P	0.026817	0.00364652	4	0	2973	9133	over	c63647_g1_i1, c48914_g1_i1, c56057_g1_i1, c54944_g1_i1
GO:0075528	modulation by virus of host immune response	P	0.026817	0.00364652	4	0	2973	9133	over	c62040_g1_i2, c62040_g1_i1, c55577_g1_i1, c55577_g2_i1
GO:0051552	flavone metabolic process	P	0.026817	0.00364652	4	0	2973	9133	over	c66318_g1_i4, c66318_g1_i3, c66318_g1_i2, c66318_g1_i1
GO:0070649	formin-nucleated actin cable assembly	P	0.026817	0.00364652	4	0	2973	9133	over	c67032_g1_i5, c67032_g1_i3, c67032_g1_i2, c67032_g1_i1
GO:0051488	activation of anaphase-promoting complex activity	P	0.026817	0.00364652	4	0	2973	9133	over	c67475_g1_i1, c61270_g1_i1, c37570_g1_i1, c61628_g1_i1
GO:0000719	photoreactive repair	P	0.026817	0.00364652	4	0	2973	9133	over	c65229_g1_i1, c63260_g1_i1, c65229_g2_i2, c65229_g2_i1
GO:0000718	nucleotide-excision repair, DNA damage removal	P	0.026817	0.00364652	4	0	2973	9133	over	c65766_g1_i2, c65766_g1_i1, c64880_g1_i1, c57200_g1_i1
GO:0048573	photoperiodism, flowering	P	0.026817	0.00364652	4	0	2973	9133	over	c54762_g1_i1, c33562_g1_i1, c56302_g1_i2, c56302_g1_i1
GO:0016973	poly(A)+ mRNA export from nucleus	P	0.026817	0.00364652	4	0	2973	9133	over	c73572_g1_i1, c25855_g1_i1, c61967_g1_i2, c61967_g1_i1
GO:0036509	trimming of terminal mannose on B branch	P	0.026817	0.00364652	4	0	2973	9133	over	c62302_g2_i5, c62302_g2_i3, c62302_g2_i2, c62302_g2_i1
GO:0043633	polyadenylation-dependent RNA catabolic process	P	0.026817	0.00364652	4	0	2973	9133	over	c56146_g1_i3, c56146_g1_i2, c56146_g1_i1, c57551_g4_i1
GO:0035936	testosterone secretion	P	0.026817	0.00364652	4	0	2973	9133	over	c21134_g1_i2, c21134_g1_i1, c61737_g1_i2, c61737_g1_i1
GO:0036273	response to statin	P	0.026817	0.00364652	4	0	2973	9133	over	c66318_g1_i4, c66318_g1_i3, c66318_g1_i2, c66318_g1_i1
GO:0070071	proton-transporting two-sector ATPase complex assembly	P	0.026817	0.00364652	4	0	2973	9133	over	c62839_g1_i1, c56321_g1_i1, c58134_g1_i1, c34469_g1_i1
GO:0043201	response to leucine	P	0.026817	0.00364652	4	0	2973	9133	over	c66318_g1_i4, c66318_g1_i3, c66318_g1_i2, c66318_g1_i1
GO:0031126	snoRNA 3'-end processing	P	0.026817	0.00364652	4	0	2973	9133	over	c62943_g1_i1, c49974_g1_i2, c49974_g1_i1, c57551_g4_i1
GO:0031120	snRNA pseudouridine synthesis	P	0.026817	0.00364652	4	0	2973	9133	over	c65084_g2_i1, c62943_g1_i1, c56705_g1_i1, c49974_g1_i1
GO:0043053	dauer entry	P	0.026817	0.00364652	4	0	2973	9133	over	c61664_g1_i1, c66132_g6_i5, c58167_g1_i1, c57772_g1_i1
GO:0010992	ubiquitin homeostasis	P	0.026817	0.00364652	4	0	2973	9133	over	c57874_g2_i1, c25188_g2_i1, c37570_g1_i1, c66973_g1_i1
GO:0008617	guanosine metabolic process	P	0.026817	0.00364652	4	0	2973	9133	over	c54689_g1_i1, c63351_g2_i1, c65362_g1_i2, c65362_g1_i1
GO:0035378	carbon dioxide transmembrane transport	P	0.026817	0.00364652	4	0	2973	9133	over	c63948_g1_i4, c63948_g1_i3, c63948_g1_i2, c63948_g1_i1
GO:0035377	transepithelial water transport	P	0.026817	0.00364652	4	0	2973	9133	over	c63948_g1_i4, c63948_g1_i3, c63948_g1_i2, c63948_g1_i1
GO:1904382	mannose trimming involved in glycoprotein ERAD pathway	P	0.026817	0.00364652	4	0	2973	9133	over	c62302_g2_i5, c62302_g2_i3, c62302_g2_i2, c62302_g2_i1
GO:1904357	negative regulation of telomere maintenance via telomere lengthening	P	0.026817	0.00364652	4	0	2973	9133	over	c66863_g1_i3, c66863_g1_i2, c66863_g1_i1, c67424_g1_i1
GO:0016180	snRNA processing	P	0.026817	0.00364652	4	0	2973	9133	over	c58089_g1_i2, c58089_g1_i1, c67434_g1_i1, c57551_g4_i1
GO:0046711	GDP biosynthetic process	P	0.026817	0.00364652	4	0	2973	9133	over	c66325_g1_i4, c66325_g1_i3, c66325_g1_i2, c66325_g1_i1
GO:0042338	cuticle development involved in collagen and cuticulin-based cuticle molting cycle	P	0.026817	0.00364652	4	0	2973	9133	over	c57849_g1_i4, c57849_g1_i3, c57849_g1_i2, c57849_g1_i1
GO:0042256	mature ribosome assembly	P	0.026817	0.00364652	4	0	2973	9133	over	c62012_g1_i1, c66207_g1_i3, c66207_g1_i2, c66207_g1_i1
GO:1904154	positive regulation of retrograde protein transport, ER to cytosol	P	0.026817	0.00364652	4	0	2973	9133	over	c62302_g2_i5, c62302_g2_i3, c62302_g2_i2, c62302_g2_i1
GO:0034551	mitochondrial respiratory chain complex III assembly	P	0.026817	0.00364652	4	0	2973	9133	over	c61446_g1_i2, c61446_g1_i1, c44363_g1_i1, c65217_g2_i1
GO:1902903	regulation of fibril organization	P	0.026817	0.00364652	4	0	2973	9133	over	c64442_g1_i2, c64442_g1_i1, c64621_g1_i2, c64621_g1_i1
GO:0010388	cullin deneddylation	P	0.026817	0.00364652	4	0	2973	9133	over	c65268_g1_i1, c953_g1_i1, c62397_g1_i1, c6804_g1_i1
GO:0085018	maintenance of symbiont-containing vacuole by host	P	0.026817	0.00364652	4	0	2973	9133	over	c63948_g1_i4, c63948_g1_i3, c63948_g1_i2, c63948_g1_i1
GO:0042744	hydrogen peroxide catabolic process	P	0.0270354	0.00368699	9	6	2968	9127	over	c55085_g1_i1, c64621_g1_i2, c64621_g1_i1, c62499_g1_i1, c67479_g1_i1, c50897_g1_i1, c50897_g2_i1, c57995_g1_i1, c54884_g1_i1	c62787_g1_i2, c62787_g1_i1, c66487_g1_i1, c67908_g8_i1, c60820_g1_i2, c60820_g1_i1
GO:0006558	L-phenylalanine metabolic process	P	0.0270461	0.00370192	13	12	2964	9121	over	c64328_g1_i2, c64328_g1_i1, c52847_g2_i1, c59660_g1_i2, c59660_g1_i1, c62008_g1_i1, c54993_g2_i4, c54993_g2_i3, c54993_g2_i2, c54993_g2_i1, c59330_g1_i1, c60557_g2_i1, c51891_g1_i1	c67407_g1_i3, c67407_g1_i2, c67407_g1_i1, c69780_g1_i3, c69780_g1_i2, c69780_g1_i1, c60531_g2_i1, c54510_g2_i1, c65715_g5_i1, c37309_g1_i2, c62508_g1_i2, c62508_g1_i1
GO:0030521	androgen receptor signaling pathway	P	0.0272403	0.00373512	21	27	2956	9106	over	c44504_g1_i1, c61141_g1_i2, c61141_g1_i1, c61325_g1_i1, c62389_g1_i1, c56056_g1_i1, c56814_g2_i1, c62342_g1_i1, c56056_g2_i2, c56056_g2_i1, c66063_g8_i1, c55225_g1_i1, c61438_g1_i2, c61438_g1_i1, c57200_g1_i1, c66063_g2_i1, c56416_g2_i1, c56146_g1_i4, c56146_g1_i3, c56146_g1_i2, c56146_g1_i1	c56799_g1_i1, c61286_g1_i1, c60706_g1_i1, c61581_g1_i1, c63429_g4_i1, c60171_g3_i1, c64860_g1_i2, c64860_g1_i1, c63429_g6_i4, c63429_g6_i3, c63429_g6_i2, c54983_g2_i1, c65251_g5_i1, c59799_g2_i1, c57948_g1_i2, c57948_g1_i1, c66575_g1_i1, c44846_g1_i2, c61104_g1_i1, c65193_g2_i1, c54983_g1_i1, c66092_g1_i1, c63542_g1_i4, c63542_g1_i3, c63542_g1_i2, c63542_g1_i1, c67756_g1_i1
GO:0071638	negative regulation of monocyte chemotactic protein-1 production	P	0.0278255	0.00384391	6	2	2971	9131	over	c64650_g2_i3, c64650_g2_i2, c64650_g2_i1, c67792_g1_i2, c67792_g1_i1, c51364_g1_i1	c51469_g1_i3, c51469_g1_i2
GO:0033260	nuclear DNA replication	P	0.0278255	0.00384391	6	2	2971	9131	over	c51201_g1_i1, c59024_g1_i1, c57208_g1_i1, c66443_g1_i1, c65625_g1_i2, c65625_g1_i1	c66819_g1_i2, c66819_g1_i1
GO:0070995	NADPH oxidation	P	0.0278255	0.00384391	6	2	2971	9131	over	c62499_g1_i1, c57465_g1_i2, c57465_g1_i1, c63686_g1_i4, c63686_g1_i3, c63686_g1_i2	c65671_g1_i2, c65671_g1_i1
GO:0009221	pyrimidine deoxyribonucleotide biosynthetic process	P	0.0278255	0.00384391	6	2	2971	9131	over	c63829_g2_i3, c63829_g2_i2, c63829_g2_i1, c60786_g1_i2, c60786_g1_i1, c60165_g1_i1	c65856_g3_i1, c65856_g1_i1
GO:0009208	pyrimidine ribonucleoside triphosphate metabolic process	P	0.0278255	0.00384391	6	2	2971	9131	over	c42964_g1_i1, c55475_g1_i3, c55475_g1_i2, c55475_g1_i1, c60138_g1_i1, c10686_g1_i1	c70527_g1_i2, c74105_g1_i1
GO:0046794	transport of virus	P	0.0278255	0.00384391	6	2	2971	9131	over	c51256_g1_i1, c25188_g1_i1, c25188_g2_i1, c52504_g1_i1, c55271_g1_i1, c62823_g1_i1	c56836_g1_i2, c66967_g1_i1
GO:0019643	reductive tricarboxylic acid cycle	P	0.0278255	0.00384391	6	2	2971	9131	over	c62800_g1_i1, c54803_g1_i1, c62800_g2_i1, c64832_g1_i1, c64826_g1_i1, c64622_g1_i1	c67140_g3_i2, c67140_g3_i1
GO:0071456	cellular response to hypoxia	P	0.0299385	0.00417164	39	66	2938	9067	over	c60356_g1_i1, c56724_g1_i2, c56724_g1_i1, c4519_g1_i1, c67475_g1_i1, c38619_g1_i1, c25188_g1_i1, c61270_g1_i1, c66318_g1_i4, c66318_g1_i3, c66318_g1_i2, c66318_g1_i1, c56724_g2_i1, c63097_g2_i2, c63097_g2_i1, c67815_g1_i1, c67310_g3_i3, c67310_g3_i1, c25188_g2_i1, c62870_g1_i1, c43511_g1_i1, c63948_g1_i4, c63948_g1_i3, c63948_g1_i2, c63948_g1_i1, c59387_g1_i1, c50550_g1_i1, c63913_g2_i2, c63913_g…	c63074_g2_i2, c63074_g2_i1, c56812_g2_i3, c56836_g1_i2, c58080_g1_i1, c67993_g1_i1, c63502_g2_i1, c59835_g1_i1, c59824_g1_i2, c60278_g1_i1, c60085_g2_i2, c53498_g1_i2, c60648_g1_i1, c61365_g1_i2, c61365_g1_i1, c59248_g1_i1, c67575_g1_i1, c65019_g1_i1, c56141_g1_i2, c56141_g1_i1, c64616_g2_i1, c66294_g2_i6, c66294_g2_i5, c66294_g2_i4, c66294_g2_i3, c66294_g2_i1, c62379_g1_i1, c53612_g1_i2, c64525_…
GO:0032094	response to food	P	0.0301929	0.00420881	18	21	2959	9112	over	c44349_g1_i3, c44349_g1_i2, c61318_g1_i1, c64361_g1_i1, c59403_g1_i1, c64382_g1_i1, c58429_g1_i3, c58429_g1_i2, c58429_g1_i1, c55726_g1_i1, c43319_g1_i1, c61737_g1_i2, c61737_g1_i1, c55571_g1_i3, c55571_g1_i2, c55571_g1_i1, c62623_g1_i2, c62623_g1_i1	c59760_g1_i2, c59760_g1_i1, c65463_g1_i1, c63641_g1_i1, c67415_g2_i2, c60261_g1_i1, c68008_g1_i4, c68008_g1_i3, c68008_g1_i2, c68008_g1_i1, c49019_g1_i1, c65019_g1_i1, c62379_g1_i1, c59524_g2_i1, c65376_g1_i1, c47030_g1_i1, c68084_g8_i1, c57813_g1_i4, c57813_g1_i3, c57813_g1_i2, c60974_g2_i1
GO:0033234	negative regulation of protein sumoylation	P	0.0303707	0.00427376	5	1	2972	9132	over	c56056_g1_i1, c56056_g2_i2, c56056_g2_i1, c38419_g1_i1, c60478_g1_i1	c64866_g1_i1
GO:0051883	killing of cells in other organism involved in symbiotic interaction	P	0.0303707	0.00427376	5	1	2972	9132	over	c72679_g1_i5, c72679_g1_i4, c72679_g1_i1, c51605_g1_i1, c61349_g1_i1	c61712_g1_i1
GO:0006270	DNA replication initiation	P	0.0303707	0.00427376	5	1	2972	9132	over	c58387_g1_i1, c59024_g1_i1, c56814_g2_i1, c65625_g1_i2, c65625_g1_i1	c48152_g1_i1
GO:0043517	positive regulation of DNA damage response, signal transduction by p53 class mediator	P	0.0303707	0.00427376	5	1	2972	9132	over	c56146_g1_i4, c56146_g1_i3, c56146_g1_i2, c56146_g1_i1, c60715_g1_i2	c57319_g1_i1
GO:0070093	negative regulation of glucagon secretion	P	0.0303707	0.00427376	5	1	2972	9132	over	c61318_g1_i1, c61737_g1_i2, c61737_g1_i1, c62623_g1_i2, c62623_g1_i1	c47030_g1_i1
GO:0015936	coenzyme A metabolic process	P	0.0303707	0.00427376	5	1	2972	9132	over	c55475_g1_i3, c55475_g1_i2, c55475_g1_i1, c70157_g1_i1, c35922_g1_i1	c74094_g1_i1
GO:0009081	branched-chain amino acid metabolic process	P	0.0303707	0.00427376	5	1	2972	9132	over	c49287_g1_i1, c65723_g1_i1, c64572_g1_i1, c62132_g1_i1, c63813_g1_i1	c65800_g5_i1
GO:0016139	glycoside catabolic process	P	0.0303707	0.00427376	5	1	2972	9132	over	c62075_g1_i1, c62631_g2_i4, c62631_g2_i3, c62631_g2_i2, c62631_g2_i1	c63151_g1_i3
GO:0042276	error-prone translesion synthesis	P	0.0303707	0.00427376	5	1	2972	9132	over	c51201_g1_i1, c25188_g1_i1, c66860_g1_i1, c25188_g2_i1, c66443_g1_i1	c56836_g1_i2
GO:0019673	GDP-mannose metabolic process	P	0.0303707	0.00427376	5	1	2972	9132	over	c66325_g1_i4, c66325_g1_i3, c66325_g1_i2, c66325_g1_i1, c38295_g1_i1	c59579_g1_i1
GO:0017148	negative regulation of translation	P	0.0318084	0.00452066	21	28	2956	9105	over	c57663_g1_i1, c58089_g1_i2, c58089_g1_i1, c53618_g2_i1, c62852_g2_i2, c62852_g2_i1, c51399_g1_i1, c59267_g1_i1, c60832_g1_i1, c66728_g6_i2, c43063_g1_i1, c65989_g2_i1, c60412_g1_i1, c55201_g1_i1, c67322_g11_i2, c67322_g11_i1, c51925_g1_i2, c51925_g1_i1, c59243_g1_i1, c66728_g3_i3, c62011_g1_i1	c66142_g2_i1, c52569_g1_i1, c58435_g1_i1, c66728_g5_i4, c66728_g5_i3, c66728_g5_i2, c66728_g5_i1, c59658_g2_i1, c48152_g1_i1, c64311_g1_i1, c64412_g3_i1, c63678_g1_i1, c54171_g1_i2, c54171_g1_i1, c66884_g5_i1, c64126_g3_i3, c64126_g3_i2, c64126_g3_i1, c59658_g1_i2, c59658_g1_i1, c67322_g9_i4, c67322_g9_i3, c67322_g9_i2, c67322_g9_i1, c66882_g2_i4, c66882_g2_i3, c66882_g2_i2, c66882_g2_i1
GO:0008209	androgen metabolic process	P	0.0318084	0.00452066	21	28	2956	9105	over	c44349_g1_i3, c44349_g1_i2, c44349_g1_i1, c61366_g1_i4, c61366_g1_i3, c61366_g1_i2, c61366_g1_i1, c66318_g1_i4, c66318_g1_i3, c66318_g1_i2, c66318_g1_i1, c21134_g1_i2, c21134_g1_i1, c55011_g1_i1, c56116_g1_i1, c64597_g1_i1, c56571_g1_i1, c55878_g1_i1, c15210_g2_i1, c66220_g1_i2, c66220_g1_i1	c66245_g1_i2, c8882_g1_i1, c62942_g2_i1, c62647_g2_i3, c62647_g2_i2, c62647_g2_i1, c62437_g1_i1, c66598_g1_i3, c66598_g1_i2, c66598_g1_i1, c64593_g2_i3, c64593_g2_i2, c66245_g2_i2, c61865_g1_i1, c53611_g1_i1, c67859_g1_i4, c67859_g1_i2, c67859_g1_i1, c62578_g1_i2, c62578_g1_i1, c56760_g2_i1, c64871_g2_i4, c64871_g2_i3, c64871_g2_i2, c64871_g2_i1, c60151_g1_i1, c52812_g1_i3, c52812_g1_i2
GO:0009733	response to auxin	P	0.032981	0.0047309	10	8	2967	9125	over	c44504_g1_i1, c65268_g1_i1, c63097_g2_i2, c63097_g2_i1, c61325_g1_i1, c56542_g2_i1, c59387_g1_i1, c55341_g1_i1, c63178_g1_i2, c63178_g1_i1	c68035_g1_i1, c60706_g1_i1, c64978_g3_i3, c64978_g3_i2, c64978_g3_i1, c63629_g1_i3, c63629_g1_i2, c56069_g2_i1
GO:0051123	RNA polymerase II transcriptional preinitiation complex assembly	P	0.032981	0.0047309	10	8	2967	9125	over	c51390_g1_i1, c61876_g1_i1, c67498_g1_i3, c67498_g1_i2, c67498_g1_i1, c61816_g1_i4, c61816_g1_i3, c61816_g1_i2, c61816_g1_i1, c38419_g1_i1	c63142_g2_i1, c60426_g1_i1, c8908_g1_i1, c57688_g1_i2, c57688_g1_i1, c63439_g1_i2, c63439_g1_i1, c60426_g2_i1
GO:0006363	termination of RNA polymerase I transcription	P	0.0347636	0.00503175	8	5	2969	9128	over	c63829_g2_i3, c63829_g2_i2, c63829_g2_i1, c52801_g1_i1, c65766_g1_i2, c65766_g1_i1, c62139_g1_i1, c57200_g1_i1	c60198_g1_i4, c60198_g1_i3, c60198_g1_i2, c60198_g1_i1, c66012_g2_i1
GO:0006361	transcription initiation from RNA polymerase I promoter	P	0.0347636	0.00503175	8	5	2969	9128	over	c63829_g2_i3, c63829_g2_i2, c63829_g2_i1, c52801_g1_i1, c65766_g1_i2, c65766_g1_i1, c62139_g1_i1, c57200_g1_i1	c60198_g1_i4, c60198_g1_i3, c60198_g1_i2, c60198_g1_i1, c66012_g2_i1
GO:0009909	regulation of flower development	P	0.0347636	0.00503175	8	5	2969	9128	over	c54762_g1_i1, c66860_g1_i1, c51238_g1_i1, c62631_g2_i4, c62631_g2_i3, c62631_g2_i2, c59912_g1_i1, c62397_g1_i1	c65546_g2_i1, c63044_g1_i1, c63044_g2_i2, c63044_g2_i1, c64401_g2_i2
GO:0006888	ER to Golgi vesicle-mediated transport	P	0.036898	0.00536427	22	30	2955	9103	over	c59565_g1_i1, c51390_g1_i1, c57149_g1_i1, c65702_g1_i1, c71534_g2_i1, c57728_g1_i1, c59072_g1_i1, c63703_g1_i1, c25855_g1_i1, c59054_g1_i2, c59054_g1_i1, c60714_g1_i1, c62506_g1_i1, c60125_g1_i1, c62506_g2_i4, c62506_g2_i3, c62506_g2_i2, c62506_g2_i1, c62697_g1_i2, c62697_g1_i1, c66166_g1_i1, c63434_g1_i1	c65040_g1_i1, c67304_g2_i1, c67035_g4_i5, c67035_g4_i4, c67035_g4_i3, c67035_g4_i2, c67035_g4_i1, c63859_g1_i4, c58814_g1_i3, c58814_g1_i2, c58814_g1_i1, c65425_g1_i1, c67035_g1_i2, c67035_g1_i1, c66634_g1_i1, c70092_g11_i1, c67035_g3_i6, c67035_g3_i4, c67035_g3_i2, c67035_g3_i1, c63349_g1_i2, c63349_g1_i1, c64086_g4_i1, c66765_g1_i2, c66765_g1_i1, c61732_g1_i1, c63297_g2_i1, c59915_g1_i1, c60320…
GO:0051446	positive regulation of meiotic cell cycle	P	0.0376204	0.00548216	12	11	2965	9122	over	c60207_g1_i1, c63097_g2_i2, c63097_g2_i1, c66860_g1_i1, c39927_g1_i1, c39927_g2_i1, c59387_g1_i1, c64698_g2_i1, c15210_g2_i1, c55341_g1_i1, c67278_g1_i2, c67278_g1_i1	c54187_g2_i1, c8882_g1_i1, c66598_g1_i3, c66598_g1_i2, c64593_g2_i3, c64593_g2_i2, c67844_g3_i2, c67844_g3_i1, c56760_g2_i1, c52812_g1_i3, c52812_g1_i2
GO:2001242	regulation of intrinsic apoptotic signaling pathway	P	0.038561	0.00563461	33	54	2944	9079	over	c52618_g1_i1, c63279_g2_i1, c54335_g1_i1, c67815_g1_i1, c58864_g1_i1, c47089_g1_i1, c67310_g3_i3, c67310_g3_i1, c54335_g2_i1, c62040_g1_i1, c64852_g1_i4, c25188_g2_i1, c43063_g1_i1, c58463_g2_i1, c43511_g1_i1, c20027_g1_i1, c65922_g1_i1, c56542_g2_i1, c60557_g2_i1, c57845_g1_i3, c57845_g1_i2, c57845_g1_i1, c60518_g1_i1, c55157_g1_i1, c60841_g1_i4, c60841_g1_i2, c60714_g1_i1, c66728_g3_i3, c56416_…	c63038_g2_i1, c67891_g4_i1, c66142_g2_i1, c64521_g2_i1, c56566_g1_i1, c66728_g5_i4, c66728_g5_i3, c66728_g5_i2, c66728_g5_i1, c53498_g1_i2, c67248_g1_i1, c56142_g1_i1, c66291_g1_i1, c60003_g3_i3, c66848_g3_i2, c66848_g3_i1, c61196_g1_i1, c64612_g1_i1, c63173_g2_i1, c49388_g1_i1, c60956_g2_i1, c55815_g1_i2, c55815_g1_i1, c59625_g2_i2, c67313_g2_i6, c67313_g2_i2, c67313_g2_i1, c410_g1_i2, c60575_g2…
GO:0050830	defense response to Gram-positive bacterium	P	0.0430321	0.00634188	15	17	2962	9116	over	c60208_g1_i3, c13204_g1_i1, c65702_g1_i1, c56630_g1_i2, c50467_g1_i1, c57728_g1_i1, c53280_g1_i1, c63289_g1_i5, c63289_g1_i2, c63289_g1_i1, c65938_g1_i2, c65938_g1_i1, c53025_g1_i1, c54027_g1_i1, c37954_g1_i1	c67877_g1_i3, c67877_g1_i1, c55292_g1_i1, c67979_g13_i3, c67979_g13_i2, c62505_g1_i1, c65298_g1_i3, c65298_g1_i2, c49391_g1_i1, c66819_g1_i2, c66819_g1_i1, c66510_g1_i4, c66510_g1_i2, c66510_g1_i1, c67783_g1_i2, c67783_g1_i1, c62777_g1_i1
GO:0019430	removal of superoxide radicals	P	0.0450998	0.00682142	7	4	2970	9129	over	c52618_g1_i1, c55085_g1_i1, c62870_g1_i1, c10650_g1_i1, c50897_g1_i1, c50897_g2_i1, c37920_g1_i1	c59835_g1_i1, c61675_g3_i2, c61675_g3_i1, c65047_g1_i1
GO:0045647	negative regulation of erythrocyte differentiation	P	0.0450998	0.00682142	7	4	2970	9129	over	c66318_g1_i5, c66318_g1_i4, c66318_g1_i3, c66318_g1_i2, c66318_g1_i1, c57650_g1_i6, c57650_g1_i3	c59526_g2_i1, c62701_g1_i1, c61137_g1_i1, c49075_g1_i1
GO:0007315	pole plasm assembly	P	0.0450998	0.00682142	7	4	2970	9129	over	c59565_g1_i1, c57029_g1_i1, c58694_g1_i1, c59072_g1_i1, c66063_g8_i1, c66063_g2_i1, c9780_g1_i1	c66823_g2_i2, c66823_g2_i1, c64054_g2_i2, c61579_g1_i1
GO:0060236	regulation of mitotic spindle organization	P	0.0450998	0.00682142	7	4	2970	9129	over	c67475_g1_i1, c60850_g2_i1, c61270_g1_i1, c65773_g1_i1, c65773_g2_i1, c67278_g1_i2, c67278_g1_i1	c54843_g1_i1, c62493_g1_i2, c62493_g1_i1, c67951_g1_i1
GO:0006703	estrogen biosynthetic process	P	0.0450998	0.00682142	7	4	2970	9129	over	c44349_g1_i3, c44349_g1_i2, c44349_g1_i1, c56116_g1_i1, c55878_g1_i1, c66220_g1_i2, c66220_g1_i1	c62942_g2_i1, c64871_g2_i4, c64871_g2_i3, c64871_g2_i2
GO:0006313	transposition, DNA-mediated	P	0.0450998	0.00682142	7	4	2970	9129	over	c68204_g1_i1, c66026_g1_i1, c73849_g3_i9, c57029_g1_i1, c73849_g3_i12, c69754_g4_i6, c69754_g4_i3	c63457_g2_i2, c61579_g1_i1, c42378_g1_i1, c75663_g3_i12
GO:0043496	regulation of protein homodimerization activity	P	0.0450998	0.00682142	7	4	2970	9129	over	c62008_g1_i1, c55619_g1_i1, c63181_g1_i5, c63181_g1_i4, c55619_g2_i1, c65538_g2_i2, c65538_g2_i1	c51204_g1_i2, c51204_g1_i1, c66357_g2_i1, c64448_g1_i1
GO:0006661	phosphatidylinositol biosynthetic process	P	0.0477834	0.00735526	23	33	2954	9100	over	c60105_g1_i1, c66764_g2_i4, c66764_g2_i1, c66860_g1_i1, c62421_g1_i2, c62421_g1_i1, c60623_g1_i1, c65561_g1_i2, c65561_g1_i1, c66132_g6_i6, c66132_g6_i5, c66132_g6_i4, c66132_g6_i3, c66132_g6_i2, c66132_g6_i1, c52023_g1_i6, c52023_g1_i5, c52023_g1_i4, c52023_g1_i3, c52023_g1_i2, c52023_g1_i1, c65131_g1_i3, c66085_g1_i1	c55962_g2_i1, c65601_g1_i1, c60965_g1_i1, c67490_g1_i2, c67490_g1_i1, c63932_g1_i2, c63932_g1_i1, c63245_g1_i4, c63245_g1_i3, c63245_g1_i2, c63245_g1_i1, c59644_g1_i1, c59644_g3_i3, c59644_g3_i2, c59644_g3_i1, c53490_g1_i1, c62483_g1_i2, c62483_g1_i1, c61982_g1_i1, c55962_g1_i1, c62483_g3_i1, c55962_g3_i2, c55962_g3_i1, c65079_g4_i3, c65079_g4_i2, c65079_g4_i1, c67285_g2_i1, c63629_g1_i3, c60965_…
GO:0002673	regulation of acute inflammatory response	P	0.0494648	0.00765356	14	15	2963	9118	over	c55735_g1_i2, c55735_g1_i1, c62012_g1_i1, c60233_g1_i1, c44504_g1_i1, c61325_g1_i1, c67878_g2_i5, c67878_g2_i4, c67878_g2_i2, c66132_g6_i6, c66132_g6_i2, c55571_g1_i2, c64266_g1_i2, c35627_g1_i1	c65987_g1_i2, c65987_g1_i1, c67115_g1_i6, c66035_g2_i2, c66035_g2_i1, c60768_g1_i1, c44650_g1_i1, c62142_g2_i1, c63671_g1_i2, c63671_g1_i1, c11292_g1_i1, c65331_g2_i1, c65053_g1_i2, c65053_g1_i1, c66927_g4_i2
GO:1903580	positive regulation of ATP metabolic process	P	0.0494648	0.00765356	14	15	2963	9118	over	c55735_g1_i2, c55735_g1_i1, c59565_g1_i1, c61804_g3_i1, c66318_g1_i4, c66318_g1_i3, c66318_g1_i2, c66318_g1_i1, c63612_g1_i2, c63612_g1_i1, c65304_g1_i1, c61804_g6_i1, c63588_g1_i1, c65835_g2_i1	c57578_g2_i2, c57578_g2_i1, c66206_g2_i1, c67844_g10_i2, c67844_g10_i1, c67105_g3_i4, c67105_g3_i3, c67105_g3_i2, c67105_g3_i1, c66206_g1_i1, c67844_g3_i2, c67844_g3_i1, c62838_g1_i2, c62838_g1_i1, c64816_g1_i1
GO:0035725	sodium ion transmembrane transport	P	4.56158e-08	1.16464e-09	14	175	2963	8958	under	c65702_g1_i1, c66535_g1_i1, c60024_g1_i1, c38394_g1_i1, c63612_g1_i2, c63612_g1_i1, c65637_g4_i1, c65835_g2_i1, c67896_g5_i2, c67896_g5_i1, c51043_g1_i1, c62526_g3_i1, c62697_g1_i2, c62697_g1_i1	c60995_g2_i1, c67891_g4_i1, c60172_g1_i1, c65995_g12_i1, c47922_g1_i2, c47922_g1_i1, c61736_g1_i2, c61736_g1_i1, c60995_g9_i1, c59825_g3_i5, c59825_g3_i4, c59825_g3_i3, c59825_g3_i2, c59825_g3_i1, c64104_g2_i1, c48354_g1_i1, c67993_g1_i1, c62526_g2_i1, c66428_g2_i4, c66428_g2_i1, c61302_g1_i1, c65040_g1_i1, c64677_g1_i1, c66518_g2_i1, c65320_g1_i1, c60278_g1_i1, c65012_g4_i3, c65012_g4_i2, c65012…
GO:0070588	calcium ion transmembrane transport	P	3.76221e-06	1.34862e-07	23	198	2954	8935	under	c64442_g1_i2, c64442_g1_i1, c56724_g1_i2, c56724_g1_i1, c60024_g1_i1, c59403_g1_i1, c56724_g2_i1, c67815_g1_i1, c64769_g3_i1, c62020_g1_i1, c63003_g1_i3, c63003_g1_i2, c63003_g1_i1, c66132_g6_i6, c66132_g6_i2, c66492_g5_i1, c57490_g1_i1, c61309_g1_i2, c60000_g1_i1, c62570_g4_i2, c62570_g4_i1, c51043_g1_i1, c51824_g1_i1	c57891_g1_i1, c42367_g1_i1, c74261_g3_i1, c71034_g1_i5, c71034_g1_i4, c71034_g1_i3, c71034_g1_i2, c71034_g1_i1, c60789_g2_i1, c61302_g1_i1, c59835_g1_i1, c65987_g1_i2, c65987_g1_i1, c65463_g1_i2, c65463_g1_i1, c67845_g1_i2, c74557_g1_i1, c62141_g1_i1, c59173_g1_i1, c25405_g1_i1, c67169_g8_i2, c67169_g8_i1, c67541_g2_i2, c67541_g2_i1, c67035_g4_i5, c67035_g4_i3, c67035_g4_i2, c67035_g4_i1, c63859_…
GO:0007156	homophilic cell adhesion via plasma membrane adhesion molecules	P	2.60543e-05	1.12836e-06	13	136	2964	8997	under	c62542_g1_i1, c74200_g1_i9, c74200_g1_i7, c74200_g1_i6, c74200_g1_i2, c38150_g1_i2, c38150_g1_i1, c67175_g4_i10, c56692_g1_i1, c55135_g1_i2, c55135_g1_i1, c62560_g2_i2, c62560_g2_i1	c66181_g1_i3, c66181_g1_i2, c66181_g1_i1, c50679_g1_i2, c64262_g2_i2, c59541_g2_i1, c64839_g2_i1, c58291_g1_i1, c65161_g1_i2, c65161_g1_i1, c61704_g1_i1, c67907_g2_i3, c67907_g2_i2, c67907_g2_i1, c66269_g2_i3, c66269_g2_i1, c64613_g1_i5, c64613_g1_i4, c64613_g1_i3, c64613_g1_i2, c64613_g1_i1, c71292_g1_i1, c59842_g2_i1, c58650_g1_i5, c58650_g1_i4, c58650_g1_i3, c58650_g1_i2, c58650_g1_i1, c72555_…
GO:0071347	cellular response to interleukin-1	P	0.0001195	6.06114e-06	3	69	2974	9064	under	c60370_g1_i1, c65182_g1_i1, c67830_g1_i1	c67228_g1_i1, c62496_g1_i1, c68003_g1_i2, c68003_g1_i1, c58080_g1_i1, c52569_g1_i1, c44462_g1_i1, c64048_g1_i2, c64048_g1_i1, c67103_g9_i1, c53498_g1_i2, c13677_g1_i1, c67004_g1_i5, c49907_g1_i1, c62369_g1_i1, c67979_g13_i4, c67979_g13_i3, c67979_g13_i2, c67230_g1_i1, c64579_g2_i1, c67979_g7_i1, c63873_g1_i3, c53612_g1_i2, c67103_g6_i1, c410_g1_i2, c53015_g1_i1, c60575_g2_i1, c63671_g1_i2, c63671…
GO:0030516	regulation of axon extension	P	0.000141244	7.31215e-06	8	98	2969	9035	under	c55567_g1_i2, c55567_g1_i1, c38150_g1_i2, c38150_g1_i1, c51043_g1_i1, c61213_g1_i4, c61213_g1_i3, c15210_g2_i1	c59760_g1_i2, c59760_g1_i1, c55304_g1_i1, c62864_g2_i1, c64998_g2_i1, c67891_g4_i1, c63246_g1_i1, c64153_g1_i4, c64153_g1_i3, c64153_g1_i2, c64153_g1_i1, c60114_g1_i1, c24619_g1_i1, c67907_g2_i3, c67907_g2_i2, c67907_g2_i1, c61154_g1_i1, c8882_g1_i1, c64613_g1_i5, c64613_g1_i4, c64613_g1_i3, c64613_g1_i2, c64613_g1_i1, c66028_g1_i1, c67530_g2_i1, c63755_g2_i2, c63755_g2_i1, c63298_g1_i3, c63298_g…
GO:0060021	palate development	P	0.000304486	1.75268e-05	13	121	2964	9012	under	c52815_g1_i2, c52815_g1_i1, c63078_g2_i3, c63078_g2_i2, c65394_g7_i1, c55225_g1_i1, c62887_g1_i3, c62887_g1_i2, c62887_g1_i1, c56227_g1_i1, c67451_g11_i1, c62797_g3_i1, c63685_g1_i1	c66331_g5_i4, c66331_g5_i2, c66331_g5_i1, c62101_g5_i2, c62101_g5_i1, c64546_g3_i1, c54248_g1_i2, c54248_g1_i1, c59825_g3_i5, c59825_g3_i4, c59825_g3_i3, c59825_g3_i2, c59825_g3_i1, c64746_g1_i3, c64746_g1_i2, c65342_g3_i1, c48597_g1_i1, c66400_g2_i5, c66400_g2_i4, c66400_g2_i3, c66400_g2_i2, c66400_g2_i1, c61286_g1_i1, c8882_g1_i1, c58449_g2_i1, c62266_g2_i1, c64645_g1_i1, c65370_g2_i1, c64020_g…
GO:0042472	inner ear morphogenesis	P	0.000329379	1.91467e-05	19	150	2958	8983	under	c59308_g1_i1, c57003_g3_i1, c59651_g2_i1, c52618_g1_i1, c44240_g1_i1, c56747_g1_i1, c60997_g2_i3, c60997_g2_i2, c60997_g2_i1, c265_g1_i1, c57003_g1_i1, c66063_g8_i1, c67568_g1_i1, c66063_g2_i1, c66494_g5_i1, c62797_g3_i1, c54579_g1_i1, c62560_g2_i2, c62560_g2_i1	c66331_g5_i4, c66331_g5_i2, c66331_g5_i1, c62101_g5_i2, c62101_g5_i1, c57891_g1_i1, c60595_g1_i1, c54248_g1_i2, c54248_g1_i1, c66727_g3_i1, c54404_g2_i1, c65463_g1_i2, c65463_g1_i1, c65919_g1_i2, c62141_g1_i1, c24619_g1_i1, c67834_g6_i3, c67834_g6_i2, c67834_g6_i1, c66400_g2_i5, c66400_g2_i4, c66400_g2_i3, c66400_g2_i2, c66400_g2_i1, c8882_g1_i1, c857_g1_i1, c58449_g2_i1, c58768_g1_i2, c58768_g1_…
GO:0048814	regulation of dendrite morphogenesis	P	0.000378244	2.21812e-05	8	93	2969	9040	under	c56214_g1_i1, c60234_g1_i2, c60234_g1_i1, c67721_g5_i1, c65749_g1_i1, c64650_g2_i3, c64650_g2_i2, c64650_g2_i1	c67891_g4_i1, c65203_g4_i1, c60420_g1_i2, c60420_g1_i1, c63658_g1_i1, c61128_g1_i1, c60261_g1_i1, c64296_g1_i2, c64296_g1_i1, c62266_g2_i1, c54754_g1_i2, c60420_g3_i1, c64311_g1_i1, c63755_g2_i2, c63755_g2_i1, c67597_g3_i1, c64828_g2_i2, c64828_g2_i1, c63120_g2_i1, c61128_g3_i1, c62024_g1_i1, c64583_g2_i1, c65885_g1_i1, c61687_g1_i3, c61687_g1_i2, c61687_g1_i1, c59463_g1_i1, c66963_g5_i2, c66963_…
GO:0007605	sensory perception of sound	P	0.00053432	3.23387e-05	24	170	2953	8963	under	c53435_g1_i1, c59651_g2_i1, c52618_g1_i1, c57428_g1_i2, c57428_g1_i1, c44213_g1_i1, c62020_g1_i1, c61177_g1_i1, c10723_g1_i1, c63078_g2_i3, c63078_g2_i2, c67898_g1_i1, c38150_g1_i2, c38150_g1_i1, c55393_g1_i1, c61607_g1_i1, c65637_g4_i1, c67896_g5_i2, c67896_g5_i1, c62570_g4_i2, c62570_g4_i1, c64727_g1_i1, c62526_g3_i1, c66494_g5_i1	c66331_g5_i4, c66331_g5_i3, c66331_g5_i2, c66331_g5_i1, c48239_g1_i1, c63144_g4_i1, c60995_g2_i1, c67891_g4_i1, c65995_g12_i1, c54248_g1_i2, c54248_g1_i1, c60995_g9_i1, c62526_g2_i1, c56566_g1_i1, c61302_g1_i1, c65040_g1_i2, c65040_g1_i1, c65463_g1_i2, c65463_g1_i1, c65919_g1_i2, c65919_g1_i1, c66518_g2_i1, c65342_g3_i1, c67811_g2_i2, c67834_g6_i3, c67834_g6_i2, c67834_g6_i1, c66400_g2_i5, c66400…
GO:0007193	adenylate cyclase-inhibiting G-protein coupled receptor signaling pathway	P	0.000563132	3.46818e-05	2	54	2975	9079	under	c65421_g1_i2, c65421_g1_i1	c62203_g2_i1, c64390_g1_i2, c64390_g1_i1, c58639_g2_i1, c65057_g3_i3, c65057_g3_i2, c65057_g3_i1, c55180_g1_i1, c67741_g2_i2, c67741_g2_i1, c64525_g2_i2, c64525_g2_i1, c67169_g5_i2, c67169_g5_i1, c62250_g1_i1, c58986_g2_i1, c61295_g1_i1, c67820_g4_i2, c67820_g4_i1, c56527_g1_i1, c51637_g1_i2, c27029_g1_i1, c61970_g1_i1, c54612_g2_i1, c58639_g1_i1, c54443_g2_i1, c55745_g1_i1, c68084_g8_i1, c60396_…
GO:0051965	positive regulation of synapse assembly	P	0.000577635	3.56845e-05	5	75	2972	9058	under	c62870_g1_i1, c64650_g2_i3, c64650_g2_i2, c64650_g2_i1, c67451_g11_i1	c59760_g1_i2, c59760_g1_i1, c67444_g1_i1, c64262_g2_i2, c59835_g1_i1, c65858_g2_i1, c48597_g1_i1, c58449_g2_i1, c62266_g2_i1, c67444_g3_i2, c67444_g3_i1, c66212_g1_i2, c66212_g1_i1, c59438_g1_i1, c67549_g1_i7, c67549_g1_i6, c67549_g1_i5, c67549_g1_i3, c67549_g1_i2, c67549_g1_i1, c65858_g4_i1, c64828_g2_i2, c64828_g2_i1, c54473_g1_i1, c66556_g1_i2, c66556_g1_i1, c62437_g1_i1, c64464_g1_i6, c64464_…
GO:0050921	positive regulation of chemotaxis	P	0.000773882	4.92194e-05	11	105	2966	9028	under	c62012_g1_i1, c55508_g1_i2, c55508_g1_i1, c55034_g1_i1, c61349_g1_i1, c60714_g1_i1, c66063_g8_i1, c67568_g1_i1, c66288_g2_i5, c66288_g2_i2, c66063_g2_i1	c58515_g1_i2, c58515_g1_i1, c52251_g1_i1, c57104_g1_i3, c66859_g1_i4, c52646_g2_i2, c67444_g1_i1, c64682_g1_i1, c54404_g2_i1, c63502_g2_i1, c65987_g1_i2, c65987_g1_i1, c67490_g1_i2, c67490_g1_i1, c56322_g1_i1, c62141_g1_i1, c67877_g1_i3, c67877_g1_i2, c67877_g1_i1, c66248_g2_i1, c67907_g2_i3, c67907_g2_i2, c67907_g2_i1, c67541_g2_i2, c67541_g2_i1, c67444_g3_i2, c67444_g3_i1, c60706_g1_i1, c53149_…
GO:0030194	positive regulation of blood coagulation	P	0.000785743	5.00633e-05	1	45	2976	9088	under	c35627_g1_i1	c67444_g1_i1, c66248_g2_i1, c49638_g1_i2, c49638_g1_i1, c67541_g2_i2, c67541_g2_i1, c67444_g3_i2, c67444_g3_i1, c67115_g1_i6, c66009_g2_i7, c66009_g2_i6, c66009_g2_i5, c66009_g2_i3, c66009_g2_i2, c66009_g2_i1, c65616_g3_i2, c65616_g3_i1, c62097_g1_i2, c62097_g1_i1, c66248_g1_i1, c67541_g1_i1, c67444_g2_i1, c62097_g3_i1, c66696_g1_i7, c66696_g1_i6, c66696_g1_i5, c65452_g2_i4, c65452_g2_i3, c65452_…
GO:0002026	regulation of the force of heart contraction	P	0.000794264	5.06515e-05	1	46	2976	9087	under	c54073_g1_i1	c60995_g9_i1, c57459_g1_i1, c65943_g4_i1, c60789_g2_i1, c61302_g1_i1, c61266_g3_i4, c61266_g3_i3, c61266_g3_i2, c61266_g3_i1, c60789_g4_i1, c51147_g1_i2, c51147_g1_i1, c67040_g1_i2, c67040_g1_i1, c57459_g5_i1, c60789_g6_i1, c60651_g1_i2, c60651_g1_i1, c61801_g1_i11, c67526_g6_i2, c67526_g6_i1, c60789_g1_i1, c57030_g2_i1, c60651_g3_i1, c37469_g1_i1, c67526_g8_i1, c47439_g1_i1, c61302_g2_i5, c61302…
GO:0002090	regulation of receptor internalization	P	0.00081501	5.41111e-05	0	36	2977	9097	under		c59825_g3_i5, c59825_g3_i4, c59825_g3_i3, c59825_g3_i2, c59825_g3_i1, c63502_g2_i1, c8882_g1_i1, c59438_g1_i1, c66927_g3_i2, c66927_g3_i1, c38192_g1_i1, c65155_g6_i5, c65155_g6_i4, c65155_g6_i3, c65155_g6_i2, c65155_g6_i1, c56284_g1_i1, c44560_g1_i1, c56389_g1_i1, c44846_g1_i2, c44846_g1_i1, c60397_g1_i2, c61538_g1_i2, c61538_g1_i1, c59825_g4_i1, c66435_g2_i5, c66435_g2_i4, c66435_g2_i3, c66435_g…
GO:0048266	behavioral response to pain	P	0.00081501	5.41111e-05	0	36	2977	9097	under		c67444_g1_i1, c66518_g2_i1, c66248_g2_i1, c65493_g4_i7, c65493_g4_i6, c65493_g4_i5, c65493_g4_i2, c57136_g3_i1, c67444_g3_i2, c67444_g3_i1, c57951_g2_i1, c67696_g1_i3, c67696_g1_i1, c35617_g1_i1, c37945_g1_i1, c66518_g1_i1, c66518_g8_i1, c54324_g1_i2, c66248_g1_i1, c65096_g1_i1, c67444_g2_i1, c66518_g3_i4, c66518_g3_i3, c66518_g3_i2, c66518_g3_i1, c66696_g1_i7, c66696_g1_i6, c66696_g1_i2, c66248_…
GO:0060325	face morphogenesis	P	0.000937344	6.28208e-05	4	65	2973	9068	under	c54282_g1_i1, c62887_g1_i3, c62887_g1_i2, c62887_g1_i1	c66331_g5_i4, c66331_g5_i3, c54248_g1_i2, c54248_g1_i1, c66727_g3_i1, c60689_g4_i2, c60689_g4_i1, c64645_g1_i1, c64020_g1_i2, c64020_g1_i1, c66065_g3_i5, c66065_g3_i4, c66065_g3_i2, c66065_g3_i1, c51147_g1_i2, c51147_g1_i1, c62765_g1_i1, c57811_g1_i1, c59338_g3_i1, c57459_g5_i1, c43405_g1_i1, c55419_g1_i3, c55419_g1_i2, c55419_g1_i1, c62901_g1_i1, c67728_g1_i2, c67728_g1_i1, c65030_g2_i1, c62562_…
GO:0051056	regulation of small GTPase mediated signal transduction	P	0.00104581	7.11032e-05	39	228	2938	8905	under	c65680_g1_i1, c67521_g1_i1, c70424_g8_i3, c70424_g8_i2, c70424_g8_i1, c63822_g1_i1, c65897_g4_i1, c66831_g3_i2, c66831_g3_i1, c62034_g2_i1, c66766_g2_i4, c66766_g2_i3, c66766_g2_i2, c66766_g2_i1, c57029_g1_i1, c59240_g1_i1, c63654_g1_i1, c66793_g1_i1, c59527_g1_i1, c68737_g1_i1, c38150_g1_i2, c38150_g1_i1, c73148_g1_i4, c73148_g1_i1, c66492_g5_i1, c61349_g1_i1, c70424_g5_i2, c66063_g8_i1, c67568_…	c66637_g1_i1, c55962_g2_i1, c67891_g4_i1, c66484_g5_i2, c66484_g5_i1, c63677_g2_i2, c63677_g2_i1, c52569_g1_i1, c67536_g11_i2, c67536_g11_i1, c63759_g1_i1, c62627_g4_i1, c65693_g2_i2, c65693_g2_i1, c73286_g7_i1, c73359_g3_i2, c75214_g2_i3, c75214_g2_i2, c73935_g3_i7, c73935_g3_i5, c73935_g3_i4, c73935_g3_i3, c73935_g3_i1, c75609_g3_i1, c67608_g1_i1, c61577_g1_i2, c61577_g1_i1, c63737_g1_i1, c7284…
GO:0007189	adenylate cyclase-activating G-protein coupled receptor signaling pathway	P	0.00118374	8.17629e-05	2	51	2975	9082	under	c67099_g1_i1, c57273_g3_i1	c56812_g2_i3, c67738_g2_i1, c58787_g2_i2, c58787_g2_i1, c56148_g1_i1, c67741_g2_i2, c67741_g2_i1, c65019_g1_i1, c62379_g1_i1, c67169_g5_i2, c67169_g5_i1, c58986_g2_i1, c60334_g1_i1, c58787_g1_i3, c58787_g1_i2, c58787_g1_i1, c11292_g1_i1, c62953_g1_i1, c62837_g1_i1, c54948_g1_i1, c64171_g1_i1, c61045_g1_i2, c61045_g1_i1, c67176_g1_i1, c62445_g1_i2, c62445_g1_i1, c54038_g1_i1, c58060_g1_i1, c57822_…
GO:0090630	activation of GTPase activity	P	0.00127183	8.86445e-05	0	34	2977	9099	under		c58515_g1_i2, c58515_g1_i1, c66145_g1_i4, c66145_g1_i2, c65601_g1_i1, c60965_g1_i1, c67608_g1_i1, c62266_g2_i1, c53149_g1_i1, c66823_g2_i2, c66823_g2_i1, c67100_g5_i2, c67100_g5_i1, c67608_g3_i1, c66963_g5_i2, c66963_g5_i1, c58814_g1_i2, c60517_g2_i1, c7264_g1_i1, c44846_g1_i2, c44846_g1_i1, c62266_g1_i1, c58812_g1_i1, c60965_g2_i1, c66963_g2_i4, c66963_g2_i2, c66563_g1_i2, c66563_g1_i1, c66505_g…
GO:0016188	synaptic vesicle maturation	P	0.00127183	8.86445e-05	0	34	2977	9099	under		c65995_g12_i1, c59825_g3_i5, c59825_g3_i4, c59825_g3_i3, c59825_g3_i2, c59825_g3_i1, c65155_g6_i5, c65155_g6_i4, c65155_g6_i3, c65155_g6_i2, c65155_g6_i1, c61145_g2_i1, c66508_g1_i3, c66508_g1_i2, c66508_g1_i1, c62456_g1_i1, c59825_g4_i1, c67961_g4_i12, c67961_g4_i11, c67961_g4_i10, c67961_g4_i9, c67961_g4_i7, c67961_g4_i6, c67961_g4_i5, c67961_g4_i4, c67961_g4_i3, c67961_g4_i2, c67961_g4_i1, c65…
GO:0007200	phospholipase C-activating G-protein coupled receptor signaling pathway	P	0.00151283	0.000110554	5	69	2972	9064	under	c55508_g1_i2, c55508_g1_i1, c61349_g1_i1, c57273_g3_i1, c65538_g2_i1	c56812_g2_i3, c68014_g1_i1, c58382_g1_i1, c52646_g2_i2, c62203_g2_i1, c58787_g2_i2, c58787_g2_i1, c63382_g1_i1, c67541_g2_i2, c67541_g2_i1, c64023_g7_i1, c50761_g1_i1, c61408_g1_i1, c65962_g2_i1, c35617_g1_i1, c45579_g2_i1, c64525_g2_i2, c64525_g2_i1, c66777_g1_i1, c65666_g2_i1, c58986_g2_i1, c52646_g1_i1, c74512_g1_i1, c63671_g1_i2, c63671_g1_i1, c65616_g3_i2, c65616_g3_i1, c9995_g1_i1, c58787_g…
GO:0007040	lysosome organization	P	0.00165335	0.000122397	1	42	2976	9091	under	c55393_g1_i1	c65919_g1_i1, c67834_g6_i3, c67834_g6_i2, c67834_g6_i1, c63737_g1_i1, c54046_g1_i1, c60573_g1_i1, c67834_g1_i2, c66919_g2_i3, c66919_g2_i1, c63737_g3_i2, c63737_g3_i1, c57084_g2_i5, c57084_g2_i4, c57084_g2_i3, c57084_g2_i2, c57084_g2_i1, c67834_g3_i1, c63737_g5_i1, c41492_g1_i1, c60517_g2_i1, c67834_g5_i1, c67314_g1_i2, c67314_g1_i1, c65212_g1_i3, c65212_g1_i2, c65212_g1_i1, c63737_g7_i2, c63737_…
GO:0035176	social behavior	P	0.00169136	0.000125982	2	49	2975	9084	under	c51925_g1_i2, c51925_g1_i1	c67020_g1_i1, c59825_g3_i5, c59825_g3_i4, c59825_g3_i3, c59825_g3_i2, c59825_g3_i1, c61838_g3_i2, c61838_g3_i1, c63658_g1_i1, c65858_g2_i1, c60228_g2_i1, c64020_g1_i2, c64020_g1_i1, c62765_g1_i1, c49055_g1_i1, c65858_g4_i1, c63120_g2_i1, c65155_g6_i5, c65155_g6_i4, c65155_g6_i3, c65155_g6_i2, c65155_g6_i1, c9995_g1_i1, c65858_g1_i1, c67721_g1_i2, c11292_g1_i1, c59825_g4_i1, c65858_g3_i1, c63120_g…
GO:0031018	endocrine pancreas development	P	0.00181351	0.000136218	8	84	2969	9049	under	c61804_g3_i1, c52815_g1_i2, c52815_g1_i1, c62870_g1_i1, c66481_g1_i6, c61804_g6_i1, c66728_g3_i3, c63809_g1_i1	c57891_g1_i1, c60595_g1_i1, c66206_g2_i1, c57593_g2_i1, c57384_g1_i2, c57384_g1_i1, c59835_g1_i1, c66728_g5_i2, c44462_g1_i1, c58931_g1_i1, c61154_g1_i1, c51946_g1_i2, c51946_g1_i1, c49494_g1_i1, c54754_g1_i2, c54754_g1_i1, c61958_g8_i5, c61958_g8_i3, c61958_g8_i2, c49907_g1_i1, c49192_g1_i2, c49192_g1_i1, c63755_g2_i2, c63755_g2_i1, c63030_g2_i1, c56774_g2_i1, c59464_g3_i2, c59464_g3_i1, c60171_…
GO:0033138	positive regulation of peptidyl-serine phosphorylation	P	0.00224551	0.000171865	3	55	2974	9078	under	c65702_g1_i1, c60052_g1_i1, c60557_g2_i1	c66181_g1_i3, c66181_g1_i2, c66181_g1_i1, c63074_g2_i2, c63074_g2_i1, c59760_g1_i2, c59760_g1_i1, c52251_g1_i1, c60420_g1_i2, c60420_g1_i1, c61302_g1_i1, c63502_g2_i1, c65987_g1_i2, c65987_g1_i1, c56322_g1_i1, c64839_g2_i1, c67877_g1_i3, c67877_g1_i2, c67877_g1_i1, c8882_g1_i1, c60722_g3_i1, c64311_g1_i1, c63755_g2_i2, c63755_g2_i1, c65885_g1_i1, c64055_g2_i3, c64055_g2_i2, c64055_g2_i1, c62949_g…
GO:0043627	response to estrogen	P	0.00241935	0.000185998	26	166	2951	8967	under	c62461_g1_i1, c59171_g1_i1, c62538_g1_i1, c65357_g2_i1, c56116_g1_i1, c43586_g1_i1, c60786_g1_i2, c60786_g1_i1, c67016_g1_i1, c61645_g1_i1, c62870_g1_i1, c66767_g2_i1, c56056_g1_i1, c52098_g1_i1, c59107_g1_i1, c61645_g2_i1, c56056_g2_i2, c56056_g2_i1, c61904_g1_i1, c66063_g8_i1, c58827_g2_i1, c66063_g2_i1, c15210_g2_i1, c59286_g1_i2, c59286_g1_i1, c67426_g1_i1	c66331_g5_i4, c66331_g5_i3, c55962_g2_i1, c57891_g1_i1, c66145_g1_i2, c58382_g1_i1, c55267_g1_i1, c56185_g1_i2, c56185_g1_i1, c59918_g2_i2, c59918_g2_i1, c62759_g2_i2, c67048_g1_i4, c67048_g1_i2, c67048_g1_i1, c59835_g1_i1, c39662_g1_i1, c67490_g1_i2, c67490_g1_i1, c60764_g1_i1, c48597_g1_i1, c61646_g1_i2, c61646_g1_i1, c63641_g1_i1, c53498_g1_i2, c8882_g1_i1, c58768_g1_i2, c58768_g1_i1, c55292_g…
GO:0042220	response to cocaine	P	0.00252914	0.000196024	2	48	2975	9085	under	c61081_g1_i1, c65357_g2_i1	c66637_g1_i1, c67891_g4_i1, c59825_g3_i5, c59825_g3_i4, c59825_g3_i3, c59825_g3_i2, c59825_g3_i1, c39662_g1_i1, c60114_g1_i1, c61736_g5_i2, c61736_g5_i1, c65155_g6_i5, c65155_g6_i4, c65155_g6_i3, c65155_g6_i2, c65155_g6_i1, c35617_g1_i1, c50037_g1_i1, c49779_g1_i1, c62142_g2_i1, c60751_g1_i1, c54324_g1_i2, c56458_g1_i1, c56516_g1_i6, c56516_g1_i5, c56516_g1_i4, c56516_g1_i3, c56516_g1_i2, c56516_…
GO:0071560	cellular response to transforming growth factor beta stimulus	P	0.00284477	0.000233943	31	186	2946	8947	under	c59308_g1_i1, c56920_g1_i1, c25188_g1_i1, c49837_g2_i1, c50929_g1_i1, c64633_g2_i1, c62040_g1_i2, c62040_g1_i1, c62389_g1_i1, c25188_g2_i1, c67096_g1_i3, c67096_g1_i2, c67096_g1_i1, c62816_g1_i1, c63289_g1_i5, c63289_g1_i4, c63289_g1_i3, c63289_g1_i2, c63289_g1_i1, c62870_g1_i1, c55619_g1_i1, c65394_g7_i1, c55619_g2_i1, c55225_g1_i1, c64182_g1_i1, c60000_g1_i1, c56416_g2_i1, c67451_g11_i1, c15210…	c66331_g5_i4, c66331_g5_i3, c66331_g5_i2, c66331_g5_i1, c64675_g2_i6, c64675_g2_i5, c64675_g2_i4, c64675_g2_i3, c64675_g2_i1, c67818_g2_i2, c67818_g2_i1, c67891_g4_i1, c56836_g1_i2, c67444_g1_i1, c63669_g1_i1, c64521_g2_i1, c68650_g2_i1, c59835_g1_i1, c65987_g1_i2, c65987_g1_i1, c67819_g6_i1, c9136_g1_i1, c66281_g1_i2, c66281_g1_i1, c54977_g1_i1, c66357_g3_i2, c66357_g3_i1, c66959_g1_i3, c66959_g…
GO:0060307	regulation of ventricular cardiac muscle cell membrane repolarization	P	0.00292909	0.000242714	0	32	2977	9101	under		c65040_g1_i1, c56508_g1_i1, c65493_g4_i7, c65493_g4_i6, c65493_g4_i5, c67035_g4_i5, c67035_g4_i3, c67035_g4_i2, c67035_g4_i1, c63381_g1_i1, c66927_g3_i2, c66927_g3_i1, c55222_g1_i1, c64359_g1_i2, c64359_g1_i1, c67035_g1_i2, c67035_g1_i1, c66518_g1_i1, c66518_g8_i1, c67035_g3_i6, c67035_g3_i4, c67035_g3_i2, c67035_g3_i1, c56171_g1_i1, c66518_g3_i2, c66518_g3_i1, c61721_g1_i4, c57009_g2_i1, c65493_…
GO:0060411	cardiac septum morphogenesis	P	0.00316037	0.000263139	6	71	2971	9062	under	c59308_g1_i1, c56920_g1_i1, c61904_g1_i1, c66458_g2_i1, c62797_g3_i1, c63685_g1_i1	c62993_g1_i1, c62101_g5_i2, c62101_g5_i1, c56799_g1_i1, c66727_g3_i1, c54404_g2_i1, c60312_g2_i1, c44462_g1_i1, c56508_g1_i1, c64020_g1_i2, c64020_g1_i1, c64483_g2_i2, c65494_g1_i2, c49907_g1_i1, c62765_g1_i1, c63719_g2_i1, c62101_g2_i1, c60171_g3_i1, c64412_g3_i1, c68007_g1_i1, c63258_g2_i1, c54171_g1_i2, c54171_g1_i1, c64551_g2_i2, c64551_g2_i1, c51204_g1_i2, c51204_g1_i1, c62767_g2_i1, c66727_…
GO:0050885	neuromuscular process controlling balance	P	0.00332429	0.000278114	9	86	2968	9047	under	c53435_g1_i1, c63822_g1_i1, c55393_g1_i1, c65637_g4_i1, c66063_g8_i1, c67896_g5_i2, c67896_g5_i1, c66063_g2_i1, c62526_g3_i1	c60995_g2_i1, c60995_g9_i1, c59825_g3_i5, c59825_g3_i4, c59825_g3_i3, c59825_g3_i2, c59825_g3_i1, c64947_g1_i1, c62526_g2_i1, c65919_g1_i1, c65858_g2_i1, c67834_g6_i3, c67834_g6_i2, c67834_g6_i1, c61344_g1_i1, c67407_g1_i3, c67407_g1_i2, c67407_g1_i1, c58567_g1_i1, c60706_g1_i1, c63488_g1_i2, c65858_g4_i1, c60626_g1_i1, c66823_g2_i2, c66823_g2_i1, c67834_g1_i2, c65155_g6_i5, c65155_g6_i4, c65155_…
GO:0045214	sarcomere organization	P	0.00332506	0.000278367	8	80	2969	9053	under	c56214_g1_i1, c65342_g2_i1, c67986_g1_i1, c65182_g1_i1, c67506_g1_i1, c57490_g1_i1, c60478_g1_i1, c56416_g2_i1	c62496_g1_i1, c57459_g1_i1, c65943_g4_i1, c64682_g1_i1, c52569_g1_i1, c63974_g6_i2, c63974_g6_i1, c60689_g4_i2, c60689_g4_i1, c61266_g3_i4, c61266_g3_i3, c61266_g3_i2, c61266_g3_i1, c59348_g1_i1, c65494_g1_i2, c51147_g1_i2, c51147_g1_i1, c63429_g4_i1, c67144_g2_i1, c64967_g1_i4, c64967_g1_i3, c64967_g1_i2, c64967_g1_i1, c64866_g1_i1, c65325_g1_i2, c65325_g1_i1, c57459_g5_i1, c58174_g1_i2, c58174_…
GO:0010976	positive regulation of neuron projection development	P	0.00360533	0.000306968	37	208	2940	8925	under	c60234_g1_i2, c60234_g1_i1, c67721_g5_i1, c63822_g1_i1, c55567_g1_i2, c55567_g1_i1, c61270_g1_i1, c54608_g1_i1, c56283_g1_i1, c58864_g1_i2, c58864_g1_i1, c34709_g1_i1, c42964_g1_i1, c60793_g1_i2, c60793_g1_i1, c62870_g1_i1, c38150_g1_i2, c38150_g1_i1, c67322_g11_i2, c67322_g11_i1, c56692_g1_i1, c64832_g1_i1, c64826_g1_i1, c55135_g1_i2, c55135_g1_i1, c62295_g1_i1, c60841_g1_i4, c60841_g1_i2, c6574…	c66181_g1_i3, c66181_g1_i2, c66181_g1_i1, c57891_g1_i1, c64998_g2_i1, c52251_g1_i1, c65203_g4_i1, c67544_g1_i1, c64524_g1_i1, c60420_g1_i2, c60420_g1_i1, c65313_g2_i2, c66994_g4_i1, c67048_g1_i4, c67048_g1_i2, c67048_g1_i1, c59835_g1_i1, c65981_g1_i2, c65981_g1_i1, c64153_g1_i4, c64153_g1_i3, c64153_g1_i2, c64153_g1_i1, c56322_g1_i1, c64839_g2_i1, c60114_g1_i1, c67877_g1_i3, c67877_g1_i2, c67877_…
GO:0014047	glutamate secretion	P	0.00422821	0.000375182	6	68	2971	9065	under	c61081_g1_i1, c51043_g1_i1, c62025_g2_i4, c62025_g2_i3, c62025_g2_i2, c62025_g2_i1	c59760_g1_i2, c59760_g1_i1, c66245_g1_i2, c65995_g12_i1, c60420_g1_i2, c60420_g1_i1, c65919_g1_i2, c60114_g1_i1, c67619_g1_i2, c67619_g1_i1, c54549_g1_i1, c60228_g2_i1, c62647_g2_i3, c62647_g2_i2, c62647_g2_i1, c64023_g7_i1, c66779_g3_i6, c66779_g3_i5, c66779_g3_i4, c66779_g3_i3, c66779_g3_i2, c66779_g3_i1, c63488_g1_i2, c49055_g1_i1, c50445_g1_i1, c60626_g1_i1, c59410_g1_i1, c66779_g5_i1, c63488…
GO:0045778	positive regulation of ossification	P	0.00444638	0.000397075	15	112	2962	9021	under	c65509_g5_i1, c59003_g1_i2, c59003_g1_i1, c62870_g1_i1, c56056_g1_i1, c63383_g1_i2, c63383_g1_i1, c65394_g7_i1, c56056_g2_i2, c56056_g2_i1, c66443_g1_i1, c15210_g2_i1, c38217_g1_i1, c63685_g1_i1, c55593_g1_i2	c57891_g1_i1, c54248_g1_i2, c54248_g1_i1, c66727_g3_i1, c59835_g1_i1, c66357_g3_i2, c66357_g3_i1, c58787_g2_i2, c58787_g2_i1, c59824_g1_i2, c48597_g1_i1, c67877_g1_i3, c67877_g1_i2, c67877_g1_i1, c25405_g1_i1, c8882_g1_i1, c67541_g2_i2, c67541_g2_i1, c49192_g1_i2, c49192_g1_i1, c67741_g2_i2, c67741_g2_i1, c65394_g3_i1, c57811_g1_i1, c54473_g1_i1, c59338_g3_i1, c60171_g3_i1, c58397_g1_i1, c66448_g…
GO:0008284	positive regulation of cell proliferation	P	0.00452048	0.000405753	129	550	2848	8583	under	c55735_g1_i2, c55735_g1_i1, c60208_g1_i3, c59651_g2_i1, c66172_g2_i1, c60356_g1_i1, c58387_g1_i1, c65702_g1_i1, c65509_g5_i1, c66535_g1_i1, c64382_g1_i1, c56920_g1_i1, c55567_g1_i2, c55567_g1_i1, c60052_g1_i1, c66318_g1_i4, c66318_g1_i3, c66318_g1_i2, c66318_g1_i1, c66860_g1_i1, c60723_g1_i1, c42964_g1_i1, c61840_g1_i1, c63504_g1_i2, c63504_g1_i1, c65304_g1_i1, c66492_g10_i1, c59003_g1_i2, c59003…	c63074_g2_i2, c63074_g2_i1, c62993_g1_i1, c62101_g5_i2, c62101_g5_i1, c57891_g1_i1, c68082_g1_i4, c68082_g1_i2, c66145_g1_i5, c66145_g1_i4, c66145_g1_i3, c66145_g1_i2, c64998_g2_i1, c42367_g1_i1, c63875_g1_i2, c63875_g1_i1, c58382_g1_i1, c60595_g1_i1, c55267_g1_i1, c67444_g1_i1, c64040_g2_i2, c54248_g1_i2, c64040_g2_i1, c54248_g1_i1, c59825_g3_i5, c59825_g3_i4, c59825_g3_i3, c59825_g3_i2, c59825_…
GO:0015846	polyamine transport	P	0.00501682	0.00045345	2	44	2975	9089	under	c65680_g1_i1, c62313_g1_i1	c60172_g1_i1, c47922_g1_i2, c47922_g1_i1, c61736_g1_i2, c61736_g1_i1, c64104_g2_i1, c48354_g1_i1, c63727_g1_i1, c64677_g1_i1, c39662_g1_i1, c65320_g1_i1, c54549_g1_i1, c61736_g3_i1, c63488_g1_i2, c60626_g1_i1, c64008_g2_i2, c64008_g2_i1, c59410_g1_i2, c59410_g1_i1, c53508_g1_i1, c61736_g5_i3, c61736_g5_i2, c61736_g5_i1, c67129_g2_i3, c67129_g2_i2, c67129_g2_i1, c63488_g3_i1, c49779_g1_i1, c64104_…
GO:0019935	cyclic-nucleotide-mediated signaling	P	0.00514553	0.000465963	4	57	2973	9076	under	c67721_g5_i1, c66860_g1_i1, c51925_g1_i2, c51925_g1_i1	c66245_g1_i2, c65203_g4_i1, c67444_g1_i1, c66248_g2_i1, c63281_g1_i1, c58449_g2_i1, c56148_g1_i1, c65991_g1_i4, c65991_g1_i3, c65991_g1_i2, c62266_g2_i1, c67444_g3_i2, c67444_g3_i1, c62647_g2_i3, c62647_g2_i2, c62647_g2_i1, c67741_g2_i2, c67741_g2_i1, c60953_g1_i1, c65605_g1_i4, c65605_g1_i3, c67574_g1_i5, c67574_g1_i4, c67574_g1_i3, c67574_g1_i2, c58764_g2_i4, c58764_g2_i3, c58764_g2_i1, c67169_…
GO:0007608	sensory perception of smell	P	0.00520952	0.000472648	1	37	2976	9096	under	c62797_g3_i1	c62101_g5_i2, c62101_g5_i1, c55304_g1_i1, c65868_g2_i2, c65674_g1_i2, c65674_g1_i1, c67741_g2_i2, c67741_g2_i1, c62101_g2_i1, c61056_g2_i2, c61056_g2_i1, c64817_g2_i1, c59789_g2_i1, c51125_g1_i1, c61573_g2_i1, c58764_g2_i4, c58764_g2_i3, c58764_g2_i1, c67169_g5_i2, c59663_g1_i1, c67820_g4_i2, c67820_g4_i1, c64268_g1_i1, c65550_g1_i4, c65550_g1_i1, c62101_g6_i1, c66824_g3_i2, c66824_g3_i1, c64817_…
GO:0015871	choline transport	P	0.00524761	0.000477001	2	45	2975	9088	under	c67117_g2_i3, c67117_g2_i2	c64699_g1_i1, c61736_g1_i2, c61736_g1_i1, c66518_g2_i1, c39662_g1_i1, c65320_g1_i1, c65493_g4_i7, c65493_g4_i6, c65493_g4_i5, c65493_g4_i2, c61736_g3_i1, c64008_g2_i2, c64008_g2_i1, c61736_g5_i3, c61736_g5_i2, c61736_g5_i1, c65440_g1_i2, c65440_g1_i1, c65907_g3_i3, c66518_g1_i1, c66518_g8_i1, c56458_g1_i1, c66590_g1_i7, c66590_g1_i5, c66590_g1_i3, c66590_g1_i2, c66590_g1_i1, c66518_g3_i4, c66518_…
GO:0042475	odontogenesis of dentin-containing tooth	P	0.00589168	0.000541926	10	88	2967	9045	under	c62870_g1_i1, c56056_g1_i1, c67145_g2_i1, c65394_g7_i1, c56056_g2_i2, c56056_g2_i1, c62887_g1_i3, c62887_g1_i2, c62887_g1_i1, c56416_g2_i1	c57891_g1_i1, c56185_g1_i2, c56185_g1_i1, c64521_g2_i1, c54404_g2_i1, c59835_g1_i1, c65012_g4_i3, c65012_g4_i2, c65012_g4_i1, c48597_g1_i1, c65493_g4_i7, c65493_g4_i6, c65493_g4_i5, c56185_g3_i1, c64020_g1_i2, c64020_g1_i1, c61469_g2_i2, c61469_g2_i1, c62765_g1_i1, c65394_g3_i1, c54473_g1_i1, c61056_g2_i2, c61056_g2_i1, c62732_g1_i1, c65232_g2_i1, c62437_g1_i1, c62569_g1_i1, c66598_g1_i3, c66598_…
GO:0050974	detection of mechanical stimulus involved in sensory perception	P	0.00624601	0.000581636	3	49	2974	9084	under	c62570_g4_i2, c62570_g4_i1, c64727_g1_i1	c67993_g1_i1, c65463_g1_i2, c65463_g1_i1, c65342_g3_i1, c66400_g2_i5, c66400_g2_i4, c66400_g2_i3, c66400_g2_i2, c66400_g2_i1, c63859_g1_i4, c65078_g3_i1, c65342_g5_i7, c65342_g5_i6, c65342_g5_i5, c65342_g5_i4, c65342_g5_i3, c65342_g5_i2, c65342_g5_i1, c67549_g1_i7, c67549_g1_i6, c67549_g1_i5, c67549_g1_i3, c67549_g1_i2, c67549_g1_i1, c64464_g1_i6, c64464_g1_i5, c64464_g1_i4, c64464_g1_i3, c66940_…
GO:0030199	collagen fibril organization	P	0.00624601	0.000581636	3	49	2974	9084	under	c63969_g5_i1, c61932_g4_i2, c35627_g1_i1	c66331_g5_i4, c66331_g5_i3, c66331_g5_i2, c66331_g5_i1, c51989_g1_i1, c65342_g3_i1, c66400_g2_i5, c66400_g2_i4, c66400_g2_i3, c66400_g2_i2, c66400_g2_i1, c67357_g2_i1, c61286_g1_i1, c62215_g1_i1, c62733_g1_i1, c60807_g3_i1, c60508_g2_i1, c65342_g5_i7, c65342_g5_i6, c65342_g5_i5, c65342_g5_i4, c65342_g5_i3, c65342_g5_i2, c65342_g5_i1, c62569_g1_i1, c54983_g2_i1, c62896_g1_i5, c62896_g1_i4, c62949_…
GO:0003300	cardiac muscle hypertrophy	P	0.00624601	0.000581636	3	49	2974	9084	under	c56724_g1_i2, c56724_g1_i1, c56724_g2_i1	c66245_g1_i2, c56799_g1_i1, c64682_g1_i1, c60789_g2_i1, c61302_g1_i1, c59526_g2_i1, c60420_g3_i1, c62647_g2_i3, c62647_g2_i2, c62647_g2_i1, c60789_g4_i1, c63755_g2_i2, c63755_g2_i1, c67575_g1_i1, c60171_g3_i1, c67040_g1_i2, c67040_g1_i1, c62700_g1_i1, c60789_g6_i1, c65605_g1_i4, c65605_g1_i3, c55487_g1_i2, c55487_g1_i1, c67526_g6_i2, c67526_g6_i1, c57668_g1_i1, c60789_g1_i1, c58206_g1_i1, c62946_…
GO:0045197	establishment or maintenance of epithelial cell apical/basal polarity	P	0.00635253	0.000592642	3	50	2974	9083	under	c64103_g1_i1, c55878_g1_i1, c67777_g2_i1	c59825_g3_i5, c59825_g3_i4, c59825_g3_i3, c59825_g3_i2, c59825_g3_i1, c62627_g4_i1, c65981_g1_i2, c65981_g1_i1, c61128_g1_i1, c60408_g2_i2, c27596_g1_i1, c67035_g4_i5, c67035_g4_i4, c67035_g4_i3, c67035_g4_i2, c67035_g4_i1, c61581_g1_i1, c61128_g3_i1, c64978_g3_i2, c64978_g3_i1, c65155_g6_i5, c65155_g6_i4, c65155_g6_i3, c65155_g6_i2, c65155_g6_i1, c67035_g1_i2, c67035_g1_i1, c57948_g1_i2, c57948_…
GO:0071875	adrenergic receptor signaling pathway	P	0.00638696	0.000598402	0	28	2977	9105	under		c61302_g1_i1, c63755_g2_i2, c63755_g2_i1, c67741_g2_i2, c67741_g2_i1, c59262_g1_i1, c65605_g1_i4, c65605_g1_i3, c67574_g1_i5, c67574_g1_i4, c67574_g1_i3, c67574_g1_i2, c58764_g2_i3, c58764_g2_i1, c67663_g1_i3, c61970_g1_i1, c54612_g2_i1, c61302_g2_i5, c61302_g2_i3, c61302_g2_i2, c61302_g2_i1, c62286_g1_i4, c62286_g1_i2, c62286_g1_i1, c62445_g1_i1, c58218_g2_i1, c67460_g1_i1, c57798_g1_i1
GO:0035909	aorta morphogenesis	P	0.0072131	0.00068107	4	55	2973	9078	under	c59651_g2_i1, c62389_g1_i1, c65182_g1_i1, c55225_g1_i1	c62993_g1_i1, c61795_g3_i1, c65686_g1_i2, c65686_g1_i1, c62496_g1_i1, c54248_g1_i2, c54248_g1_i1, c56799_g1_i1, c66727_g3_i1, c52569_g1_i1, c54404_g2_i1, c44462_g1_i1, c64020_g1_i2, c64020_g1_i1, c49907_g1_i1, c66065_g3_i5, c66065_g3_i4, c66065_g3_i2, c66065_g3_i1, c62765_g1_i1, c59338_g3_i1, c60171_g3_i1, c65558_g1_i1, c58174_g1_i2, c58174_g1_i1, c66727_g2_i1, c49400_g2_i2, c58565_g1_i4, c58565_…
GO:0007218	neuropeptide signaling pathway	P	0.00742352	0.000705249	11	90	2966	9043	under	c11485_g1_i1, c73317_g6_i12, c63078_g1_i2, c63078_g1_i1, c73317_g6_i8, c73317_g6_i2, c63078_g2_i3, c63078_g2_i2, c63078_g2_i1, c65538_g2_i1, c59693_g1_i1	c66181_g1_i3, c66181_g1_i2, c66181_g1_i1, c58382_g1_i1, c63564_g5_i1, c69224_g3_i3, c69224_g3_i2, c69224_g3_i1, c56955_g2_i1, c75351_g2_i1, c64839_g2_i1, c58787_g2_i2, c58787_g2_i1, c73313_g2_i7, c73313_g2_i6, c73313_g2_i4, c73313_g2_i2, c73313_g2_i1, c66561_g1_i1, c75565_g1_i4, c75565_g1_i3, c75565_g1_i2, c66460_g1_i6, c66460_g1_i5, c66460_g1_i3, c66460_g1_i2, c66460_g1_i1, c68260_g6_i9, c68260_…
GO:0030431	sleep	P	0.00748801	0.000712656	2	43	2975	9090	under	c65229_g2_i2, c65229_g2_i1	c66245_g1_i2, c19457_g2_i1, c54977_g1_i1, c67619_g1_i2, c67619_g1_i1, c65991_g1_i4, c65991_g1_i3, c65991_g1_i2, c62942_g2_i1, c62647_g2_i3, c62647_g2_i2, c62647_g2_i1, c65078_g3_i1, c65513_g9_i1, c66448_g2_i3, c66448_g2_i1, c67574_g1_i5, c67574_g1_i4, c67574_g1_i3, c67574_g1_i2, c47275_g1_i1, c58764_g2_i4, c66777_g1_i1, c63671_g1_i2, c63671_g1_i1, c56563_g1_i1, c66245_g2_i2, c64290_g2_i4, c64290_…
GO:0045776	negative regulation of blood pressure	P	0.00773714	0.00073813	1	35	2976	9098	under	c60574_g3_i1	c55962_g2_i1, c63142_g2_i1, c58787_g2_i2, c58787_g2_i1, c56508_g1_i1, c60426_g1_i1, c64023_g7_i1, c67741_g2_i2, c67741_g2_i1, c65394_g3_i1, c13349_g1_i1, c62483_g1_i2, c62483_g1_i1, c55962_g1_i1, c65396_g2_i1, c62142_g2_i1, c58787_g1_i3, c58787_g1_i2, c58787_g1_i1, c62483_g3_i1, c55962_g3_i2, c55962_g3_i1, c65331_g2_i1, c60426_g2_i1, c62445_g1_i2, c62445_g1_i1, c58218_g2_i1, c13349_g2_i1, c67460_…
GO:0019228	neuronal action potential	P	0.00776241	0.000741426	5	60	2972	9073	under	c65702_g1_i1, c65637_g4_i1, c67896_g5_i2, c67896_g5_i1, c62526_g3_i1	c60995_g2_i1, c19457_g2_i1, c60995_g9_i1, c62526_g2_i1, c65040_g1_i1, c66518_g2_i1, c65493_g4_i7, c65493_g4_i6, c65493_g4_i5, c65493_g4_i2, c60261_g1_i1, c67035_g4_i5, c67035_g4_i4, c67035_g4_i3, c67035_g4_i2, c67035_g4_i1, c57136_g3_i1, c63859_g1_i4, c61365_g1_i2, c61365_g1_i1, c65078_g3_i1, c49019_g1_i1, c66927_g3_i2, c66927_g3_i1, c65513_g9_i1, c67035_g1_i2, c67035_g1_i1, c60995_g8_i1, c58800_…
GO:0007422	peripheral nervous system development	P	0.00829465	0.000800771	20	131	2957	9002	under	c53435_g1_i1, c59651_g2_i1, c52618_g1_i1, c62034_g2_i1, c58864_g1_i1, c44240_g1_i1, c54993_g2_i4, c54993_g2_i3, c54993_g2_i2, c54993_g2_i1, c60997_g2_i3, c60997_g2_i2, c60997_g2_i1, c67777_g2_i1, c60376_g1_i1, c9780_g1_i1, c62108_g1_i1, c62560_g2_i2, c62560_g2_i1, c67426_g1_i1	c62864_g2_i1, c66925_g2_i1, c55267_g1_i1, c54248_g1_i2, c54248_g1_i1, c62759_g2_i3, c62759_g2_i2, c63249_g2_i2, c63249_g2_i1, c66518_g2_i1, c60114_g1_i1, c857_g1_i1, c65493_g4_i7, c65493_g4_i6, c65493_g4_i5, c65493_g4_i2, c64613_g1_i5, c64613_g1_i4, c64613_g1_i3, c64613_g1_i2, c64613_g1_i1, c64645_g1_i1, c64418_g1_i1, c54754_g1_i2, c54754_g1_i1, c61958_g8_i5, c61958_g8_i2, c61581_g1_i1, c63719_g2…
GO:0010470	regulation of gastrulation	P	0.00829847	0.000802086	8	76	2969	9057	under	c65509_g5_i1, c61932_g4_i2, c43063_g1_i1, c56747_g1_i1, c54282_g1_i1, c265_g1_i1, c66494_g5_i1, c62797_g3_i1	c66181_g1_i3, c66181_g1_i2, c66181_g1_i1, c66331_g5_i4, c66331_g5_i3, c66331_g5_i2, c66331_g5_i1, c64675_g2_i6, c64675_g2_i5, c64675_g2_i4, c64675_g2_i3, c64675_g2_i1, c62101_g5_i2, c62101_g5_i1, c57891_g1_i1, c60829_g1_i1, c61586_g2_i1, c54404_g2_i1, c65342_g3_i1, c64839_g2_i1, c66400_g2_i5, c66400_g2_i4, c66400_g2_i3, c66400_g2_i2, c66400_g2_i1, c61286_g1_i1, c8882_g1_i1, c58208_g1_i1, c62215_g…
GO:0043502	regulation of muscle adaptation	P	0.00837564	0.000812409	7	71	2970	9062	under	c56724_g1_i2, c56724_g1_i1, c62412_g2_i4, c62412_g2_i2, c56724_g2_i1, c62040_g1_i1, c57490_g1_i1	c60995_g2_i1, c64040_g2_i2, c64040_g2_i1, c60995_g9_i1, c57459_g1_i1, c65943_g4_i1, c64682_g1_i1, c66683_g1_i1, c61302_g1_i1, c64606_g2_i4, c64606_g2_i3, c64606_g2_i2, c64606_g2_i1, c61266_g3_i4, c61266_g3_i3, c61266_g3_i2, c61266_g3_i1, c9506_g1_i1, c65493_g4_i7, c65493_g4_i6, c65493_g4_i5, c58507_g2_i1, c51147_g1_i2, c51147_g1_i1, c63755_g2_i2, c63755_g2_i1, c67575_g1_i1, c67040_g1_i2, c67040_g…
GO:0071396	cellular response to lipid	P	0.00846651	0.00082336	72	335	2905	8798	under	c53060_g1_i1, c66338_g1_i2, c66338_g1_i1, c60356_g1_i1, c52644_g1_i1, c65702_g1_i1, c67721_g5_i1, c63822_g1_i1, c59171_g1_i1, c54608_g1_i1, c60052_g1_i1, c66318_g1_i4, c66318_g1_i3, c66318_g1_i2, c66318_g1_i1, c63312_g3_i2, c63312_g3_i1, c47089_g1_i1, c42964_g1_i1, c61081_g1_i1, c62822_g1_i1, c43063_g1_i1, c56521_g1_i1, c43586_g1_i1, c67878_g1_i2, c67878_g1_i1, c60793_g1_i2, c60793_g1_i1, c65474_…	c66331_g5_i4, c66331_g5_i3, c55962_g2_i1, c62101_g5_i2, c62101_g5_i1, c57891_g1_i1, c56812_g2_i3, c67818_g2_i2, c67818_g2_i1, c50900_g1_i2, c50900_g1_i1, c66145_g1_i5, c66145_g1_i4, c66145_g1_i3, c66859_g1_i4, c58382_g1_i1, c62856_g1_i5, c62856_g1_i4, c65203_g4_i1, c59591_g1_i1, c60595_g1_i1, c55267_g1_i1, c57593_g2_i1, c67993_g1_i1, c65313_g2_i2, c62321_g1_i1, c64521_g2_i1, c63841_g4_i1, c61302_…
GO:0090184	positive regulation of kidney development	P	0.00876385	0.000877017	3	48	2974	9085	under	c59651_g2_i1, c54282_g1_i1, c15210_g2_i1	c57891_g1_i1, c58382_g1_i1, c60595_g1_i1, c59835_g1_i1, c67490_g1_i2, c67490_g1_i1, c63382_g1_i1, c8882_g1_i1, c58768_g1_i2, c58768_g1_i1, c58302_g1_i1, c66891_g2_i1, c66598_g1_i3, c66598_g1_i2, c68007_g1_i5, c43405_g1_i1, c64593_g2_i3, c64593_g2_i2, c58174_g1_i2, c58174_g1_i1, c64551_g2_i2, c64551_g2_i1, c61062_g1_i1, c62767_g2_i1, c53395_g1_i1, c64416_g1_i1, c64056_g1_i3, c64056_g1_i2, c64056_g…
GO:0016331	morphogenesis of embryonic epithelium	P	0.00892447	0.000912944	28	163	2949	8970	under	c57003_g3_i1, c59651_g2_i1, c57650_g1_i5, c57650_g1_i4, c57650_g1_i1, c58463_g2_i1, c54615_g1_i5, c54615_g1_i4, c54615_g1_i3, c54615_g1_i2, c54615_g1_i1, c62870_g1_i1, c56056_g1_i1, c54282_g1_i1, c54615_g2_i1, c52499_g1_i1, c56056_g2_i2, c56056_g2_i1, c57003_g1_i1, c66063_g8_i1, c57303_g1_i1, c67777_g2_i1, c66063_g2_i1, c67451_g11_i1, c15210_g2_i1, c66494_g5_i1, c62797_g3_i1, c63685_g1_i1	c62993_g1_i1, c62101_g5_i2, c62101_g5_i1, c57891_g1_i1, c67818_g2_i2, c67818_g2_i1, c60595_g1_i1, c54248_g1_i2, c54248_g1_i1, c60420_g1_i2, c60420_g1_i1, c64746_g1_i3, c64746_g1_i2, c54404_g2_i1, c59835_g1_i1, c64153_g1_i3, c64153_g1_i1, c9136_g1_i1, c59541_g2_i1, c65035_g1_i1, c48597_g1_i1, c60408_g2_i2, c61704_g1_i1, c8882_g1_i1, c58768_g1_i2, c58768_g1_i1, c67407_g1_i3, c67407_g1_i2, c67407_g1…
GO:0048015	phosphatidylinositol-mediated signaling	P	0.00899854	0.000921034	28	164	2949	8969	under	c55735_g1_i2, c55735_g1_i1, c62012_g1_i1, c67721_g5_i1, c66764_g2_i4, c66764_g2_i1, c62034_g2_i1, c58463_g2_i1, c66793_g1_i1, c67878_g1_i2, c69391_g1_i4, c69391_g1_i3, c66132_g6_i6, c66132_g6_i5, c66132_g6_i4, c66132_g6_i3, c66132_g6_i2, c66132_g6_i1, c60518_g1_i1, c61349_g1_i1, c66443_g1_i1, c56898_g1_i1, c60841_g1_i2, c66288_g2_i5, c66288_g2_i2, c54564_g1_i1, c65131_g1_i5, c65131_g1_i3	c57578_g2_i2, c57578_g2_i1, c55962_g2_i1, c66145_g1_i2, c62565_g1_i2, c62565_g1_i1, c65203_g4_i1, c55267_g1_i1, c64524_g1_i1, c62203_g2_i1, c64682_g1_i1, c54404_g2_i1, c67819_g6_i1, c62627_g4_i1, c64153_g1_i4, c64153_g1_i3, c64153_g1_i2, c64153_g1_i1, c67490_g1_i2, c67490_g1_i1, c62141_g1_i1, c63964_g1_i4, c63964_g1_i3, c63964_g1_i2, c58768_g1_i2, c58768_g1_i1, c58348_g2_i1, c71962_g4_i3, c71962_…
GO:0030902	hindbrain development	P	0.00912558	0.000934557	41	215	2936	8918	under	c59308_g1_i1, c53435_g1_i1, c59606_g1_i1, c63822_g1_i1, c52815_g1_i2, c52815_g1_i1, c66318_g1_i5, c66318_g1_i4, c66318_g1_i3, c66318_g1_i2, c66318_g1_i1, c63097_g2_i2, c63097_g2_i1, c58864_g1_i1, c62822_g1_i1, c56747_g1_i1, c42530_g1_i1, c67898_g1_i1, c58614_g1_i1, c54282_g1_i1, c55619_g1_i1, c265_g1_i1, c59387_g1_i1, c55619_g2_i1, c65637_g4_i1, c62887_g1_i3, c62887_g1_i2, c62887_g1_i1, c67896_g5…	c62864_g2_i1, c60995_g2_i1, c60595_g1_i1, c56185_g1_i2, c56185_g1_i1, c60995_g9_i1, c64947_g1_i1, c62526_g2_i1, c61302_g1_i1, c67048_g1_i4, c67048_g1_i2, c67048_g1_i1, c63249_g2_i2, c63249_g2_i1, c67819_g6_i1, c65858_g2_i1, c44462_g1_i1, c48597_g1_i1, c51946_g1_i2, c51946_g1_i1, c8882_g1_i1, c857_g1_i1, c58768_g1_i2, c58768_g1_i1, c65493_g4_i7, c65493_g4_i6, c65493_g4_i5, c67407_g1_i3, c67407_g1_…
GO:2001026	regulation of endothelial cell chemotaxis	P	0.00933006	0.000961346	0	26	2977	9107	under		c67444_g1_i1, c54404_g2_i1, c63502_g2_i1, c62141_g1_i1, c67877_g1_i3, c67877_g1_i2, c67877_g1_i1, c66248_g2_i1, c857_g1_i1, c67444_g3_i2, c67444_g3_i1, c63719_g2_i1, c65885_g1_i1, c66248_g1_i1, c66819_g1_i2, c66819_g1_i1, c61538_g1_i2, c61538_g1_i1, c67444_g2_i1, c54404_g3_i1, c67906_g1_i1, c66248_g3_i1, c51636_g1_i2, c51636_g1_i1, c57545_g3_i1, c61668_g1_i1
GO:0050965	detection of temperature stimulus involved in sensory perception of pain	P	0.00933006	0.000961346	0	26	2977	9107	under		c58787_g2_i2, c58787_g2_i1, c58449_g2_i1, c67541_g2_i2, c67541_g2_i1, c62266_g2_i1, c64023_g7_i1, c67549_g1_i7, c67549_g1_i6, c67549_g1_i5, c67549_g1_i3, c67549_g1_i2, c64464_g1_i5, c64464_g1_i4, c64464_g1_i3, c37945_g1_i1, c65616_g3_i2, c65616_g3_i1, c58787_g1_i3, c58787_g1_i2, c58787_g1_i1, c58449_g1_i2, c58449_g1_i1, c65576_g1_i4, c65576_g1_i3, c65576_g1_i2
GO:0086016	AV node cell action potential	P	0.00933006	0.000961346	0	26	2977	9107	under		c60789_g2_i1, c56508_g1_i1, c65493_g4_i7, c65493_g4_i6, c65493_g4_i5, c60789_g4_i1, c60789_g6_i1, c67526_g6_i2, c67526_g6_i1, c67035_g1_i2, c67035_g1_i1, c60789_g1_i1, c66518_g1_i1, c66518_g8_i1, c67526_g8_i1, c66518_g3_i2, c66518_g3_i1, c57009_g2_i1, c67675_g2_i2, c67675_g2_i1, c63919_g1_i1, c65493_g7_i2, c65493_g7_i1, c57009_g4_i2, c57009_g4_i1, c67526_g7_i1
GO:0030432	peristalsis	P	0.00933006	0.000961346	0	26	2977	9107	under		c59825_g3_i5, c59825_g3_i4, c59825_g3_i3, c59825_g3_i2, c59825_g3_i1, c57136_g3_i1, c65057_g3_i3, c65057_g3_i2, c65057_g3_i1, c64385_g1_i2, c64385_g1_i1, c65155_g6_i5, c65155_g6_i4, c65155_g6_i3, c65155_g6_i2, c65155_g6_i1, c62250_g1_i1, c65096_g1_i1, c54443_g2_i1, c59825_g4_i1, c62445_g1_i1, c52866_g1_i2, c52866_g1_i1, c66939_g1_i2, c66939_g1_i1, c40424_g1_i1
GO:0034505	tooth mineralization	P	0.00933006	0.000961346	0	26	2977	9107	under		c66331_g5_i4, c66331_g5_i3, c66331_g5_i2, c66331_g5_i1, c54248_g1_i2, c54248_g1_i1, c65342_g3_i1, c65012_g4_i3, c65012_g4_i2, c65012_g4_i1, c64020_g1_i2, c64020_g1_i1, c62765_g1_i1, c60807_g3_i1, c59338_g3_i1, c62732_g1_i1, c66400_g1_i1, c63274_g1_i1, c66331_g1_i1, c59338_g2_i1, c66400_g3_i1, c61717_g1_i3, c61717_g1_i2, c61717_g1_i1, c67263_g2_i2, c67263_g2_i1
GO:0035989	tendon development	P	0.00998822	0.00103556	0	27	2977	9106	under		c57891_g1_i1, c67444_g1_i1, c59835_g1_i1, c65342_g3_i1, c66400_g2_i5, c66400_g2_i4, c66400_g2_i3, c66400_g2_i2, c66400_g2_i1, c61286_g1_i1, c67444_g3_i2, c67444_g3_i1, c62733_g1_i1, c65342_g5_i6, c54983_g2_i1, c66248_g1_i1, c66400_g1_i1, c58564_g1_i3, c58564_g1_i2, c58564_g1_i1, c66696_g1_i7, c66696_g1_i6, c66696_g1_i5, c66248_g3_i1, c66400_g3_i1, c54983_g1_i1, c65342_g1_i1
GO:1903670	regulation of sprouting angiogenesis	P	0.00998822	0.00103556	0	27	2977	9106	under		c64040_g2_i2, c64040_g2_i1, c54404_g2_i1, c63502_g2_i1, c63658_g1_i1, c62141_g1_i1, c63719_g2_i1, c63120_g2_i1, c64485_g1_i1, c66727_g2_i1, c66633_g1_i1, c61538_g1_i2, c61538_g1_i1, c54404_g3_i1, c63719_g1_i3, c63719_g1_i2, c67906_g1_i1, c63120_g1_i5, c63120_g1_i4, c63120_g1_i3, c63120_g1_i2, c51636_g1_i2, c51636_g1_i1, c57545_g3_i1, c65195_g1_i1, c67043_g1_i1, c66727_g1_i1
GO:0010634	positive regulation of epithelial cell migration	P	0.0101112	0.00106085	14	102	2963	9031	under	c56920_g1_i1, c62930_g1_i4, c63289_g1_i5, c63289_g1_i4, c63289_g1_i3, c63289_g1_i2, c63289_g1_i1, c67229_g1_i10, c65394_g7_i1, c67229_g1_i8, c67229_g1_i7, c67229_g1_i4, c67229_g1_i1, c67426_g1_i1	c57891_g1_i1, c50900_g1_i2, c50900_g1_i1, c63642_g1_i3, c63642_g1_i2, c63642_g1_i1, c64524_g1_i1, c67444_g1_i1, c64040_g2_i2, c64040_g2_i1, c62759_g2_i2, c54404_g2_i1, c63502_g2_i1, c59835_g1_i1, c56782_g1_i1, c67490_g1_i2, c67490_g1_i1, c62141_g1_i1, c48597_g1_i1, c67877_g1_i3, c67877_g1_i2, c67877_g1_i1, c64048_g1_i1, c66248_g2_i1, c60627_g1_i3, c60627_g1_i2, c58768_g1_i2, c58768_g1_i1, c67116_…
GO:0071709	membrane assembly	P	0.0101462	0.00106683	2	40	2975	9093	under	c65702_g1_i1, c55271_g1_i1	c65040_g1_i1, c65858_g2_i1, c67035_g4_i5, c67035_g4_i4, c67035_g4_i3, c67035_g4_i2, c67035_g4_i1, c63298_g1_i3, c63298_g1_i2, c63298_g1_i1, c65858_g4_i1, c66927_g3_i2, c66927_g3_i1, c67151_g3_i1, c67035_g1_i2, c67035_g1_i1, c44560_g1_i1, c65858_g1_i1, c67035_g3_i6, c67035_g3_i4, c67035_g3_i2, c67035_g3_i1, c65858_g3_i1, c66086_g2_i4, c66086_g2_i3, c66086_g2_i2, c66435_g2_i5, c66435_g2_i4, c66435_…
GO:0035313	wound healing, spreading of epidermal cells	P	0.0101462	0.00106683	2	40	2975	9093	under	c61932_g4_i2, c67451_g11_i1	c64524_g1_i1, c65342_g3_i1, c48597_g1_i1, c66400_g2_i5, c66400_g2_i4, c66400_g2_i3, c66400_g2_i2, c66400_g2_i1, c58348_g2_i1, c62215_g1_i1, c60807_g3_i1, c65342_g5_i7, c65342_g5_i6, c65342_g5_i5, c65342_g5_i4, c65342_g5_i3, c65342_g5_i2, c65342_g5_i1, c54473_g1_i1, c67979_g13_i4, c67979_g13_i3, c67979_g13_i2, c55725_g1_i1, c67979_g7_i1, c62437_g1_i1, c66598_g1_i3, c66598_g1_i2, c66598_g1_i1, c645…
GO:0086091	regulation of heart rate by cardiac conduction	P	0.010171	0.00107002	2	41	2975	9092	under	c56056_g2_i2, c56056_g2_i1	c56185_g1_i2, c56185_g1_i1, c65040_g1_i1, c58291_g1_i1, c56508_g1_i1, c63955_g5_i1, c65493_g4_i7, c65493_g4_i6, c65493_g4_i5, c67035_g4_i5, c67035_g4_i3, c67035_g4_i2, c67035_g4_i1, c56185_g3_i1, c63381_g1_i1, c66927_g3_i2, c66927_g3_i1, c64359_g1_i2, c64359_g1_i1, c67035_g1_i2, c67035_g1_i1, c66518_g1_i1, c66518_g8_i1, c67035_g3_i6, c67035_g3_i4, c67035_g3_i2, c67035_g3_i1, c56185_g2_i1, c56171_…
GO:0034766	negative regulation of ion transmembrane transport	P	0.0104743	0.00110611	8	73	2969	9060	under	c65702_g1_i1, c64382_g1_i1, c67815_g1_i1, c66492_g5_i1, c57490_g1_i1, c59699_g1_i3, c60000_g1_i1, c51824_g1_i1	c19457_g2_i1, c67444_g1_i1, c65040_g1_i1, c65463_g1_i2, c44462_g1_i1, c59173_g1_i1, c66248_g2_i1, c60261_g1_i1, c67541_g2_i2, c67035_g4_i5, c67035_g4_i4, c67035_g4_i3, c67035_g4_i2, c67035_g4_i1, c67444_g3_i2, c67444_g3_i1, c49907_g1_i1, c62097_g4_i1, c49019_g1_i1, c66927_g3_i2, c66927_g3_i1, c67575_g1_i1, c65019_g1_i1, c65513_g9_i1, c62379_g1_i1, c57737_g1_i1, c56852_g2_i1, c67035_g1_i2, c67035_…
GO:0010460	positive regulation of heart rate	P	0.0109251	0.00116056	1	33	2976	9100	under	c64382_g1_i1	c56799_g1_i1, c64682_g1_i1, c60789_g2_i1, c65463_g1_i1, c65493_g4_i7, c65493_g4_i6, c65493_g4_i5, c60261_g1_i1, c60789_g4_i1, c63488_g1_i2, c49055_g1_i1, c63381_g1_i1, c49019_g1_i1, c60171_g3_i1, c35617_g1_i1, c60789_g6_i1, c64359_g1_i2, c64359_g1_i1, c67526_g6_i2, c67526_g6_i1, c60789_g1_i1, c66518_g1_i1, c66518_g8_i1, c67526_g8_i1, c66518_g3_i2, c66518_g3_i1, c61721_g1_i4, c58218_g2_i1, c65493_…
GO:0032793	positive regulation of CREB transcription factor activity	P	0.0110609	0.00118003	1	34	2976	9099	under	c67721_g5_i1	c52251_g1_i1, c65203_g4_i1, c63502_g2_i1, c56322_g1_i1, c67877_g1_i3, c67877_g1_i2, c67877_g1_i1, c58449_g2_i1, c62266_g2_i1, c67004_g1_i5, c67230_g1_i1, c64055_g2_i3, c64055_g2_i2, c64055_g2_i1, c70718_g3_i4, c70718_g3_i2, c70718_g3_i1, c72894_g2_i3, c72894_g2_i2, c72894_g2_i1, c65808_g2_i1, c66819_g1_i2, c66819_g1_i1, c67556_g4_i2, c61538_g1_i2, c61538_g1_i1, c64545_g2_i1, c64055_g1_i1, c66939_…
GO:0050919	negative chemotaxis	P	0.0110609	0.00118003	1	34	2976	9099	under	c67721_g5_i1	c60897_g1_i2, c65203_g4_i1, c66562_g3_i1, c67490_g1_i2, c67490_g1_i1, c61581_g1_i1, c64828_g2_i2, c64828_g2_i1, c38192_g1_i1, c55725_g1_i1, c62617_g3_i2, c62617_g3_i1, c65540_g1_i2, c65540_g1_i1, c66449_g1_i1, c66342_g1_i1, c62101_g6_i1, c50401_g3_i1, c67493_g1_i1, c64545_g2_i1, c66970_g1_i1, c65100_g1_i1, c66886_g1_i3, c66886_g1_i2, c66886_g1_i1, c63765_g1_i1, c62989_g1_i3, c62989_g1_i2, c62989_…
GO:0001819	positive regulation of cytokine production	P	0.0111004	0.00118551	46	234	2931	8899	under	c55735_g1_i2, c55735_g1_i1, c62012_g1_i1, c60208_g1_i3, c60208_g1_i2, c60208_g1_i1, c52618_g1_i1, c65702_g1_i1, c48388_g1_i1, c63822_g1_i1, c25188_g1_i1, c60052_g1_i1, c25188_g2_i1, c63150_g1_i1, c65357_g2_i1, c50467_g1_i1, c58463_g2_i1, c54065_g1_i1, c51605_g1_i1, c63289_g1_i5, c63289_g1_i4, c63289_g1_i3, c63289_g1_i2, c63289_g1_i1, c66075_g1_i1, c56056_g1_i1, c62139_g1_i1, c60557_g2_i1, c61349_…	c47901_g1_i2, c67373_g9_i1, c62101_g5_i2, c62101_g5_i1, c60897_g1_i2, c50900_g1_i2, c50900_g1_i1, c66145_g1_i5, c66145_g1_i4, c66145_g1_i3, c66145_g1_i2, c50679_g1_i2, c66859_g1_i4, c58382_g1_i1, c56836_g1_i2, c67444_g1_i1, c9136_g1_i1, c56782_g1_i1, c66728_g5_i4, c66728_g5_i3, c66728_g5_i2, c66728_g5_i1, c58787_g2_i2, c58787_g2_i1, c65061_g1_i3, c67877_g1_i3, c67877_g1_i2, c67877_g1_i1, c64048_g…
GO:0019722	calcium-mediated signaling	P	0.0119413	0.00130526	15	105	2962	9028	under	c65702_g1_i1, c66535_g1_i1, c60024_g1_i1, c58463_g2_i1, c62878_g1_i2, c62878_g1_i1, c57490_g1_i1, c60841_g1_i4, c60841_g1_i2, c58622_g1_i1, c60000_g1_i1, c66728_g3_i3, c51043_g1_i1, c62432_g1_i1, c51824_g1_i1	c66181_g1_i3, c66181_g1_i2, c66181_g1_i1, c66145_g1_i2, c52251_g1_i1, c58382_g1_i1, c52646_g2_i2, c55267_g1_i1, c64040_g2_i2, c64040_g2_i1, c65313_g2_i2, c65313_g2_i1, c64682_g1_i1, c60789_g2_i1, c61302_g1_i1, c65040_g1_i1, c66728_g5_i4, c66728_g5_i2, c64839_g2_i1, c50640_g1_i1, c59173_g1_i1, c67035_g4_i5, c67035_g4_i4, c67035_g4_i3, c67035_g4_i2, c67035_g4_i1, c63959_g1_i1, c57136_g3_i1, c63859_…
GO:0010977	negative regulation of neuron projection development	P	0.0129524	0.00143349	17	113	2960	9020	under	c67475_g1_i1, c67721_g5_i1, c61270_g1_i1, c56283_g1_i1, c66831_g3_i2, c66831_g3_i1, c61863_g1_i2, c61863_g1_i1, c61213_g1_i4, c61213_g1_i3, c61213_g1_i2, c61213_g1_i1, c58827_g2_i1, c56416_g2_i1, c62364_g2_i1, c62560_g2_i2, c62560_g2_i1	c61795_g3_i1, c65686_g1_i2, c65686_g1_i1, c60897_g1_i2, c62864_g2_i1, c67891_g4_i1, c65203_g4_i1, c63246_g1_i1, c67048_g1_i4, c67048_g1_i2, c67048_g1_i1, c64153_g1_i4, c64153_g1_i3, c64153_g1_i2, c64153_g1_i1, c60114_g1_i1, c44462_g1_i1, c24619_g1_i1, c8882_g1_i1, c58449_g2_i1, c64296_g1_i2, c64296_g1_i1, c62266_g2_i1, c49907_g1_i1, c63755_g2_i2, c63755_g2_i1, c59504_g2_i1, c61581_g1_i1, c67597_g…
GO:0007190	activation of adenylate cyclase activity	P	0.0140675	0.00156621	0	24	2977	9109	under		c58787_g2_i2, c58787_g2_i1, c56148_g1_i1, c50445_g1_i1, c67741_g2_i2, c67741_g2_i1, c67575_g1_i1, c58787_g1_i3, c58787_g1_i2, c58787_g1_i1, c11292_g1_i1, c43666_g2_i1, c54948_g1_i1, c56811_g1_i1, c61045_g1_i2, c61045_g1_i1, c54038_g1_i1, c57822_g2_i1, c67460_g1_i1, c66804_g2_i6, c66804_g2_i4, c66804_g2_i3, c66804_g2_i2, c66301_g2_i1
GO:0055013	cardiac muscle cell development	P	0.014236	0.00158611	13	96	2964	9037	under	c59308_g1_i1, c60356_g1_i1, c58631_g2_i1, c57773_g1_i2, c57773_g1_i1, c62822_g1_i1, c67878_g1_i1, c65182_g1_i1, c65637_g4_i1, c67896_g5_i2, c67896_g5_i1, c62526_g3_i1, c56416_g2_i1	c66245_g1_i2, c57891_g1_i1, c52510_g1_i1, c60995_g2_i1, c67159_g1_i1, c62496_g1_i1, c60995_g9_i1, c26546_g1_i1, c64947_g1_i1, c57459_g1_i1, c65943_g4_i1, c62526_g2_i1, c56799_g1_i1, c59835_g1_i1, c66357_g3_i2, c61266_g3_i4, c61266_g3_i3, c61266_g3_i2, c61266_g3_i1, c66413_g1_i1, c59348_g1_i1, c62647_g2_i3, c62647_g2_i2, c62647_g2_i1, c65494_g1_i2, c51147_g1_i1, c63755_g2_i2, c63755_g2_i1, c59622_…
GO:0060039	pericardium development	P	0.0143781	0.00161194	0	25	2977	9108	under		c57891_g1_i1, c67818_g2_i2, c67818_g2_i1, c65494_g1_i2, c65650_g2_i1, c54983_g2_i1, c59799_g2_i1, c49400_g2_i2, c55206_g1_i1, c56351_g1_i2, c66928_g2_i3, c66928_g2_i2, c66928_g2_i1, c65414_g3_i3, c62414_g1_i1, c63719_g1_i3, c63719_g1_i2, c61795_g6_i1, c66928_g4_i2, c66928_g4_i1, c64135_g3_i4, c64135_g3_i3, c64135_g3_i2, c64135_g3_i1, c59799_g1_i1
GO:0018149	peptide cross-linking	P	0.0143781	0.00161194	0	25	2977	9108	under		c66331_g5_i4, c66331_g5_i3, c66331_g5_i1, c67444_g1_i1, c66248_g2_i1, c63737_g1_i1, c67444_g3_i2, c67444_g3_i1, c63737_g3_i1, c66803_g1_i1, c50195_g1_i1, c63737_g5_i1, c61924_g1_i1, c66248_g1_i1, c63737_g7_i2, c63737_g7_i1, c67444_g2_i1, c66331_g1_i1, c66435_g2_i4, c66435_g2_i3, c66248_g3_i1, c60575_g1_i1, c63737_g4_i1, c66849_g1_i2, c54554_g1_i1
GO:0098910	regulation of atrial cardiac muscle cell action potential	P	0.0143781	0.00161194	0	25	2977	9108	under		c60789_g2_i1, c65040_g1_i1, c56508_g1_i1, c67035_g4_i5, c67035_g4_i3, c67035_g4_i2, c67035_g4_i1, c60789_g4_i1, c66927_g3_i2, c66927_g3_i1, c60789_g6_i1, c67526_g6_i2, c67526_g6_i1, c67035_g1_i2, c67035_g1_i1, c60789_g1_i1, c67526_g8_i1, c67035_g3_i6, c67035_g3_i4, c67035_g3_i2, c67035_g3_i1, c67675_g2_i2, c67675_g2_i1, c63919_g1_i1, c67526_g7_i1
GO:0050908	detection of light stimulus involved in visual perception	P	0.0143781	0.00161194	0	25	2977	9108	under		c65868_g2_i2, c65674_g1_i2, c65674_g1_i1, c64817_g2_i2, c64817_g2_i1, c63539_g2_i1, c59789_g2_i1, c60291_g1_i2, c60291_g1_i1, c67371_g1_i3, c67371_g1_i2, c64817_g1_i3, c64817_g1_i2, c64817_g1_i1, c67169_g9_i3, c67169_g9_i2, c67169_g9_i1, c63539_g1_i1, c66061_g1_i3, c66061_g1_i2, c58240_g1_i1, c51607_g2_i2, c51607_g2_i1, c58440_g1_i2, c67157_g2_i1
GO:0048505	regulation of timing of cell differentiation	P	0.0143781	0.00161194	0	25	2977	9108	under		c64675_g2_i5, c64675_g2_i3, c60595_g1_i1, c63658_g1_i1, c44462_g1_i1, c62141_g1_i1, c49907_g1_i1, c63120_g2_i1, c60171_g3_i1, c57848_g1_i1, c58565_g1_i4, c58565_g1_i3, c58565_g1_i2, c60645_g1_i1, c63719_g1_i3, c60767_g1_i1, c42981_g1_i2, c42981_g1_i1, c63120_g1_i5, c63120_g1_i4, c63120_g1_i3, c63120_g1_i2, c66197_g2_i1, c55902_g1_i1, c58436_g1_i1
GO:0036465	synaptic vesicle recycling	P	0.0143781	0.00161194	0	25	2977	9108	under		c60965_g1_i1, c62141_g1_i1, c65632_g1_i1, c63805_g1_i1, c68057_g2_i1, c62735_g2_i3, c62735_g2_i2, c62735_g2_i1, c62383_g3_i1, c63410_g4_i2, c63410_g4_i1, c39554_g1_i2, c39554_g1_i1, c60965_g2_i1, c66230_g1_i1, c61261_g1_i2, c61261_g1_i1, c67783_g1_i2, c67783_g1_i1, c66426_g1_i1, c65221_g1_i5, c65221_g1_i4, c65221_g1_i3, c65221_g1_i2, c65221_g1_i1
GO:0010888	negative regulation of lipid storage	P	0.0143781	0.00161194	0	25	2977	9108	under		c62677_g3_i1, c63737_g1_i1, c63737_g3_i2, c63737_g3_i1, c55725_g1_i1, c63873_g1_i3, c59775_g1_i2, c59775_g1_i1, c63737_g5_i1, c63737_g7_i2, c63737_g7_i1, c66886_g1_i3, c66886_g1_i2, c66886_g1_i1, c62677_g1_i3, c62677_g1_i2, c62677_g1_i1, c63737_g4_i1, c62989_g1_i3, c62989_g1_i2, c62989_g1_i1, c55725_g2_i1, c59132_g1_i1, c55552_g1_i2, c55552_g1_i1
GO:0007202	activation of phospholipase C activity	P	0.0143781	0.00161341	2	39	2975	9094	under	c58463_g2_i1, c51824_g1_i1	c66637_g1_i1, c52251_g1_i1, c54187_g2_i1, c63502_g2_i1, c60003_g3_i3, c60228_g2_i1, c62647_g2_i3, c62647_g2_i2, c62647_g2_i1, c49055_g1_i1, c50445_g1_i1, c67575_g1_i1, c64055_g2_i3, c64055_g2_i2, c64055_g2_i1, c59625_g2_i2, c59625_g2_i1, c58764_g2_i4, c58764_g2_i3, c58764_g2_i1, c67169_g5_i2, c67169_g5_i1, c58986_g2_i1, c54187_g1_i1, c55745_g1_i1, c61538_g1_i2, c61538_g1_i1, c66909_g1_i1, c43666_…
GO:0002028	regulation of sodium ion transport	P	0.0150111	0.00168872	12	90	2965	9043	under	c65702_g1_i1, c66535_g1_i1, c60024_g1_i1, c38394_g1_i1, c63612_g1_i2, c63612_g1_i1, c62878_g1_i2, c62878_g1_i1, c65835_g2_i1, c51043_g1_i1, c62697_g1_i2, c62697_g1_i1	c67891_g4_i1, c59825_g3_i5, c59825_g3_i4, c59825_g3_i3, c59825_g3_i2, c59825_g3_i1, c66428_g2_i4, c66428_g2_i1, c61302_g1_i1, c65040_g1_i1, c65493_g4_i7, c65493_g4_i6, c65493_g4_i5, c67035_g4_i5, c67035_g4_i4, c67035_g4_i3, c67035_g4_i2, c67035_g4_i1, c64296_g1_i2, c64296_g1_i1, c63349_g2_i1, c58273_g2_i1, c61469_g2_i2, c61469_g2_i1, c65494_g1_i2, c58116_g4_i1, c63298_g1_i3, c63298_g1_i2, c63298_…
GO:0021761	limbic system development	P	0.0151861	0.001711	18	117	2959	9016	under	c59308_g1_i1, c67721_g5_i1, c60832_g1_i1, c58864_g1_i1, c42964_g1_i1, c55011_g1_i1, c61081_g1_i1, c25188_g2_i1, c60997_g2_i3, c60997_g2_i2, c60997_g2_i1, c58614_g1_i1, c62887_g1_i3, c62887_g1_i2, c62887_g1_i1, c10686_g1_i1, c56416_g2_i1, c67426_g1_i1	c65203_g4_i1, c67159_g1_i1, c67020_g1_i1, c65995_g12_i1, c62759_g2_i2, c64104_g2_i1, c60420_g1_i2, c60420_g1_i1, c61302_g1_i1, c63658_g1_i1, c53498_g1_i2, c8882_g1_i1, c58449_g2_i1, c67407_g1_i3, c67407_g1_i2, c67407_g1_i1, c62266_g2_i1, c65494_g1_i2, c65717_g1_i3, c65717_g1_i2, c65717_g1_i1, c63755_g2_i2, c63755_g2_i1, c65078_g3_i1, c60997_g3_i1, c56774_g2_i1, c63120_g2_i1, c62024_g1_i1, c53508_…
GO:0007205	protein kinase C-activating G-protein coupled receptor signaling pathway	P	0.0159888	0.00181328	1	32	2976	9101	under	c43063_g1_i1	c61795_g3_i1, c65686_g1_i2, c65686_g1_i1, c59918_g2_i2, c59918_g2_i1, c65313_g2_i2, c65313_g2_i1, c67877_g1_i3, c67877_g1_i2, c67877_g1_i1, c66953_g5_i1, c71646_g3_i3, c71646_g3_i2, c71646_g3_i1, c61795_g4_i2, c61795_g4_i1, c66953_g2_i3, c66953_g2_i2, c66953_g2_i1, c66819_g1_i2, c66819_g1_i1, c65193_g2_i1, c71646_g5_i1, c72573_g1_i1, c61795_g6_i1, c66953_g4_i2, c66953_g4_i1, c56737_g1_i1, c75491_…
GO:0002042	cell migration involved in sprouting angiogenesis	P	0.0159888	0.00181328	1	32	2976	9101	under	c56920_g1_i1	c64040_g2_i2, c64040_g2_i1, c63502_g2_i1, c63658_g1_i1, c58449_g2_i1, c63719_g2_i1, c63120_g2_i1, c62617_g3_i2, c62617_g3_i1, c66633_g1_i1, c58449_g1_i2, c58449_g1_i1, c60397_g1_i2, c61538_g1_i2, c61538_g1_i1, c50401_g3_i1, c63719_g1_i3, c63719_g1_i2, c67906_g1_i1, c63120_g1_i5, c63120_g1_i4, c63120_g1_i3, c63120_g1_i2, c65195_g1_i1, c66886_g1_i2, c66886_g1_i1, c66060_g1_i1, c67043_g1_i1, c65518_…
GO:0046839	phospholipid dephosphorylation	P	0.0159888	0.00181328	1	32	2976	9101	under	c73944_g1_i1	c63479_g1_i2, c63479_g1_i1, c67206_g1_i5, c67206_g1_i3, c67206_g1_i1, c59644_g1_i1, c59644_g3_i3, c59644_g3_i2, c71132_g6_i1, c72447_g4_i5, c72447_g4_i4, c72447_g4_i1, c70440_g1_i3, c70440_g1_i1, c74999_g1_i5, c74999_g1_i4, c74999_g1_i1, c65079_g4_i3, c65079_g4_i2, c65079_g4_i1, c63479_g2_i2, c63479_g2_i1, c65193_g2_i1, c70693_g1_i4, c70693_g1_i2, c70693_g1_i1, c71915_g5_i1, c65396_g1_i3, c65353_…
GO:0003417	growth plate cartilage development	P	0.0159888	0.00181328	1	32	2976	9101	under	c65394_g7_i1	c66380_g4_i4, c66380_g4_i3, c66380_g4_i2, c66380_g4_i1, c67444_g1_i1, c60085_g2_i2, c66248_g2_i1, c67444_g3_i2, c67444_g3_i1, c65394_g3_i1, c56141_g1_i2, c56141_g1_i1, c58397_g1_i1, c64412_g3_i1, c54171_g1_i2, c54171_g1_i1, c66248_g1_i1, c32890_g1_i1, c53611_g1_i1, c67444_g2_i1, c65141_g4_i4, c65141_g4_i1, c66248_g3_i1, c64354_g2_i1, c60575_g1_i3, c60575_g1_i2, c65518_g1_i1, c66849_g1_i4, c66849_…
GO:0060536	cartilage morphogenesis	P	0.0159888	0.00181328	1	32	2976	9101	under	c62822_g1_i1	c66380_g4_i4, c66380_g4_i3, c66380_g4_i2, c66380_g4_i1, c48597_g1_i1, c60085_g2_i2, c66413_g1_i1, c64020_g1_i2, c64020_g1_i1, c62765_g1_i1, c60367_g1_i1, c54473_g1_i1, c56141_g1_i2, c56141_g1_i1, c62437_g1_i1, c66598_g1_i3, c66598_g1_i2, c66598_g1_i1, c63258_g2_i1, c64593_g2_i3, c64593_g2_i2, c54983_g2_i1, c62414_g1_i1, c64135_g3_i4, c64135_g3_i3, c64135_g3_i2, c64135_g3_i1, c50451_g1_i1, c59042_…
GO:0001709	cell fate determination	P	0.0167423	0.00191878	14	98	2963	9035	under	c61664_g1_i1, c62822_g1_i1, c56747_g1_i1, c56056_g1_i1, c265_g1_i1, c56056_g2_i2, c56056_g2_i1, c62887_g1_i3, c62887_g1_i2, c62887_g1_i1, c67777_g2_i1, c66494_g5_i1, c62560_g2_i2, c62560_g2_i1	c64675_g2_i6, c64675_g2_i5, c64675_g2_i4, c64675_g2_i3, c64675_g2_i1, c57891_g1_i1, c60829_g1_i1, c61586_g2_i1, c60595_g1_i1, c64196_g1_i2, c64196_g1_i1, c59835_g1_i1, c65693_g2_i2, c65693_g2_i1, c44462_g1_i1, c67907_g2_i3, c67907_g2_i2, c67907_g2_i1, c61154_g1_i1, c8882_g1_i1, c67745_g8_i1, c58768_g1_i2, c58768_g1_i1, c63242_g2_i1, c66413_g1_i1, c49907_g1_i1, c61581_g1_i1, c63719_g2_i1, c60367_g…
GO:0046928	regulation of neurotransmitter secretion	P	0.0168515	0.00193322	3	44	2974	9089	under	c34709_g1_i1, c62870_g1_i1, c67777_g2_i1	c65313_g2_i2, c59835_g1_i1, c61128_g1_i1, c58931_g1_i1, c60261_g1_i1, c65991_g1_i4, c65991_g1_i3, c65991_g1_i2, c61581_g1_i1, c67549_g1_i7, c67549_g1_i6, c67549_g1_i5, c67549_g1_i3, c67549_g1_i2, c67549_g1_i1, c63334_g1_i1, c59463_g1_i1, c64464_g1_i6, c64464_g1_i5, c64464_g1_i4, c64464_g1_i3, c35617_g1_i1, c59625_g2_i2, c66357_g2_i1, c64448_g1_i1, c67756_g2_i1, c66981_g6_i1, c2252_g1_i1, c64928_g…
GO:0007224	smoothened signaling pathway	P	0.016978	0.00194966	10	80	2967	9053	under	c63097_g2_i2, c63097_g2_i1, c57049_g1_i1, c56747_g1_i1, c265_g1_i1, c66492_g5_i1, c59387_g1_i1, c66163_g3_i1, c67451_g11_i1, c66458_g2_i1	c57891_g1_i1, c48857_g1_i1, c66925_g2_i1, c60595_g1_i1, c56185_g1_i2, c56185_g1_i1, c67816_g5_i3, c67816_g5_i2, c67816_g5_i1, c59835_g1_i1, c64735_g1_i3, c64735_g1_i2, c64735_g1_i1, c44462_g1_i1, c62141_g1_i1, c48597_g1_i1, c61154_g1_i1, c51946_g1_i2, c51946_g1_i1, c65929_g1_i1, c56185_g3_i1, c63242_g2_i1, c63892_g2_i1, c66509_g1_i2, c66509_g1_i1, c49907_g1_i1, c65548_g1_i2, c65548_g1_i1, c65394_…
GO:0031589	cell-substrate adhesion	P	0.0170639	0.00196633	50	243	2927	8890	under	c62012_g1_i1, c49212_g1_i1, c67721_g5_i1, c56920_g1_i1, c66764_g2_i4, c66831_g3_i2, c66831_g3_i1, c62034_g2_i1, c61556_g1_i1, c62930_g1_i4, c67523_g1_i1, c67878_g1_i2, c67878_g1_i1, c59527_g1_i1, c67898_g1_i1, c68891_g1_i1, c66481_g1_i2, c56056_g1_i1, c65659_g1_i4, c65659_g1_i2, c65659_g1_i1, c66132_g6_i6, c66132_g6_i5, c66132_g6_i4, c66132_g6_i2, c66132_g6_i1, c63383_g1_i2, c63383_g1_i1, c61329_…	c66331_g5_i4, c66331_g5_i3, c66331_g5_i1, c62101_g5_i2, c62101_g5_i1, c66245_g1_i2, c58515_g1_i2, c58515_g1_i1, c67228_g1_i1, c66145_g1_i2, c64998_g2_i1, c67891_g4_i1, c65203_g4_i1, c66142_g2_i1, c67444_g1_i1, c65601_g1_i1, c65446_g2_i1, c63502_g2_i1, c65987_g1_i2, c65987_g1_i1, c63759_g1_i1, c66540_g1_i1, c60965_g1_i1, c65270_g2_i3, c65270_g2_i2, c65270_g2_i1, c64735_g1_i3, c64735_g1_i2, c64735_…
GO:0015812	gamma-aminobutyric acid transport	P	0.0174048	0.00201058	3	45	2974	9088	under	c56724_g1_i2, c56724_g1_i1, c56724_g2_i1	c47922_g1_i2, c47922_g1_i1, c61736_g1_i2, c61736_g1_i1, c64104_g2_i1, c60420_g1_i2, c60420_g1_i1, c39662_g1_i1, c65320_g1_i1, c61736_g3_i1, c64023_g7_i1, c64008_g2_i2, c64008_g2_i1, c53508_g1_i1, c62700_g1_i1, c61736_g5_i3, c61736_g5_i2, c61736_g5_i1, c67405_g1_i3, c67405_g1_i2, c55487_g1_i2, c55487_g1_i1, c49779_g1_i1, c65396_g2_i1, c67820_g4_i2, c67820_g4_i1, c64104_g1_i2, c64104_g1_i1, c60751_…
GO:0007274	neuromuscular synaptic transmission	P	0.0184516	0.00213936	4	49	2973	9084	under	c67678_g1_i1, c59276_g1_i1, c62870_g1_i1, c67426_g1_i1	c59835_g1_i1, c65463_g1_i2, c65463_g1_i1, c67619_g1_i2, c67619_g1_i1, c60261_g1_i1, c57136_g3_i1, c59463_g1_i1, c64054_g2_i2, c62735_g2_i3, c62735_g2_i2, c62735_g2_i1, c65096_g1_i1, c65122_g1_i4, c65122_g1_i3, c65122_g1_i2, c67961_g4_i12, c67961_g4_i11, c67961_g4_i10, c60767_g1_i1, c60307_g1_i4, c66230_g1_i1, c67961_g4_i9, c67961_g4_i7, c67961_g4_i6, c67961_g4_i5, c67961_g4_i4, c67961_g4_i3, c679…
GO:0034111	negative regulation of homotypic cell-cell adhesion	P	0.0186793	0.00217271	8	70	2969	9063	under	c67096_g1_i3, c67096_g1_i2, c67096_g1_i1, c60793_g1_i2, c60793_g1_i1, c55956_g1_i1, c64182_g1_i1, c64963_g1_i1	c66245_g1_i2, c57891_g1_i1, c67228_g1_i2, c67228_g1_i1, c59825_g3_i5, c59825_g3_i4, c59825_g3_i3, c59825_g3_i2, c59825_g3_i1, c66942_g1_i2, c59835_g1_i1, c63759_g1_i1, c56750_g1_i1, c62627_g4_i1, c63461_g1_i2, c63461_g1_i1, c62647_g2_i3, c62647_g2_i2, c62647_g2_i1, c66942_g3_i1, c62369_g1_i1, c48449_g1_i1, c58397_g1_i1, c59431_g1_i3, c65155_g6_i5, c65155_g6_i4, c65155_g6_i3, c65155_g6_i2, c65155_…
GO:0015914	phospholipid transport	P	0.019493	0.00227402	5	55	2972	9078	under	c43079_g1_i1, c57898_g1_i1, c62295_g1_i1, c72703_g1_i1, c33427_g1_i1	c66043_g1_i1, c72921_g5_i6, c72921_g5_i5, c72921_g5_i4, c72921_g5_i2, c63737_g1_i1, c67541_g2_i2, c67541_g2_i1, c67248_g1_i1, c62097_g4_i1, c63539_g2_i1, c63737_g3_i2, c63737_g3_i1, c64385_g1_i2, c64385_g1_i1, c75025_g1_i2, c75268_g1_i1, c75752_g4_i2, c75752_g4_i1, c63737_g5_i1, c75506_g3_i4, c75506_g3_i3, c75506_g3_i2, c75506_g3_i1, c65616_g3_i2, c65616_g3_i1, c62652_g1_i1, c62097_g1_i2, c62097_…
GO:0030183	B cell differentiation	P	0.019493	0.00227402	5	55	2972	9078	under	c58463_g2_i1, c67898_g1_i1, c60518_g1_i1, c67830_g1_i1, c64727_g1_i1	c66145_g1_i5, c66145_g1_i4, c66145_g1_i3, c66145_g1_i2, c63759_g1_i1, c66399_g3_i1, c63142_g2_i1, c64624_g1_i2, c64624_g1_i1, c60426_g1_i1, c58894_g1_i1, c60003_g3_i3, c63461_g1_i2, c63461_g1_i1, c51210_g1_i1, c61958_g8_i5, c61958_g8_i3, c61958_g8_i2, c63429_g4_i1, c67172_g1_i1, c58894_g3_i2, c58894_g3_i1, c62537_g1_i2, c62483_g1_i2, c62483_g1_i1, c63429_g6_i4, c63429_g6_i3, c63429_g6_i2, c55962_…
GO:0007635	chemosensory behavior	P	0.0204701	0.00244104	2	37	2975	9096	under	c63822_g1_i1, c67777_g2_i1	c55304_g1_i1, c63246_g1_i1, c57136_g3_i1, c61581_g1_i1, c65674_g1_i1, c67575_g1_i1, c64817_g2_i2, c56522_g1_i4, c56522_g1_i3, c56522_g1_i2, c56522_g1_i1, c66953_g5_i1, c59067_g1_i1, c67313_g2_i6, c67313_g2_i2, c67313_g2_i1, c64525_g2_i2, c64525_g2_i1, c61573_g2_i1, c37945_g1_i1, c49400_g2_i2, c60408_g1_i1, c67756_g2_i1, c65096_g1_i1, c66824_g3_i2, c66824_g3_i1, c65414_g3_i3, c65414_g3_i2, c60767_…
GO:0021536	diencephalon development	P	0.0204701	0.00244905	26	148	2951	8985	under	c59308_g1_i1, c53435_g1_i1, c59651_g2_i1, c52815_g1_i2, c52815_g1_i1, c44240_g1_i1, c55011_g1_i1, c25188_g2_i1, c56747_g1_i1, c38150_g1_i2, c38150_g1_i1, c60997_g2_i3, c60997_g2_i2, c60997_g2_i1, c54282_g1_i1, c265_g1_i1, c64026_g2_i3, c64026_g2_i2, c64026_g2_i1, c64698_g2_i1, c62887_g1_i3, c62887_g1_i2, c62887_g1_i1, c15210_g2_i1, c54579_g1_i1, c67426_g1_i1	c57891_g1_i1, c67159_g1_i1, c60595_g1_i1, c67020_g1_i1, c62759_g2_i3, c62759_g2_i2, c64746_g1_i3, c64746_g1_i2, c54404_g2_i1, c59835_g1_i1, c67819_g6_i1, c44462_g1_i1, c62141_g1_i1, c60408_g2_i2, c64698_g1_i1, c53498_g1_i2, c8882_g1_i1, c857_g1_i1, c58768_g1_i2, c58768_g1_i1, c67407_g1_i3, c67407_g1_i2, c67407_g1_i1, c65991_g1_i4, c65991_g1_i3, c65991_g1_i2, c65494_g1_i2, c49907_g1_i1, c65717_g1_…
GO:0007178	transmembrane receptor protein serine/threonine kinase signaling pathway	P	0.0208126	0.00251099	66	301	2911	8832	under	c59308_g1_i1, c61872_g2_i3, c61872_g2_i2, c61872_g2_i1, c61804_g3_i1, c65509_g5_i1, c56920_g1_i1, c61359_g1_i1, c61872_g3_i2, c61872_g3_i1, c25188_g1_i1, c58456_g1_i1, c49837_g2_i1, c44240_g1_i1, c50929_g1_i1, c64633_g2_i1, c62040_g1_i2, c62040_g1_i1, c62389_g1_i1, c25188_g2_i1, c67096_g1_i3, c67096_g1_i2, c67096_g1_i1, c62816_g1_i1, c59003_g1_i2, c59003_g1_i1, c63289_g1_i5, c63289_g1_i4, c63289_…	c66331_g5_i4, c66331_g5_i3, c66331_g5_i2, c66331_g5_i1, c62101_g5_i2, c62101_g5_i1, c57891_g1_i1, c68082_g1_i2, c48857_g1_i1, c67818_g2_i2, c67818_g2_i1, c67891_g4_i1, c56836_g1_i2, c66206_g2_i1, c67444_g1_i1, c54248_g1_i2, c54248_g1_i1, c65943_g4_i1, c63669_g1_i1, c60789_g2_i1, c64521_g2_i1, c54404_g2_i1, c68650_g2_i1, c63249_g2_i2, c63249_g2_i1, c59835_g1_i1, c65987_g1_i2, c65987_g1_i1, c67819_…
GO:0050907	detection of chemical stimulus involved in sensory perception	P	0.0209937	0.0025472	0	23	2977	9110	under		c62787_g1_i2, c63859_g1_i4, c67549_g1_i7, c67549_g1_i6, c67549_g1_i5, c67549_g1_i3, c67549_g1_i2, c66545_g1_i1, c67611_g1_i9, c67611_g1_i7, c67611_g1_i6, c67611_g1_i2, c64464_g1_i6, c64464_g1_i5, c64464_g1_i4, c64464_g1_i3, c64525_g2_i1, c37945_g1_i1, c67820_g4_i2, c67820_g4_i1, c62347_g3_i3, c62347_g3_i2, c62347_g3_i1
GO:0032228	regulation of synaptic transmission, GABAergic	P	0.0209937	0.0025472	0	23	2977	9110	under		c59760_g1_i2, c59760_g1_i1, c39662_g1_i1, c54490_g3_i1, c67575_g1_i1, c61736_g5_i2, c61736_g5_i1, c35617_g1_i1, c49779_g1_i1, c62142_g2_i1, c60751_g1_i1, c56458_g1_i1, c60035_g2_i1, c65331_g2_i1, c60140_g4_i1, c61045_g1_i2, c61045_g1_i1, c62445_g1_i1, c57822_g2_i1, c58218_g2_i1, c22073_g1_i1, c61572_g1_i2, c61572_g1_i1
GO:0043537	negative regulation of blood vessel endothelial cell migration	P	0.0209937	0.0025472	0	23	2977	9110	under		c67444_g1_i1, c64040_g2_i2, c64040_g2_i1, c66248_g2_i1, c67444_g3_i2, c67444_g3_i1, c63719_g2_i1, c64485_g1_i1, c66727_g2_i1, c62949_g1_i1, c66248_g1_i1, c66633_g1_i1, c62073_g2_i1, c67444_g2_i1, c63719_g1_i3, c63719_g1_i2, c67906_g1_i1, c66248_g3_i1, c65195_g1_i1, c67043_g1_i1, c39912_g1_i1, c66727_g1_i1, c65662_g2_i1
GO:0055009	atrial cardiac muscle tissue morphogenesis	P	0.0209937	0.0025472	0	23	2977	9110	under		c57459_g1_i1, c65943_g4_i1, c61266_g3_i4, c61266_g3_i3, c61266_g3_i2, c61266_g3_i1, c58302_g1_i1, c51147_g1_i1, c57459_g5_i1, c61801_g1_i11, c37469_g1_i1, c47439_g1_i1, c61801_g1_i3, c61266_g4_i2, c61266_g4_i1, c57056_g2_i1, c65307_g1_i1, c65307_g8_i1, c65943_g2_i1, c57056_g4_i1, c63571_g2_i4, c63571_g2_i3, c63571_g2_i1
GO:0045954	positive regulation of natural killer cell mediated cytotoxicity	P	0.0209937	0.0025472	0	23	2977	9110	under		c50679_g1_i3, c50679_g1_i2, c58650_g1_i5, c58650_g1_i4, c58650_g1_i3, c58650_g1_i2, c58650_g1_i1, c50190_g1_i1, c57159_g2_i1, c53490_g1_i1, c64241_g1_i3, c64241_g1_i2, c64241_g1_i1, c65842_g1_i2, c62576_g2_i1, c55763_g2_i3, c55763_g2_i2, c55763_g2_i1, c63517_g1_i2, c63517_g1_i1, c66491_g2_i1, c62052_g1_i2, c62052_g1_i1
GO:0061004	pattern specification involved in kidney development	P	0.0209937	0.0025472	0	23	2977	9110	under		c57891_g1_i1, c60595_g1_i1, c59835_g1_i1, c65035_g1_i1, c62733_g1_i1, c66891_g2_i1, c47858_g1_i1, c60171_g3_i1, c56852_g2_i1, c61062_g1_i1, c64056_g1_i3, c64056_g1_i2, c64056_g1_i1, c66928_g2_i3, c66928_g2_i2, c66928_g2_i1, c40552_g1_i1, c33905_g1_i1, c60171_g2_i1, c66928_g4_i2, c66928_g4_i1, c43229_g1_i1, c64093_g2_i1
GO:0060534	trachea cartilage development	P	0.0209937	0.0025472	0	23	2977	9110	under		c48597_g1_i1, c54473_g1_i1, c64412_g3_i1, c62437_g1_i1, c66598_g1_i3, c66598_g1_i2, c66598_g1_i1, c64593_g2_i3, c64593_g2_i2, c54171_g1_i2, c54171_g1_i1, c62414_g1_i1, c66816_g9_i1, c64135_g3_i4, c64135_g3_i3, c64135_g3_i2, c64135_g3_i1, c66816_g4_i1, c50451_g1_i1, c59042_g1_i1, c49089_g1_i3, c49089_g1_i2, c49089_g1_i1
GO:0051491	positive regulation of filopodium assembly	P	0.0210504	0.00255527	2	38	2975	9095	under	c68040_g1_i1, c66458_g3_i1	c66181_g1_i3, c66181_g1_i2, c66181_g1_i1, c58515_g1_i2, c58515_g1_i1, c67891_g4_i1, c67544_g1_i1, c65040_g1_i2, c65040_g1_i1, c64839_g2_i1, c60114_g1_i1, c25405_g1_i1, c53149_g1_i1, c62949_g1_i1, c64839_g1_i1, c56516_g1_i6, c56516_g1_i5, c56516_g1_i4, c56516_g1_i3, c56516_g1_i2, c56516_g1_i1, c62073_g2_i1, c66607_g1_i1, c58812_g1_i1, c59895_g1_i1, c60114_g2_i5, c60114_g2_i4, c60114_g2_i3, c60114_…
GO:0050731	positive regulation of peptidyl-tyrosine phosphorylation	P	0.0212632	0.00258595	14	97	2963	9036	under	c55735_g1_i2, c55735_g1_i1, c66172_g2_i1, c65702_g1_i1, c56920_g1_i1, c63822_g1_i1, c58463_g2_i1, c60557_g2_i1, c60841_g1_i4, c60841_g1_i2, c66288_g2_i5, c66288_g2_i2, c64727_g1_i1, c56416_g2_i1	c66145_g1_i2, c63642_g1_i3, c63642_g1_i2, c63642_g1_i1, c67544_g1_i1, c55267_g1_i1, c67444_g1_i1, c63246_g1_i1, c63502_g2_i1, c65987_g1_i2, c65987_g1_i1, c67490_g1_i2, c67490_g1_i1, c44462_g1_i1, c66248_g2_i1, c8882_g1_i1, c58768_g1_i2, c58768_g1_i1, c66395_g2_i6, c60003_g3_i3, c67444_g3_i2, c67444_g3_i1, c63461_g1_i2, c63461_g1_i1, c60420_g3_i1, c66848_g3_i2, c66848_g3_i1, c49907_g1_i1, c64828_g…
GO:0039019	pronephric nephron development	P	0.0228232	0.00280559	1	30	2976	9103	under	c15210_g2_i1	c60595_g1_i1, c65035_g1_i1, c8882_g1_i1, c60648_g1_i1, c63030_g2_i1, c47858_g1_i1, c60171_g3_i1, c62569_g1_i1, c56852_g2_i1, c61062_g1_i1, c64056_g1_i3, c64056_g1_i2, c64056_g1_i1, c66928_g2_i3, c66928_g2_i2, c66928_g2_i1, c40552_g1_i1, c33905_g1_i1, c66891_g1_i2, c66891_g1_i1, c60171_g2_i1, c66928_g4_i2, c66928_g4_i1, c56760_g2_i1, c43229_g1_i1, c59042_g1_i1, c51121_g1_i1, c52812_g1_i3, c52812_g…
GO:0045907	positive regulation of vasoconstriction	P	0.0228232	0.00280559	1	30	2976	9103	under	c66458_g2_i1	c60627_g1_i3, c60627_g1_i2, c60627_g1_i1, c56508_g1_i1, c60228_g2_i1, c61290_g1_i1, c61581_g1_i1, c49055_g1_i1, c63477_g1_i1, c35617_g1_i1, c64525_g2_i2, c64525_g2_i1, c63671_g1_i2, c63671_g1_i1, c62267_g1_i5, c62267_g1_i4, c62267_g1_i1, c67756_g2_i1, c54612_g2_i1, c56811_g1_i1, c49200_g1_i2, c49200_g1_i1, c61146_g1_i1, c42341_g1_i1, c59000_g1_i1, c53756_g2_i3, c53756_g2_i2, c58218_g2_i1, c67756_…
GO:0035249	synaptic transmission, glutamatergic	P	0.0232824	0.00287531	3	42	2974	9091	under	c60723_g1_i1, c67175_g4_i10, c59072_g1_i1	c65995_g12_i1, c60420_g1_i2, c60420_g1_i1, c64262_g2_i2, c65858_g2_i1, c65858_g4_i1, c66556_g1_i2, c66556_g1_i1, c62142_g2_i1, c64262_g1_i1, c58206_g1_i1, c65858_g1_i1, c56527_g1_i1, c66357_g2_i1, c64448_g1_i1, c54324_g1_i2, c11292_g1_i1, c65096_g1_i1, c62456_g1_i1, c60035_g2_i1, c65446_g3_i1, c2252_g1_i1, c65331_g2_i1, c65858_g3_i1, c62769_g3_i1, c67169_g9_i3, c67169_g9_i2, c67169_g9_i1, c62445_…
GO:0097237	cellular response to toxic substance	P	0.0232824	0.00287531	3	42	2974	9091	under	c55619_g1_i1, c60518_g1_i1, c55619_g2_i1	c66518_g2_i1, c53498_g1_i2, c67608_g1_i1, c65493_g4_i7, c65493_g4_i6, c65493_g4_i5, c65493_g4_i2, c65991_g1_i4, c65991_g1_i3, c65991_g1_i2, c62942_g2_i1, c67100_g5_i2, c67100_g5_i1, c67608_g3_i1, c63173_g2_i1, c410_g1_i2, c66518_g1_i1, c66357_g2_i1, c64448_g1_i1, c66518_g8_i1, c7264_g1_i1, c66518_g3_i4, c66518_g3_i3, c66518_g3_i2, c66518_g3_i1, c53498_g2_i1, c64871_g2_i4, c64871_g2_i3, c64871_g2_…
GO:1903792	negative regulation of anion transport	P	0.0237223	0.0029391	3	43	2974	9090	under	c66148_g1_i1, c63383_g1_i2, c63383_g1_i1	c66245_g1_i2, c62669_g2_i4, c67444_g1_i1, c67738_g2_i1, c25405_g1_i1, c66248_g2_i1, c67541_g2_i2, c67444_g3_i2, c67444_g3_i1, c62647_g2_i3, c62647_g2_i2, c62647_g2_i1, c62097_g4_i1, c38192_g1_i1, c62669_g1_i2, c62669_g1_i1, c65396_g2_i1, c67820_g4_i2, c67820_g4_i1, c62142_g2_i1, c62097_g1_i2, c62097_g1_i1, c66248_g1_i1, c66245_g2_i2, c67541_g1_i1, c67444_g2_i1, c28597_g1_i1, c65331_g2_i1, c59895_…
GO:0021602	cranial nerve morphogenesis	P	0.0240348	0.00299151	1	31	2976	9102	under	c59651_g2_i1	c60595_g1_i1, c54248_g1_i2, c54248_g1_i1, c58449_g2_i1, c62266_g2_i1, c64020_g1_i2, c64020_g1_i1, c62765_g1_i1, c65078_g3_i1, c59338_g3_i1, c58397_g1_i1, c55714_g1_i1, c58174_g1_i2, c58174_g1_i1, c66233_g3_i1, c61062_g1_i1, c58449_g1_i2, c58449_g1_i1, c53611_g1_i1, c64883_g2_i1, c65078_g2_i2, c59338_g2_i1, c66970_g1_i1, c61717_g1_i3, c61717_g1_i2, c61717_g1_i1, c65239_g3_i2, c65239_g3_i1, c57539_…
GO:0001945	lymph vessel development	P	0.0240348	0.00299151	1	31	2976	9102	under	c65394_g7_i1	c60829_g1_i1, c66145_g1_i5, c66145_g1_i3, c66145_g1_i2, c63502_g2_i1, c63658_g1_i1, c64020_g1_i2, c64020_g1_i1, c62765_g1_i1, c65394_g3_i1, c63120_g2_i1, c62569_g1_i1, c57894_g1_i2, c57894_g1_i1, c66944_g4_i1, c66173_g1_i2, c66173_g1_i1, c61538_g1_i2, c61538_g1_i1, c67634_g2_i6, c66891_g1_i2, c66891_g1_i1, c63120_g1_i5, c63120_g1_i4, c63649_g1_i2, c63571_g2_i4, c63571_g2_i3, c63571_g2_i2, c63571_…
GO:0010960	magnesium ion homeostasis	P	0.0240348	0.00299151	1	31	2976	9102	under	c65702_g1_i1	c54248_g1_i2, c54248_g1_i1, c65040_g1_i1, c65012_g4_i4, c65012_g4_i3, c65012_g4_i2, c65012_g4_i1, c67035_g4_i5, c67035_g4_i4, c67035_g4_i3, c67035_g4_i2, c67035_g4_i1, c47360_g1_i4, c47360_g1_i3, c47360_g1_i1, c65078_g3_i1, c66927_g3_i2, c66927_g3_i1, c59338_g3_i1, c67035_g1_i2, c67035_g1_i1, c67059_g2_i1, c67035_g3_i6, c67035_g3_i4, c67035_g3_i2, c67035_g3_i1, c65078_g2_i2, c59338_g2_i1, c61717_…
GO:0030011	maintenance of cell polarity	P	0.0240348	0.00299151	1	31	2976	9102	under	c67777_g2_i1	c60408_g2_i2, c27596_g1_i1, c67035_g4_i5, c67035_g4_i4, c67035_g4_i3, c67035_g4_i2, c67035_g4_i1, c65410_g3_i1, c63298_g1_i3, c63298_g1_i2, c63298_g1_i1, c61581_g1_i1, c67040_g1_i2, c67040_g1_i1, c65957_g2_i5, c65957_g2_i4, c65957_g2_i3, c65957_g2_i2, c65957_g2_i1, c67035_g1_i2, c67035_g1_i1, c60408_g1_i1, c67756_g2_i1, c67035_g3_i6, c67035_g3_i4, c67035_g3_i2, c67035_g3_i1, c60706_g2_i1, c59915_…
GO:0048593	camera-type eye morphogenesis	P	0.024157	0.00301085	30	162	2947	8971	under	c53060_g1_i1, c59651_g2_i1, c60234_g1_i2, c57678_g1_i1, c65756_g2_i3, c65756_g2_i2, c65756_g2_i1, c61359_g1_i1, c61039_g2_i1, c52815_g1_i2, c52815_g1_i1, c61645_g1_i1, c62870_g1_i1, c56056_g1_i1, c61645_g2_i1, c56056_g2_i2, c56056_g2_i1, c66818_g1_i2, c66818_g1_i1, c55225_g1_i1, c60102_g1_i2, c60102_g1_i1, c62887_g1_i3, c62887_g1_i2, c62887_g1_i1, c57039_g1_i1, c67451_g11_i1, c15210_g2_i1, c63685…	c66181_g1_i3, c66181_g1_i2, c66181_g1_i1, c57891_g1_i1, c55304_g1_i1, c60595_g1_i1, c54248_g1_i2, c54248_g1_i1, c66727_g3_i1, c64746_g1_i3, c64746_g1_i2, c63249_g2_i2, c63249_g2_i1, c59835_g1_i1, c64839_g2_i1, c44462_g1_i1, c67907_g2_i3, c67907_g2_i2, c67907_g2_i1, c857_g1_i1, c58449_g2_i1, c67407_g1_i3, c67407_g1_i2, c67407_g1_i1, c58302_g1_i1, c62266_g2_i1, c64645_g1_i1, c66028_g1_i1, c51210_g1…
GO:0097581	lamellipodium organization	P	0.0242113	0.003019	8	68	2969	9065	under	c66458_g3_i1, c66831_g3_i2, c66831_g3_i1, c58463_g2_i1, c66063_g8_i1, c67568_g1_i1, c66063_g2_i1, c64727_g1_i1	c66145_g1_i4, c66145_g1_i2, c64998_g2_i1, c67891_g4_i1, c63642_g1_i3, c63642_g1_i2, c63642_g1_i1, c64524_g1_i1, c8882_g1_i1, c58348_g2_i1, c62266_g2_i1, c60706_g1_i1, c73550_g2_i5, c73550_g2_i4, c73550_g2_i3, c73550_g2_i1, c60346_g1_i3, c60346_g1_i1, c66823_g2_i2, c66823_g2_i1, c66431_g2_i7, c66431_g2_i6, c66431_g2_i4, c66431_g2_i3, c66431_g2_i1, c55319_g1_i1, c53914_g1_i1, c67313_g2_i6, c67313_g…
GO:0010522	regulation of calcium ion transport into cytosol	P	0.0250119	0.00312452	12	87	2965	9046	under	c56724_g1_i2, c56724_g1_i1, c65702_g1_i1, c56724_g2_i1, c61177_g1_i1, c62878_g1_i2, c62878_g1_i1, c57490_g1_i1, c60000_g1_i1, c51043_g1_i1, c60478_g1_i1, c51824_g1_i1	c57891_g1_i1, c66942_g1_i2, c60789_g2_i1, c65040_g1_i1, c59835_g1_i1, c58787_g2_i2, c58787_g2_i1, c67877_g1_i3, c67877_g1_i2, c67877_g1_i1, c59173_g1_i1, c67035_g4_i5, c67035_g4_i4, c67035_g4_i3, c67035_g4_i2, c67035_g4_i1, c63959_g1_i1, c57136_g3_i1, c63859_g1_i4, c60296_g2_i4, c60296_g2_i2, c60296_g2_i1, c66942_g3_i1, c64023_g7_i1, c66848_g3_i2, c66848_g3_i1, c60789_g4_i1, c66927_g3_i2, c66927_…
GO:0008045	motor neuron axon guidance	P	0.0250474	0.0031518	7	63	2970	9070	under	c67721_g5_i1, c43063_g1_i1, c54282_g1_i1, c66063_g8_i1, c67777_g2_i1, c66063_g2_i1, c60376_g1_i1	c59188_g2_i1, c62864_g2_i1, c65203_g4_i1, c54404_g2_i1, c63502_g2_i1, c66959_g1_i3, c66959_g1_i2, c66959_g1_i1, c60408_g2_i2, c24619_g1_i1, c58768_g1_i2, c58768_g1_i1, c62266_g2_i1, c60706_g1_i1, c65717_g1_i3, c65717_g1_i2, c65717_g1_i1, c61581_g1_i1, c66823_g2_i2, c66823_g2_i1, c63429_g4_i1, c38192_g1_i1, c49494_g3_i1, c68007_g1_i1, c43405_g1_i1, c66233_g3_i1, c63429_g6_i4, c63429_g6_i3, c63429_…
GO:0048168	regulation of neuronal synaptic plasticity	P	0.0256558	0.00324655	5	52	2972	9081	under	c61081_g1_i1, c56692_g1_i1, c55135_g1_i2, c55135_g1_i1, c64727_g1_i1	c59760_g1_i2, c59760_g1_i1, c67544_g1_i1, c59825_g3_i5, c59825_g3_i4, c59825_g3_i3, c59825_g3_i2, c59825_g3_i1, c67619_g1_i2, c67619_g1_i1, c58931_g1_i1, c67608_g1_i1, c58449_g2_i1, c65931_g2_i2, c65931_g2_i1, c62266_g2_i1, c62942_g2_i1, c63755_g2_i2, c63755_g2_i1, c67100_g5_i2, c67100_g5_i1, c67608_g3_i1, c66953_g5_i1, c8342_g1_i1, c65155_g6_i5, c65155_g6_i4, c65155_g6_i3, c65155_g6_i2, c65155_g…
GO:0030574	collagen catabolic process	P	0.0256558	0.00324655	5	52	2972	9081	under	c62312_g1_i1, c58817_g1_i1, c61971_g1_i1, c58452_g2_i1, c55210_g3_i1	c66331_g5_i4, c66331_g5_i3, c66331_g5_i2, c66331_g5_i1, c65342_g3_i1, c66400_g2_i5, c66400_g2_i4, c66400_g2_i3, c66400_g2_i2, c66400_g2_i1, c60508_g2_i1, c65342_g5_i7, c65342_g5_i6, c65342_g5_i5, c65342_g5_i4, c65342_g5_i3, c65342_g5_i2, c65342_g5_i1, c55164_g1_i1, c60575_g2_i1, c60611_g2_i1, c40986_g1_i1, c66400_g1_i1, c32890_g1_i1, c65370_g1_i1, c65141_g4_i4, c65141_g4_i1, c66331_g1_i1, c66400_…
GO:0010712	regulation of collagen metabolic process	P	0.0256558	0.00324655	5	52	2972	9081	under	c34709_g1_i1, c62499_g1_i1, c56416_g2_i1, c15210_g2_i1, c35627_g1_i1	c57891_g1_i1, c59835_g1_i1, c58931_g1_i1, c61286_g1_i1, c8882_g1_i1, c62733_g1_i1, c64573_g2_i1, c62437_g1_i1, c66598_g1_i3, c66598_g1_i2, c66598_g1_i1, c64593_g2_i3, c64593_g2_i2, c54983_g2_i1, c58877_g1_i1, c62949_g1_i1, c62073_g2_i1, c58564_g1_i2, c58564_g1_i1, c54948_g1_i1, c66816_g9_i1, c64928_g1_i1, c62668_g3_i1, c60390_g1_i3, c60390_g1_i2, c60390_g1_i1, c61045_g1_i2, c56760_g2_i1, c61045_g…
GO:0021772	olfactory bulb development	P	0.0256558	0.00324737	5	53	2972	9080	under	c52815_g1_i2, c52815_g1_i1, c66063_g8_i1, c67568_g1_i1, c66063_g2_i1	c60897_g1_i2, c62864_g2_i1, c60595_g1_i1, c55267_g1_i1, c66562_g3_i1, c63658_g1_i1, c50755_g2_i1, c60114_g1_i1, c60408_g2_i2, c64645_g1_i1, c54754_g1_i2, c54754_g1_i1, c60706_g1_i1, c67597_g3_i1, c66823_g2_i2, c66823_g2_i1, c63120_g2_i1, c64121_g3_i2, c55628_g2_i1, c55714_g1_i1, c66233_g3_i1, c64551_g2_i2, c64551_g2_i1, c62617_g3_i2, c62617_g3_i1, c66449_g1_i1, c66342_g1_i1, c60408_g1_i1, c56516_…
GO:0061178	regulation of insulin secretion involved in cellular response to glucose stimulus	P	0.0257975	0.00326677	7	64	2970	9069	under	c67721_g5_i1, c62343_g1_i1, c35922_g1_i1, c60000_g1_i1, c61967_g1_i2, c61967_g1_i1, c29264_g1_i1	c65203_g4_i1, c65858_g2_i1, c59173_g1_i1, c58449_g2_i1, c67541_g2_i2, c67541_g2_i1, c62266_g2_i1, c63959_g1_i1, c63859_g1_i4, c67530_g2_i1, c65858_g4_i1, c64828_g2_i2, c64828_g2_i1, c67575_g1_i1, c61408_g1_i1, c55419_g1_i3, c55419_g1_i2, c55419_g1_i1, c61792_g3_i1, c65030_g2_i1, c59604_g4_i2, c59604_g4_i1, c65616_g3_i2, c65616_g3_i1, c67530_g6_i1, c65858_g1_i1, c61970_g1_i1, c54612_g2_i1, c67541_…
GO:0022612	gland morphogenesis	P	0.026817	0.00354682	23	133	2954	9000	under	c66172_g2_i1, c65509_g5_i1, c63504_g1_i2, c63504_g1_i1, c61325_g1_i1, c59003_g1_i2, c59003_g1_i1, c58463_g2_i1, c67878_g1_i1, c62870_g1_i1, c38150_g1_i2, c38150_g1_i1, c55726_g1_i1, c65922_g1_i1, c54282_g1_i1, c67145_g2_i1, c66063_g8_i1, c66288_g2_i2, c67777_g2_i1, c66063_g2_i1, c15210_g2_i1, c38217_g1_i1, c67426_g1_i1	c57891_g1_i1, c60595_g1_i1, c55267_g1_i1, c54248_g1_i2, c54248_g1_i1, c57593_g2_i1, c54404_g2_i1, c59835_g1_i1, c62627_g4_i1, c67490_g1_i2, c67490_g1_i1, c60312_g2_i1, c67811_g2_i2, c24619_g1_i1, c67103_g9_i1, c8882_g1_i1, c62266_g2_i1, c63242_g2_i1, c60706_g1_i1, c67004_g1_i5, c65494_g1_i2, c49192_g1_i2, c64573_g2_i1, c61581_g1_i1, c63719_g2_i1, c66823_g2_i2, c66823_g2_i1, c56774_g2_i1, c65394_g…
GO:0035272	exocrine system development	P	0.0268541	0.00365309	10	76	2967	9057	under	c58463_g2_i1, c67878_g1_i1, c62870_g1_i1, c38150_g1_i2, c38150_g1_i1, c31210_g1_i1, c60518_g1_i1, c66063_g8_i1, c67777_g2_i1, c66063_g2_i1	c60595_g1_i1, c55267_g1_i1, c54404_g2_i1, c63249_g2_i2, c63249_g2_i1, c59835_g1_i1, c67490_g1_i2, c67490_g1_i1, c24619_g1_i1, c49494_g1_i1, c65494_g1_i2, c64573_g2_i1, c61581_g1_i1, c63719_g2_i1, c66823_g2_i2, c66823_g2_i1, c56774_g2_i1, c60752_g1_i5, c60752_g1_i4, c60752_g1_i3, c60752_g1_i2, c60752_g1_i1, c56522_g1_i4, c56522_g1_i3, c56522_g1_i2, c56522_g1_i1, c65885_g1_i1, c58397_g1_i1, c38192_…
GO:0045599	negative regulation of fat cell differentiation	P	0.0270461	0.00370232	2	35	2975	9098	under	c61737_g1_i2, c61737_g1_i1	c63642_g1_i3, c63642_g1_i2, c63642_g1_i1, c66727_g3_i1, c8882_g1_i1, c58768_g1_i2, c58768_g1_i1, c61174_g1_i1, c62732_g1_i1, c55419_g1_i3, c55419_g1_i2, c55419_g1_i1, c62767_g2_i1, c65030_g2_i1, c50124_g2_i1, c66727_g2_i1, c62949_g1_i1, c56563_g1_i1, c62073_g2_i1, c62414_g1_i1, c63719_g1_i3, c63719_g1_i2, c61689_g4_i2, c61689_g4_i1, c58768_g2_i5, c58768_g2_i3, c58768_g2_i2, c56760_g2_i1, c64135_g…
GO:0048536	spleen development	P	0.0270461	0.00370232	2	35	2975	9098	under	c59308_g1_i1, c56920_g1_i1	c60420_g1_i2, c60420_g1_i1, c63142_g2_i1, c61286_g1_i1, c60426_g1_i1, c61958_g8_i5, c61958_g8_i3, c61958_g8_i2, c65494_g1_i2, c65494_g1_i1, c60752_g1_i5, c60752_g1_i4, c60752_g1_i3, c60752_g1_i2, c60752_g1_i1, c47032_g1_i1, c63873_g1_i3, c54983_g2_i1, c62949_g1_i1, c58206_g1_i1, c67143_g4_i1, c62073_g2_i1, c29552_g1_i1, c67169_g9_i3, c67169_g9_i2, c67169_g9_i1, c60426_g2_i1, c48371_g1_i1, c66506_…
GO:0003283	atrial septum development	P	0.0270461	0.00370232	2	35	2975	9098	under	c59308_g1_i1, c56920_g1_i1	c62993_g1_i1, c56799_g1_i1, c65040_g1_i1, c56508_g1_i1, c67035_g4_i5, c67035_g4_i3, c67035_g4_i2, c67035_g4_i1, c64020_g1_i1, c65494_g1_i2, c62765_g1_i1, c66927_g3_i2, c66927_g3_i1, c60171_g3_i1, c63258_g2_i1, c67035_g1_i2, c67035_g1_i1, c51204_g1_i2, c51204_g1_i1, c62767_g2_i1, c49400_g2_i2, c67035_g3_i6, c67035_g3_i4, c67035_g3_i2, c67035_g3_i1, c65414_g3_i3, c65414_g3_i2, c58768_g2_i5, c48371_…
GO:0001936	regulation of endothelial cell proliferation	P	0.0270552	0.00370665	10	77	2967	9056	under	c62849_g1_i2, c62849_g1_i1, c54763_g1_i1, c66354_g7_i5, c66354_g7_i4, c66354_g7_i3, c66354_g7_i2, c62870_g1_i1, c55271_g1_i1, c63997_g1_i1	c57891_g1_i1, c67444_g1_i1, c54404_g2_i1, c63502_g2_i1, c59835_g1_i1, c56750_g1_i1, c63658_g1_i1, c67490_g1_i2, c67490_g1_i1, c62141_g1_i1, c67877_g1_i3, c67877_g1_i2, c67877_g1_i1, c66248_g2_i1, c63964_g1_i4, c63964_g1_i3, c63964_g1_i2, c67407_g1_i3, c67407_g1_i2, c67407_g1_i1, c67444_g3_i2, c67444_g3_i1, c65650_g2_i1, c63719_g2_i1, c65394_g3_i1, c67575_g1_i1, c63120_g2_i1, c66940_g1_i2, c66447_…
GO:0060675	ureteric bud morphogenesis	P	0.0270552	0.00370665	10	77	2967	9056	under	c59651_g2_i1, c65509_g5_i1, c56056_g1_i1, c54282_g1_i1, c56056_g2_i2, c56056_g2_i1, c65400_g1_i1, c67451_g11_i1, c15210_g2_i1, c38217_g1_i1	c57891_g1_i1, c58382_g1_i1, c60595_g1_i1, c59825_g3_i5, c59825_g3_i4, c59825_g3_i3, c59825_g3_i2, c59825_g3_i1, c54404_g2_i1, c59835_g1_i1, c44462_g1_i1, c61286_g1_i1, c8882_g1_i1, c58768_g1_i2, c58768_g1_i1, c58302_g1_i1, c63242_g2_i1, c63030_g2_i1, c66891_g2_i1, c60752_g1_i5, c60752_g1_i4, c60752_g1_i3, c60752_g1_i2, c60752_g1_i1, c65558_g1_i1, c65155_g6_i5, c65155_g6_i4, c65155_g6_i3, c65155_g…
GO:0048741	skeletal muscle fiber development	P	0.0276399	0.00379463	2	36	2975	9097	under	c59651_g2_i1, c55271_g1_i1	c52510_g1_i1, c67159_g1_i1, c64040_g2_i2, c64040_g2_i1, c60789_g2_i1, c33538_g1_i1, c64645_g1_i1, c60789_g4_i1, c65548_g1_i2, c65548_g1_i1, c64967_g1_i4, c64967_g1_i3, c64967_g1_i2, c64967_g1_i1, c58397_g1_i1, c60789_g6_i1, c58174_g1_i2, c58174_g1_i1, c67526_g6_i2, c67526_g6_i1, c53395_g1_i1, c60789_g1_i1, c67526_g8_i1, c65096_g1_i1, c66173_g1_i4, c66173_g1_i1, c53611_g1_i1, c41789_g1_i1, c60307_…
GO:0003341	cilium movement	P	0.0276399	0.00379463	2	36	2975	9097	under	c49312_g1_i1, c65054_g1_i1	c65744_g1_i1, c68009_g1_i5, c68009_g1_i3, c68009_g1_i2, c75555_g1_i1, c62702_g1_i1, c63235_g1_i1, c60896_g1_i1, c75638_g4_i1, c63263_g2_i2, c63263_g2_i1, c66861_g1_i2, c66861_g1_i1, c60720_g1_i1, c65932_g1_i2, c65932_g1_i1, c62918_g1_i6, c62918_g1_i5, c62918_g1_i3, c62918_g1_i2, c67795_g1_i10, c66654_g1_i2, c66654_g1_i1, c64466_g2_i1, c67795_g1_i8, c67795_g1_i7, c67795_g1_i6, c67795_g1_i5, c67795…
GO:0001764	neuron migration	P	0.0284369	0.00392999	28	153	2949	8980	under	c59308_g1_i1, c55147_g1_i1, c52815_g1_i2, c52815_g1_i1, c66831_g3_i2, c66831_g3_i1, c62034_g2_i1, c38150_g1_i2, c38150_g1_i1, c56056_g1_i1, c54019_g1_i2, c54019_g1_i1, c59243_g1_i1, c61329_g1_i2, c61329_g1_i1, c56056_g2_i2, c56056_g2_i1, c65637_g4_i1, c66063_g8_i1, c63976_g1_i2, c63976_g1_i1, c67896_g5_i2, c67896_g5_i1, c67209_g1_i1, c66063_g2_i1, c56227_g1_i1, c62526_g3_i1, c55212_g1_i1	c61324_g1_i2, c61324_g1_i1, c66245_g1_i2, c62864_g2_i1, c63144_g4_i1, c60995_g2_i1, c60595_g1_i1, c60995_g9_i1, c64947_g1_i1, c62526_g2_i1, c67816_g5_i3, c67816_g5_i1, c65981_g1_i2, c65981_g1_i1, c25405_g1_i1, c24619_g1_i1, c61154_g1_i1, c56508_g1_i1, c58768_g1_i2, c58768_g1_i1, c64613_g1_i5, c64613_g1_i4, c64613_g1_i3, c64613_g1_i2, c64613_g1_i1, c54754_g1_i2, c54754_g1_i1, c60706_g1_i1, c67530_…
GO:0060371	regulation of atrial cardiac muscle cell membrane depolarization	P	0.0293572	0.00408394	0	21	2977	9112	under		c56508_g1_i1, c65493_g4_i7, c65493_g4_i6, c65493_g4_i5, c64359_g1_i2, c64359_g1_i1, c66518_g1_i1, c66518_g8_i1, c64290_g2_i3, c66518_g3_i2, c66518_g3_i1, c55533_g1_i1, c64290_g4_i1, c57009_g2_i1, c67675_g2_i2, c67675_g2_i1, c63919_g1_i1, c65493_g7_i2, c65493_g7_i1, c57009_g4_i2, c57009_g4_i1
GO:0021521	ventral spinal cord interneuron specification	P	0.0293572	0.00408394	0	21	2977	9112	under		c59465_g1_i4, c59465_g1_i3, c59465_g1_i2, c60595_g1_i1, c61154_g1_i1, c65717_g1_i3, c65717_g1_i2, c65717_g1_i1, c66927_g3_i2, c66927_g3_i1, c58397_g1_i1, c68007_g1_i5, c68007_g1_i1, c40552_g1_i1, c53611_g1_i1, c60645_g1_i1, c59136_g2_i1, c55902_g1_i1, c65860_g1_i2, c65860_g1_i1, c66826_g4_i1
GO:0007158	neuron cell-cell adhesion	P	0.0293572	0.00408394	0	21	2977	9112	under		c65858_g2_i1, c64613_g1_i5, c64613_g1_i4, c64613_g1_i3, c64613_g1_i2, c64613_g1_i1, c65858_g4_i1, c64551_g2_i2, c64551_g2_i1, c65858_g1_i1, c65446_g3_i1, c65858_g3_i1, c65858_g5_i7, c65858_g5_i6, c65858_g5_i5, c65858_g5_i4, c65858_g5_i3, c65858_g5_i2, c56693_g1_i3, c56693_g1_i2, c56693_g1_i1
GO:0001771	immunological synapse formation	P	0.0293572	0.00408394	0	21	2977	9112	under		c58515_g1_i2, c58515_g1_i1, c59825_g3_i5, c59825_g3_i4, c59825_g3_i3, c59825_g3_i2, c59825_g3_i1, c58449_g2_i1, c62266_g2_i1, c65155_g6_i5, c65155_g6_i4, c65155_g6_i3, c65155_g6_i2, c65155_g6_i1, c60517_g2_i1, c58449_g1_i2, c58449_g1_i1, c59825_g4_i1, c58812_g1_i1, c66505_g1_i3, c66505_g1_i2
GO:0014034	neural crest cell fate commitment	P	0.0293572	0.00408394	0	21	2977	9112	under		c63249_g2_i2, c8882_g1_i1, c65548_g1_i2, c66891_g2_i1, c60752_g1_i5, c60752_g1_i4, c60752_g1_i3, c60752_g1_i2, c60752_g1_i1, c58877_g1_i1, c57694_g3_i1, c60645_g1_i1, c66816_g9_i1, c62668_g3_i1, c56760_g2_i1, c43229_g1_i1, c66816_g4_i1, c59042_g1_i1, c64645_g4_i1, c52812_g1_i3, c52812_g1_i2
GO:0098907	regulation of SA node cell action potential	P	0.0293572	0.00408394	0	21	2977	9112	under		c60789_g2_i1, c65040_g1_i1, c67035_g4_i5, c67035_g4_i3, c67035_g4_i2, c67035_g4_i1, c60789_g4_i1, c66927_g3_i2, c66927_g3_i1, c60789_g6_i1, c67526_g6_i2, c67526_g6_i1, c67035_g1_i2, c67035_g1_i1, c60789_g1_i1, c67526_g8_i1, c67035_g3_i6, c67035_g3_i4, c67035_g3_i2, c67035_g3_i1, c67526_g7_i1
GO:0043278	response to morphine	P	0.0293572	0.00408394	0	21	2977	9112	under		c66637_g1_i1, c65065_g2_i1, c67575_g1_i1, c35617_g1_i1, c55164_g1_i1, c59251_g1_i1, c62142_g2_i1, c40986_g1_i1, c65960_g2_i3, c65960_g2_i2, c65331_g2_i1, c64347_g3_i4, c64347_g3_i2, c64347_g3_i1, c68084_g8_i1, c62445_g1_i2, c62445_g1_i1, c58218_g2_i1, c63955_g8_i1, c53016_g2_i1, c59687_g6_i1
GO:0035590	purinergic nucleotide receptor signaling pathway	P	0.0293572	0.00408394	0	21	2977	9112	under		c67541_g2_i2, c67541_g2_i1, c57136_g3_i1, c61295_g1_i1, c65616_g3_i2, c65616_g3_i1, c62097_g1_i2, c62097_g1_i1, c51637_g1_i2, c27029_g1_i1, c65096_g1_i1, c62097_g3_i1, c65531_g2_i4, c65531_g2_i3, c65531_g2_i2, c52866_g1_i2, c52866_g1_i1, c65576_g1_i4, c65576_g1_i3, c65576_g1_i2, c40319_g1_i1
GO:0010940	positive regulation of necrotic cell death	P	0.0293572	0.00408394	0	21	2977	9112	under		c67891_g4_i1, c54490_g3_i1, c52990_g1_i2, c63334_g1_i1, c56596_g1_i2, c61145_g2_i1, c67961_g4_i12, c67961_g4_i11, c67961_g4_i10, c67961_g4_i9, c67961_g4_i7, c67961_g4_i6, c67961_g4_i5, c67961_g4_i4, c67961_g4_i3, c67961_g4_i2, c67961_g4_i1, c63334_g2_i1, c22073_g1_i1, c67961_g6_i1, c64212_g1_i2
GO:0003180	aortic valve morphogenesis	P	0.0293572	0.00408394	0	21	2977	9112	under		c58768_g1_i2, c58768_g1_i1, c64020_g1_i1, c62765_g1_i1, c63719_g2_i1, c64828_g2_i2, c64828_g2_i1, c63258_g2_i1, c62767_g2_i1, c62562_g1_i3, c62562_g1_i2, c62562_g1_i1, c66173_g1_i1, c65414_g3_i3, c65414_g3_i2, c58768_g2_i5, c58768_g2_i3, c58768_g2_i2, c49597_g1_i2, c49597_g1_i1, c63649_g1_i2
GO:0060997	dendritic spine morphogenesis	P	0.0303707	0.00427686	3	40	2974	9093	under	c56214_g1_i1, c67721_g5_i1, c59912_g1_i1	c67891_g4_i1, c65203_g4_i1, c59825_g3_i5, c59825_g3_i4, c59825_g3_i3, c59825_g3_i2, c59825_g3_i1, c60420_g1_i2, c60420_g1_i1, c58449_g2_i1, c62266_g2_i1, c60420_g3_i1, c64828_g2_i2, c64828_g2_i1, c61687_g1_i3, c61687_g1_i2, c61687_g1_i1, c65155_g6_i5, c65155_g6_i4, c65155_g6_i3, c65155_g6_i2, c65155_g6_i1, c66963_g5_i2, c66963_g5_i1, c59441_g1_i1, c73443_g2_i5, c73443_g2_i4, c73443_g2_i3, c73443_…
GO:0045785	positive regulation of cell adhesion	P	0.0304047	0.00428338	53	247	2924	8886	under	c55587_g1_i1, c62012_g1_i1, c60208_g1_i3, c63631_g1_i2, c65702_g1_i1, c56920_g1_i1, c60052_g1_i1, c66318_g1_i5, c66318_g1_i4, c66318_g1_i3, c66318_g1_i2, c66318_g1_i1, c62034_g2_i1, c61556_g1_i1, c62930_g1_i4, c65357_g2_i1, c58463_g2_i1, c42530_g1_i1, c67229_g1_i10, c62870_g1_i1, c55956_g1_i1, c66481_g1_i2, c66132_g6_i6, c66132_g6_i5, c66132_g6_i4, c66132_g6_i2, c66132_g6_i1, c61329_g1_i2, c61329…	c47901_g1_i2, c55962_g2_i1, c58515_g1_i2, c58515_g1_i1, c66145_g1_i5, c66145_g1_i4, c66145_g1_i3, c66145_g1_i2, c67891_g4_i1, c66859_g1_i4, c55267_g1_i1, c67444_g1_i1, c60420_g1_i2, c60420_g1_i1, c53096_g1_i1, c63502_g2_i1, c59835_g1_i1, c65919_g1_i2, c65919_g1_i1, c9136_g1_i1, c64735_g1_i3, c64735_g1_i2, c64735_g1_i1, c58787_g2_i2, c58787_g2_i1, c64190_g3_i1, c44462_g1_i1, c67877_g1_i3, c67877_g…
GO:0030949	positive regulation of vascular endothelial growth factor receptor signaling pathway	P	0.0313805	0.0044441	0	22	2977	9111	under		c54404_g2_i1, c63502_g2_i1, c62141_g1_i1, c67877_g1_i3, c67877_g1_i2, c67877_g1_i1, c67575_g1_i1, c66819_g1_i2, c66819_g1_i1, c61538_g1_i2, c61538_g1_i1, c54404_g3_i1, c57545_g3_i1, c66886_g1_i3, c66886_g1_i2, c66886_g1_i1, c62989_g1_i3, c62989_g1_i2, c62989_g1_i1, c55725_g2_i1, c55552_g1_i2, c55552_g1_i1
GO:0031223	auditory behavior	P	0.0313805	0.0044441	0	22	2977	9111	under		c67020_g1_i1, c65858_g2_i1, c63488_g1_i2, c65858_g4_i1, c60626_g1_i1, c63488_g3_i1, c63429_g6_i4, c63429_g6_i3, c63429_g6_i2, c65858_g1_i1, c65858_g3_i1, c62445_g1_i2, c62445_g1_i1, c65858_g5_i7, c65858_g5_i6, c65858_g5_i5, c65858_g5_i4, c65858_g5_i3, c65858_g5_i2, c56693_g1_i3, c56693_g1_i2, c56693_g1_i1
GO:0008627	intrinsic apoptotic signaling pathway in response to osmotic stress	P	0.0313805	0.0044441	0	22	2977	9111	under		c66518_g2_i1, c65493_g4_i7, c65493_g4_i6, c65493_g4_i5, c65493_g4_i2, c66518_g1_i1, c66518_g8_i1, c64267_g6_i9, c64267_g6_i8, c64267_g6_i5, c64267_g6_i4, c64267_g6_i2, c64267_g6_i1, c66518_g3_i4, c66518_g3_i3, c66518_g3_i2, c66518_g3_i1, c57009_g2_i1, c65493_g7_i2, c65493_g7_i1, c57009_g4_i2, c57009_g4_i1
GO:0086046	membrane depolarization during SA node cell action potential	P	0.0313805	0.0044441	0	22	2977	9111	under		c65493_g4_i7, c65493_g4_i6, c65493_g4_i5, c67035_g4_i5, c67035_g4_i3, c67035_g4_i2, c67035_g4_i1, c67035_g1_i2, c67035_g1_i1, c66518_g1_i1, c66518_g8_i1, c67035_g3_i4, c67035_g3_i2, c66518_g3_i2, c66518_g3_i1, c64277_g1_i2, c64277_g1_i1, c57009_g2_i1, c65493_g7_i2, c65493_g7_i1, c57009_g4_i2, c57009_g4_i1
GO:0042481	regulation of odontogenesis	P	0.0313805	0.0044441	0	22	2977	9111	under		c57891_g1_i1, c54248_g1_i2, c54248_g1_i1, c54404_g2_i1, c59835_g1_i1, c59526_g2_i1, c59338_g3_i1, c62949_g1_i1, c53611_g1_i1, c54404_g3_i1, c59338_g2_i1, c61717_g1_i3, c61717_g1_i2, c61717_g1_i1, c50451_g1_i1, c66986_g1_i2, c66986_g1_i1, c49089_g1_i3, c49089_g1_i2, c49089_g1_i1, c65860_g1_i2, c65860_g1_i1
GO:0042036	negative regulation of cytokine biosynthetic process	P	0.0313805	0.0044441	0	22	2977	9111	under		c64023_g7_i1, c63873_g1_i3, c63873_g1_i1, c65080_g1_i1, c55132_g1_i1, c66633_g1_i1, c67143_g4_i1, c63458_g2_i1, c66887_g1_i4, c66887_g1_i2, c66887_g1_i1, c37416_g1_i1, c55132_g3_i1, c66454_g3_i6, c66454_g3_i5, c66454_g3_i4, c66454_g3_i3, c66454_g3_i1, c53827_g1_i2, c66055_g1_i3, c66055_g1_i2, c66055_g1_i1
GO:0003281	ventricular septum development	P	0.0318084	0.00452515	7	62	2970	9071	under	c59308_g1_i1, c57650_g1_i5, c57650_g1_i4, c57650_g1_i1, c66458_g2_i1, c62797_g3_i1, c63685_g1_i1	c62993_g1_i1, c62101_g5_i2, c62101_g5_i1, c56799_g1_i1, c44462_g1_i1, c56508_g1_i1, c58768_g1_i2, c58768_g1_i1, c64483_g2_i2, c65494_g1_i2, c49907_g1_i1, c63719_g2_i1, c62101_g2_i1, c60171_g3_i1, c64551_g2_i2, c62767_g2_i1, c62267_g1_i5, c62267_g1_i4, c62267_g1_i1, c57165_g1_i1, c51907_g1_i1, c49400_g2_i2, c58565_g1_i4, c58565_g1_i3, c58565_g1_i2, c55206_g1_i1, c62101_g6_i1, c66173_g1_i1, c65414_…
GO:1902667	regulation of axon guidance	P	0.0318084	0.00452645	1	29	2976	9104	under	c15210_g2_i1	c62864_g2_i1, c63502_g2_i1, c24619_g1_i1, c67907_g2_i3, c67907_g2_i2, c67907_g2_i1, c8882_g1_i1, c67597_g3_i1, c65394_g3_i1, c67907_g4_i1, c55628_g2_i1, c67158_g3_i5, c67158_g3_i4, c67158_g3_i2, c67158_g3_i1, c66233_g3_i1, c66449_g1_i1, c55206_g1_i1, c61538_g1_i2, c61538_g1_i1, c54404_g3_i1, c59504_g1_i1, c67493_g1_i1, c67597_g2_i4, c66970_g1_i1, c56760_g2_i1, c67907_g5_i1, c52022_g2_i1, c52812_g…
GO:2000463	positive regulation of excitatory postsynaptic potential	P	0.0318084	0.00452645	1	29	2976	9104	under	c61081_g1_i1	c59825_g3_i5, c59825_g3_i4, c59825_g3_i3, c59825_g3_i2, c59825_g3_i1, c65858_g2_i1, c65931_g2_i2, c65931_g2_i1, c63755_g2_i2, c63755_g2_i1, c65858_g4_i1, c65155_g6_i5, c65155_g6_i4, c65155_g6_i3, c65155_g6_i2, c65155_g6_i1, c65858_g1_i1, c64416_g1_i1, c66981_g6_i1, c59825_g4_i1, c65858_g3_i1, c65931_g3_i1, c65858_g5_i7, c65858_g5_i6, c65858_g5_i5, c65858_g5_i4, c65858_g5_i2, c60686_g1_i2, c60686_…
GO:0040037	negative regulation of fibroblast growth factor receptor signaling pathway	P	0.0318084	0.00452645	1	29	2976	9104	under	c15210_g2_i1	c66925_g2_i1, c67444_g1_i1, c66248_g2_i1, c8882_g1_i1, c58768_g1_i2, c58768_g1_i1, c67444_g3_i2, c67444_g3_i1, c66598_g1_i3, c66598_g1_i2, c64593_g2_i3, c64593_g2_i2, c55419_g1_i3, c55419_g1_i2, c55419_g1_i1, c62767_g2_i1, c65030_g2_i1, c66248_g1_i1, c67444_g2_i1, c59018_g1_i1, c66248_g3_i1, c58768_g2_i5, c58768_g2_i3, c58768_g2_i2, c56760_g2_i1, c56532_g2_i2, c56532_g2_i1, c52812_g1_i3, c52812_g…
GO:0048384	retinoic acid receptor signaling pathway	P	0.0318084	0.00452645	1	29	2976	9104	under	c62822_g1_i1	c57593_g2_i1, c65061_g1_i3, c64200_g1_i2, c64200_g1_i1, c67407_g1_i3, c67407_g1_i2, c67407_g1_i1, c66413_g1_i1, c64020_g1_i2, c64020_g1_i1, c62765_g1_i1, c60367_g1_i1, c64412_g3_i1, c62569_g1_i1, c54171_g1_i2, c54171_g1_i1, c59799_g2_i1, c51092_g1_i1, c65715_g1_i2, c65715_g1_i1, c56351_g1_i2, c56351_g1_i1, c63439_g1_i2, c66891_g1_i2, c66891_g1_i1, c58265_g2_i1, c65715_g5_i1, c59799_g1_i1, c51121_…
GO:0045944	positive regulation of transcription from RNA polymerase II promoter	P	0.0318686	0.00453864	159	622	2818	8511	under	c55587_g1_i1, c59308_g1_i1, c51390_g1_i1, c56451_g1_i1, c57003_g3_i1, c57663_g1_i1, c53435_g1_i1, c59651_g2_i2, c59651_g2_i1, c66458_g3_i1, c4519_g1_i1, c57957_g1_i2, c66535_g1_i1, c63829_g2_i2, c56920_g1_i1, c61359_g1_i1, c52815_g1_i2, c52815_g1_i1, c61141_g1_i2, c61141_g1_i1, c953_g1_i1, c25188_g1_i1, c60052_g1_i1, c66318_g1_i5, c66318_g1_i4, c66318_g1_i3, c66318_g1_i2, c66318_g1_i1, c57650_g1_…	c55962_g2_i1, c64675_g2_i5, c64675_g2_i3, c62993_g1_i1, c62101_g5_i2, c62101_g5_i1, c57891_g1_i1, c55304_g1_i1, c68082_g1_i4, c68082_g1_i2, c60829_g1_i1, c67107_g3_i1, c63144_g4_i1, c63875_g1_i2, c63875_g1_i1, c52251_g1_i1, c56836_g1_i2, c61586_g2_i1, c60595_g1_i1, c55267_g1_i1, c60912_g1_i3, c60912_g1_i1, c68003_g1_i2, c68003_g1_i1, c64040_g2_i2, c54248_g1_i2, c64040_g2_i1, c54248_g1_i1, c57593_…
GO:0060419	heart growth	P	0.0319818	0.00456007	14	93	2963	9040	under	c60356_g1_i1, c67096_g1_i3, c67096_g1_i1, c63289_g1_i5, c63289_g1_i4, c63289_g1_i3, c63289_g1_i2, c63289_g1_i1, c56056_g1_i1, c54282_g1_i1, c56056_g2_i2, c56056_g2_i1, c64182_g1_i1, c56416_g2_i1	c66181_g1_i2, c66245_g1_i2, c55267_g1_i1, c38141_g1_i1, c57593_g2_i1, c65943_g4_i1, c56799_g1_i1, c63142_g2_i1, c56782_g1_i1, c64839_g2_i1, c60278_g1_i1, c62141_g1_i1, c61266_g3_i4, c61266_g3_i3, c61266_g3_i2, c61266_g3_i1, c60426_g1_i1, c67116_g1_i3, c67116_g1_i2, c67116_g1_i1, c58302_g1_i1, c58208_g1_i1, c62647_g2_i3, c62647_g2_i2, c62647_g2_i1, c65494_g1_i2, c51147_g1_i1, c63755_g2_i2, c63755_…
GO:0035116	embryonic hindlimb morphogenesis	P	0.032981	0.00472011	6	57	2971	9076	under	c52815_g1_i2, c52815_g1_i1, c56056_g1_i1, c56056_g2_i2, c56056_g2_i1, c67451_g11_i1	c57891_g1_i1, c64746_g1_i3, c64746_g1_i2, c54404_g2_i1, c59835_g1_i1, c48597_g1_i1, c8882_g1_i1, c67741_g2_i2, c67741_g2_i1, c54473_g1_i1, c64412_g3_i1, c62437_g1_i1, c66598_g1_i3, c66598_g1_i2, c66598_g1_i1, c64593_g2_i3, c64593_g2_i2, c60582_g1_i1, c56852_g2_i1, c62562_g1_i3, c62562_g1_i2, c62562_g1_i1, c66928_g2_i3, c66928_g2_i2, c66928_g2_i1, c32890_g1_i1, c53611_g1_i1, c65414_g3_i3, c65414_g…
GO:0014888	striated muscle adaptation	P	0.032981	0.00472011	6	57	2971	9076	under	c56724_g1_i2, c56724_g1_i1, c62412_g2_i4, c62412_g2_i2, c56724_g2_i1, c62034_g2_i1	c52510_g1_i1, c60995_g2_i1, c64524_g1_i1, c60995_g9_i1, c57459_g1_i1, c65943_g4_i1, c56799_g1_i1, c66683_g1_i1, c61302_g1_i1, c64606_g2_i4, c64606_g2_i3, c64606_g2_i2, c64606_g2_i1, c61266_g3_i4, c61266_g3_i3, c61266_g3_i2, c61266_g3_i1, c9506_g1_i1, c59526_g2_i1, c58348_g2_i1, c58507_g2_i1, c51147_g1_i2, c51147_g1_i1, c60171_g3_i1, c62700_g1_i1, c55487_g1_i2, c55487_g1_i1, c61801_g1_i11, c62505_…
GO:0007626	locomotory behavior	P	0.0332066	0.00476516	40	198	2937	8935	under	c59308_g1_i1, c52618_g1_i1, c57874_g2_i1, c61141_g1_i2, c61141_g1_i1, c55567_g1_i2, c55567_g1_i1, c56026_g1_i1, c62034_g2_i1, c62020_g1_i1, c56026_g2_i2, c56026_g2_i1, c65229_g2_i2, c65229_g2_i1, c64996_g1_i2, c64996_g1_i1, c63078_g2_i3, c63078_g2_i2, c63078_g2_i1, c67898_g1_i1, c55393_g1_i1, c52499_g1_i1, c61329_g1_i2, c61329_g1_i1, c66924_g1_i3, c66924_g1_i2, c66924_g1_i1, c66230_g2_i1, c67506_…	c67891_g4_i1, c63415_g1_i1, c65995_g12_i1, c59825_g3_i5, c59825_g3_i4, c59825_g3_i3, c59825_g3_i2, c59825_g3_i1, c60420_g1_i2, c60420_g1_i1, c62526_g2_i1, c64521_g2_i1, c67048_g1_i4, c67048_g1_i2, c67048_g1_i1, c63249_g2_i2, c63249_g2_i1, c65040_g1_i2, c65040_g1_i1, c65919_g1_i2, c66518_g2_i1, c67619_g1_i2, c67619_g1_i1, c67907_g2_i3, c67907_g2_i2, c67907_g2_i1, c65493_g4_i7, c65493_g4_i6, c65493…
GO:0031334	positive regulation of protein complex assembly	P	0.0347112	0.00500481	26	142	2951	8991	under	c59565_g1_i1, c51390_g1_i1, c66458_g3_i1, c60052_g1_i1, c61080_g7_i1, c43063_g1_i1, c58463_g2_i1, c61876_g1_i1, c56056_g1_i1, c65746_g2_i2, c65746_g2_i1, c71092_g5_i1, c56056_g2_i2, c56056_g2_i1, c66329_g1_i2, c66329_g1_i1, c66063_g8_i1, c63976_g1_i2, c63976_g1_i1, c59699_g1_i3, c67568_g1_i1, c57303_g1_i1, c66063_g2_i1, c67032_g1_i5, c67032_g1_i3, c67032_g1_i2	c66181_g1_i3, c66181_g1_i2, c66181_g1_i1, c61324_g1_i2, c61324_g1_i1, c68082_g1_i4, c68082_g1_i2, c58515_g1_i2, c58515_g1_i1, c64998_g2_i1, c64524_g1_i1, c64040_g2_i2, c64040_g2_i1, c59825_g3_i5, c59825_g3_i4, c59825_g3_i3, c59825_g3_i2, c59825_g3_i1, c63502_g2_i1, c63142_g2_i1, c64735_g1_i3, c64735_g1_i2, c64735_g1_i1, c64839_g2_i1, c58779_g1_i1, c8882_g1_i1, c60426_g1_i1, c58348_g2_i1, c54046_g…
GO:0090277	positive regulation of peptide hormone secretion	P	0.0349437	0.00506222	13	88	2964	9045	under	c61804_g3_i1, c56724_g1_i2, c60723_g1_i1, c55759_g1_i1, c61804_g6_i1, c62343_g1_i1, c60841_g1_i4, c60841_g1_i2, c66586_g1_i2, c66586_g1_i1, c62887_g1_i3, c62887_g1_i2, c62887_g1_i1	c62993_g1_i1, c60595_g1_i1, c66206_g2_i1, c67619_g1_i2, c67619_g1_i1, c61154_g1_i1, c56148_g1_i1, c67541_g2_i2, c67541_g2_i1, c63959_g1_i1, c63859_g1_i4, c63461_g1_i2, c63461_g1_i1, c64023_g7_i1, c66848_g3_i2, c66848_g3_i1, c60346_g1_i3, c60346_g1_i1, c61290_g1_i1, c67575_g1_i1, c63477_g1_i1, c61408_g1_i1, c65828_g1_i1, c67105_g3_i4, c67105_g3_i3, c67105_g3_i2, c67105_g3_i1, c64525_g2_i2, c64525_…
GO:0043113	receptor clustering	P	0.0374181	0.00545055	9	70	2968	9063	under	c63078_g1_i2, c63078_g1_i1, c61081_g1_i1, c57049_g1_i1, c44213_g2_i1, c63078_g2_i3, c63078_g2_i2, c63078_g2_i1, c67426_g1_i1	c64524_g1_i1, c59825_g3_i5, c59825_g3_i4, c59825_g3_i3, c59825_g3_i2, c59825_g3_i1, c60420_g1_i2, c60420_g1_i1, c65858_g2_i1, c58348_g2_i1, c66675_g2_i1, c59438_g1_i1, c65858_g4_i1, c66431_g2_i7, c66431_g2_i6, c66431_g2_i4, c66431_g2_i3, c66431_g2_i1, c65155_g6_i5, c65155_g6_i4, c65155_g6_i3, c65155_g6_i2, c65155_g6_i1, c61145_g2_i1, c67071_g1_i1, c58206_g1_i1, c65858_g1_i1, c56527_g1_i1, c54324_…
GO:0070167	regulation of biomineral tissue development	P	0.0384061	0.00560322	12	83	2965	9050	under	c59171_g1_i1, c63999_g2_i1, c62040_g1_i2, c62040_g1_i1, c64343_g1_i1, c62870_g1_i1, c63383_g1_i2, c63383_g1_i1, c65394_g7_i1, c66443_g1_i1, c63997_g1_i1, c15210_g2_i1	c57891_g1_i1, c63642_g1_i3, c66380_g4_i4, c66380_g4_i3, c66380_g4_i2, c66380_g4_i1, c54248_g1_i2, c54248_g1_i1, c59835_g1_i1, c65987_g1_i2, c65987_g1_i1, c25405_g1_i1, c63673_g1_i1, c8882_g1_i1, c857_g1_i1, c58768_g1_i2, c58768_g1_i1, c67541_g2_i2, c67541_g2_i1, c49192_g1_i2, c49192_g1_i1, c65394_g3_i1, c61476_g1_i2, c61476_g1_i1, c59338_g3_i1, c62437_g1_i1, c66598_g1_i3, c66598_g1_i2, c66598_g1_…
GO:0015698	inorganic anion transport	P	0.0384061	0.00560322	12	83	2965	9050	under	c55891_g1_i1, c60763_g1_i1, c65229_g1_i1, c63078_g1_i2, c63078_g1_i1, c65229_g2_i2, c65229_g2_i1, c63078_g2_i3, c63078_g2_i2, c63078_g2_i1, c66964_g1_i1, c64963_g1_i1	c70631_g9_i4, c63901_g1_i1, c73478_g2_i2, c73478_g2_i1, c63642_g1_i3, c63642_g1_i2, c63642_g1_i1, c65995_g12_i1, c857_g1_i1, c66689_g1_i3, c66689_g1_i2, c66689_g1_i1, c67541_g2_i2, c67541_g2_i1, c65868_g2_i2, c63959_g1_i1, c64023_g7_i1, c59668_g2_i2, c59668_g2_i1, c62097_g4_i1, c65383_g1_i3, c65383_g1_i2, c65383_g1_i1, c59170_g2_i6, c59170_g2_i5, c59170_g2_i4, c59170_g2_i3, c59170_g2_i2, c59170_g…
GO:0070664	negative regulation of leukocyte proliferation	P	0.0384994	0.00562342	2	33	2975	9100	under	c64963_g1_i1, c63685_g1_i1	c57891_g1_i1, c59825_g3_i5, c59825_g3_i4, c59825_g3_i3, c59825_g3_i2, c59825_g3_i1, c60420_g1_i2, c60420_g1_i1, c59835_g1_i1, c66848_g3_i2, c66848_g3_i1, c48449_g1_i1, c58397_g1_i1, c65155_g6_i5, c65155_g6_i4, c65155_g6_i3, c65155_g6_i2, c65155_g6_i1, c61443_g1_i1, c64054_g2_i2, c64054_g2_i1, c54187_g1_i1, c62949_g1_i1, c58206_g1_i1, c60074_g1_i2, c60397_g1_i2, c53611_g1_i1, c59825_g4_i1, c66531_…
GO:0030888	regulation of B cell proliferation	P	0.0384994	0.00562342	2	33	2975	9100	under	c42530_g1_i1, c60557_g2_i1	c60420_g1_i2, c60420_g1_i1, c63759_g1_i1, c63142_g2_i1, c8882_g1_i1, c60426_g1_i1, c58894_g1_i1, c66848_g3_i2, c66848_g3_i1, c48449_g1_i1, c65382_g1_i4, c65382_g1_i2, c61443_g1_i1, c61982_g1_i1, c65957_g2_i5, c65957_g2_i4, c65957_g2_i3, c65957_g2_i2, c65957_g2_i1, c64054_g2_i2, c64054_g2_i1, c58206_g1_i1, c66357_g2_i1, c64448_g1_i1, c66173_g1_i1, c63759_g2_i1, c64171_g1_i1, c60426_g2_i1, c64837_g…
GO:0030195	negative regulation of blood coagulation	P	0.041862	0.0061446	7	59	2970	9074	under	c62930_g1_i4, c63504_g1_i1, c60793_g1_i2, c60793_g1_i1, c55726_g1_i1, c55571_g1_i2, c35627_g1_i1	c66245_g1_i2, c67228_g1_i2, c67228_g1_i1, c67444_g1_i1, c66942_g1_i2, c67490_g1_i2, c67490_g1_i1, c66248_g2_i1, c67444_g3_i2, c67444_g3_i1, c62647_g2_i3, c62647_g2_i2, c62647_g2_i1, c66942_g3_i1, c61290_g1_i1, c62140_g1_i1, c62369_g1_i1, c63477_g1_i1, c67115_g1_i6, c67115_g1_i5, c67115_g1_i4, c67115_g1_i3, c67115_g1_i2, c67115_g1_i1, c58666_g1_i4, c58666_g1_i3, c58666_g1_i2, c56596_g1_i1, c63671_…
GO:0002687	positive regulation of leukocyte migration	P	0.0420632	0.00617991	11	78	2966	9055	under	c62012_g1_i1, c55508_g1_i2, c55508_g1_i1, c50467_g1_i1, c61349_g1_i1, c60714_g1_i1, c66063_g8_i1, c67568_g1_i1, c66288_g2_i5, c66288_g2_i2, c66063_g2_i1	c58515_g1_i2, c58515_g1_i1, c52251_g1_i1, c66859_g1_i4, c52646_g2_i2, c67444_g1_i1, c64682_g1_i1, c63502_g2_i1, c65987_g1_i2, c65987_g1_i1, c56322_g1_i1, c66248_g2_i1, c67541_g2_i2, c67541_g2_i1, c67444_g3_i2, c67444_g3_i1, c60706_g1_i1, c53149_g1_i1, c66823_g2_i2, c66823_g2_i1, c61839_g2_i1, c66294_g2_i6, c66294_g2_i5, c66294_g2_i4, c66294_g2_i3, c66294_g2_i1, c62537_g1_i1, c64055_g2_i3, c64055_…
GO:0010657	muscle cell apoptotic process	P	0.0435695	0.00643101	6	54	2971	9079	under	c59308_g1_i1, c62040_g1_i1, c62870_g1_i1, c35922_g1_i1, c57273_g3_i1, c67229_g1_i1	c55962_g2_i1, c56812_g2_i3, c58382_g1_i1, c68003_g1_i2, c68003_g1_i1, c56799_g1_i1, c59835_g1_i1, c33538_g1_i1, c67103_g9_i1, c60627_g1_i3, c60627_g1_i2, c63382_g1_i1, c63461_g1_i2, c63461_g1_i1, c67004_g1_i5, c65494_g1_i2, c63755_g2_i2, c63755_g2_i1, c65019_g1_i1, c60171_g3_i1, c67230_g1_i1, c62379_g1_i1, c67103_g6_i1, c62483_g1_i2, c62483_g1_i1, c55962_g1_i1, c54983_g2_i1, c62617_g3_i2, c62617_…
GO:0071625	vocalization behavior	P	0.0444513	0.00658523	4	44	2973	9089	under	c65637_g4_i1, c67896_g5_i2, c67896_g5_i1, c62526_g3_i1	c60995_g2_i1, c67020_g1_i1, c60995_g9_i1, c59825_g3_i5, c59825_g3_i4, c59825_g3_i3, c59825_g3_i2, c59825_g3_i1, c62526_g2_i1, c65858_g2_i1, c65858_g4_i1, c65155_g6_i5, c65155_g6_i4, c65155_g6_i3, c65155_g6_i2, c65155_g6_i1, c63678_g1_i1, c60995_g8_i1, c58800_g2_i2, c58800_g2_i1, c65858_g1_i1, c59825_g4_i1, c67896_g3_i2, c67896_g3_i1, c65858_g3_i1, c60995_g5_i1, c66953_g4_i2, c54510_g2_i1, c66980_…
GO:0033280	response to vitamin D	P	0.0444513	0.00659922	5	49	2972	9084	under	c59171_g1_i1, c60793_g1_i2, c60793_g1_i1, c62870_g1_i1, c62797_g3_i1	c62101_g5_i2, c62101_g5_i1, c57593_g2_i1, c59835_g1_i1, c60085_g2_i2, c857_g1_i1, c67844_g10_i2, c67844_g10_i1, c62101_g2_i1, c56141_g1_i2, c56141_g1_i1, c60651_g1_i2, c60651_g1_i1, c64525_g2_i2, c64525_g2_i1, c59799_g2_i1, c67844_g3_i2, c67844_g3_i1, c60651_g3_i1, c56351_g1_i2, c62101_g6_i1, c67818_g3_i3, c62073_g2_i1, c61302_g2_i5, c61302_g2_i3, c61302_g2_i2, c61302_g2_i1, c62051_g2_i3, c61732_…
GO:0007512	adult heart development	P	0.0444513	0.00659922	5	49	2972	9084	under	c59308_g1_i1, c65637_g4_i1, c67896_g5_i2, c67896_g5_i1, c62526_g3_i1	c60995_g2_i1, c60995_g9_i1, c64947_g1_i1, c57459_g1_i1, c65943_g4_i1, c62526_g2_i1, c66357_g3_i2, c66357_g3_i1, c61266_g3_i4, c61266_g3_i3, c61266_g3_i2, c61266_g3_i1, c56508_g1_i1, c65494_g1_i2, c51147_g1_i2, c51147_g1_i1, c57459_g5_i1, c61801_g1_i11, c54983_g2_i1, c57668_g1_i1, c60995_g8_i1, c58800_g2_i2, c58800_g2_i1, c62946_g2_i2, c62946_g2_i1, c66357_g2_i1, c64448_g1_i1, c37469_g1_i1, c66590…
GO:0071872	cellular response to epinephrine stimulus	P	0.0445034	0.00663735	0	19	2977	9114	under		c60789_g2_i1, c61302_g1_i1, c62942_g2_i1, c60789_g4_i1, c63381_g1_i1, c67040_g1_i2, c67040_g1_i1, c60789_g6_i1, c58764_g2_i3, c58764_g2_i1, c67526_g6_i2, c67526_g6_i1, c60789_g1_i1, c67526_g8_i1, c61302_g2_i5, c61302_g2_i3, c61302_g2_i2, c61302_g2_i1, c67526_g7_i1
GO:0038027	apolipoprotein A-I-mediated signaling pathway	P	0.0445034	0.00663735	0	19	2977	9114	under		c63737_g1_i1, c61581_g1_i1, c63737_g3_i2, c63737_g3_i1, c55725_g1_i1, c63737_g5_i1, c63737_g7_i2, c63737_g7_i1, c66886_g1_i3, c66886_g1_i2, c66886_g1_i1, c63737_g4_i1, c62989_g1_i3, c62989_g1_i2, c62989_g1_i1, c55725_g2_i1, c55552_g1_i2, c55552_g1_i1, c67756_g1_i1
GO:0018146	keratan sulfate biosynthetic process	P	0.0445034	0.00663735	0	19	2977	9114	under		c64854_g2_i5, c64854_g2_i4, c64854_g2_i3, c64854_g2_i2, c64854_g2_i1, c66841_g1_i1, c61005_g1_i1, c64248_g1_i1, c67199_g1_i6, c67199_g1_i5, c67199_g1_i4, c67199_g1_i3, c67199_g1_i2, c67199_g1_i1, c67372_g1_i2, c67372_g1_i1, c67223_g1_i2, c65095_g1_i1, c62014_g2_i2
GO:0043011	myeloid dendritic cell differentiation	P	0.0445034	0.00663735	0	19	2977	9114	under		c52251_g1_i1, c56322_g1_i1, c63719_g2_i1, c65394_g3_i1, c64055_g2_i3, c64055_g2_i2, c64055_g2_i1, c64241_g1_i3, c64241_g1_i2, c64241_g1_i1, c62949_g1_i1, c67556_g4_i2, c67625_g1_i2, c67625_g1_i1, c63517_g1_i2, c63517_g1_i1, c48319_g1_i1, c63653_g1_i1, c66491_g2_i1
GO:0010919	regulation of inositol phosphate biosynthetic process	P	0.0445034	0.00663735	0	19	2977	9114	under		c66245_g1_i2, c62647_g2_i3, c62647_g2_i2, c62647_g2_i1, c64023_g7_i1, c50761_g1_i1, c51637_g1_i2, c27029_g1_i1, c66245_g2_i2, c65531_g2_i3, c54038_g1_i1, c44269_g1_i1, c59000_g1_i1, c1195_g1_i2, c1195_g1_i1, c63674_g1_i2, c63674_g1_i1, c57327_g1_i1, c40319_g1_i1
GO:0061309	cardiac neural crest cell development involved in outflow tract morphogenesis	P	0.0445034	0.00663735	0	19	2977	9114	under		c66727_g3_i1, c44462_g1_i1, c49907_g1_i1, c54983_g2_i1, c62562_g1_i3, c62562_g1_i2, c62562_g1_i1, c66727_g2_i1, c58565_g1_i4, c58565_g1_i3, c58565_g1_i2, c63719_g1_i3, c63719_g1_i2, c66197_g2_i1, c65195_g1_i1, c49597_g1_i2, c49597_g1_i1, c66727_g1_i1, c58436_g1_i1
GO:0060716	labyrinthine layer blood vessel development	P	0.0445034	0.00663735	0	19	2977	9114	under		c62101_g5_i2, c62101_g5_i1, c56799_g1_i1, c44462_g1_i1, c58302_g1_i1, c49907_g1_i1, c50761_g1_i1, c62101_g2_i1, c60171_g3_i1, c58565_g1_i4, c58565_g1_i3, c58565_g1_i2, c62101_g6_i1, c60171_g2_i1, c66197_g2_i1, c63765_g1_i1, c58436_g1_i1, c46608_g1_i2, c46608_g1_i1
GO:0008078	mesodermal cell migration	P	0.0445034	0.00663735	0	19	2977	9114	under		c59188_g2_i1, c54404_g2_i1, c24619_g1_i1, c64828_g2_i2, c64828_g2_i1, c65957_g2_i5, c65957_g2_i4, c65957_g2_i3, c65957_g2_i2, c65957_g2_i1, c58986_g2_i1, c63814_g1_i2, c63814_g1_i1, c55745_g1_i1, c54404_g3_i1, c67176_g1_i1, c67496_g4_i1, c52812_g1_i3, c52812_g1_i2
GO:0031076	embryonic camera-type eye development	P	0.0450027	0.0067195	13	86	2964	9047	under	c59651_g2_i1, c62870_g1_i1, c56056_g1_i1, c56056_g2_i2, c56056_g2_i1, c55225_g1_i1, c60102_g1_i2, c60102_g1_i1, c62887_g1_i3, c62887_g1_i2, c62887_g1_i1, c15210_g2_i1, c63685_g1_i1	c62101_g5_i2, c62101_g5_i1, c60595_g1_i1, c54248_g1_i2, c54248_g1_i1, c64746_g1_i3, c64746_g1_i2, c59835_g1_i1, c67407_g1_i3, c67407_g1_i2, c67407_g1_i1, c58302_g1_i1, c66028_g1_i1, c51210_g1_i1, c66927_g3_i2, c66927_g3_i1, c62101_g2_i1, c59338_g3_i1, c58397_g1_i1, c64412_g3_i1, c62437_g1_i1, c62569_g1_i1, c66598_g1_i3, c66598_g1_i2, c66598_g1_i1, c59630_g4_i1, c64593_g2_i3, c64593_g2_i2, c60291_…
GO:0048048	embryonic eye morphogenesis	P	0.0450998	0.00678594	10	73	2967	9060	under	c59651_g2_i1, c62870_g1_i1, c55225_g1_i1, c60102_g1_i2, c60102_g1_i1, c62887_g1_i3, c62887_g1_i2, c62887_g1_i1, c15210_g2_i1, c63685_g1_i1	c60595_g1_i1, c54248_g1_i2, c54248_g1_i1, c64746_g1_i3, c64746_g1_i2, c59835_g1_i1, c67407_g1_i3, c67407_g1_i2, c67407_g1_i1, c58302_g1_i1, c66028_g1_i1, c51210_g1_i1, c66927_g3_i2, c66927_g3_i1, c59338_g3_i1, c58397_g1_i1, c64412_g3_i1, c62437_g1_i1, c62569_g1_i1, c66598_g1_i3, c66598_g1_i2, c66598_g1_i1, c59630_g4_i1, c64593_g2_i3, c64593_g2_i2, c55419_g1_i3, c55419_g1_i2, c55419_g1_i1, c58174_…
GO:0090004	positive regulation of establishment of protein localization to plasma membrane	P	0.0450998	0.00680399	5	50	2972	9083	under	c61556_g1_i1, c44213_g2_i1, c74554_g1_i1, c62697_g1_i2, c62697_g1_i1	c55962_g2_i1, c66145_g1_i4, c66145_g1_i2, c59825_g3_i5, c59825_g3_i4, c59825_g3_i3, c59825_g3_i2, c59825_g3_i1, c62627_g4_i1, c65858_g2_i1, c54490_g3_i1, c62266_g2_i1, c72792_g1_i1, c65858_g4_i1, c66823_g2_i2, c66823_g2_i1, c65155_g6_i5, c65155_g6_i4, c65155_g6_i3, c65155_g6_i2, c65155_g6_i1, c59251_g1_i1, c62483_g1_i2, c62483_g1_i1, c55962_g1_i1, c66565_g1_i3, c60122_g1_i2, c60122_g1_i1, c65858_…
GO:0019227	neuronal action potential propagation	P	0.0450998	0.00682653	1	26	2976	9107	under	c60000_g1_i1	c63901_g1_i1, c66518_g2_i1, c59173_g1_i1, c65493_g4_i7, c65493_g4_i6, c65493_g4_i5, c65493_g4_i2, c64359_g1_i2, c64359_g1_i1, c66518_g1_i1, c66518_g8_i1, c63901_g2_i4, c63901_g2_i3, c63901_g2_i2, c66518_g3_i4, c66518_g3_i3, c66518_g3_i2, c66518_g3_i1, c67169_g9_i3, c67169_g9_i2, c67169_g9_i1, c65493_g7_i2, c65493_g7_i1, c58440_g1_i2, c57009_g4_i2, c57009_g4_i1
GO:0060065	uterus development	P	0.0450998	0.00682653	1	26	2976	9107	under	c67451_g11_i1	c48597_g1_i1, c58768_g1_i2, c58768_g1_i1, c57811_g1_i1, c54473_g1_i1, c66598_g1_i3, c66598_g1_i2, c66598_g1_i1, c68007_g1_i5, c64593_g2_i3, c64593_g2_i2, c67728_g1_i2, c67728_g1_i1, c62767_g2_i1, c64056_g1_i3, c64056_g1_i2, c64056_g1_i1, c40552_g1_i1, c33905_g1_i1, c51314_g1_i1, c58768_g2_i5, c58768_g2_i3, c58768_g2_i2, c54038_g1_i1, c58240_g1_i1, c64093_g2_i1
GO:0045058	T cell selection	P	0.0450998	0.00682653	1	26	2976	9107	under	c61359_g1_i1	c66145_g1_i5, c66145_g1_i4, c66145_g1_i3, c66145_g1_i2, c66727_g3_i1, c58768_g1_i2, c58768_g1_i1, c58397_g1_i1, c65232_g2_i1, c62767_g2_i1, c66727_g2_i1, c62439_g2_i1, c53611_g1_i1, c47271_g2_i1, c63719_g1_i3, c58768_g2_i5, c58768_g2_i3, c58768_g2_i2, c65195_g1_i1, c48319_g1_i1, c63653_g1_i1, c66479_g1_i2, c66479_g1_i1, c66727_g1_i1, c66761_g2_i1, c65819_g1_i2
GO:0071286	cellular response to magnesium ion	P	0.0450998	0.00682653	1	26	2976	9107	under	c65702_g1_i1	c60789_g2_i1, c65040_g1_i1, c67035_g4_i5, c67035_g4_i4, c67035_g4_i3, c67035_g4_i2, c67035_g4_i1, c60789_g4_i1, c65078_g3_i1, c66927_g3_i2, c66927_g3_i1, c60789_g6_i1, c67526_g6_i2, c67526_g6_i1, c67035_g1_i2, c67035_g1_i1, c60789_g1_i1, c67526_g8_i1, c67035_g3_i6, c67035_g3_i4, c67035_g3_i2, c67035_g3_i1, c65078_g2_i2, c60686_g1_i2, c60686_g1_i1, c67526_g7_i1
GO:1901381	positive regulation of potassium ion transmembrane transport	P	0.0450998	0.00682653	1	26	2976	9107	under	c60024_g1_i1	c66245_g1_i2, c67891_g4_i1, c63955_g5_i1, c67035_g4_i3, c67035_g4_i2, c65991_g1_i4, c65991_g1_i3, c65991_g1_i2, c58273_g2_i1, c62647_g2_i3, c62647_g2_i2, c62647_g2_i1, c63381_g1_i1, c67035_g1_i2, c67035_g1_i1, c57291_g1_i1, c66245_g2_i2, c59985_g1_i2, c59985_g1_i1, c56171_g1_i1, c61721_g1_i4, c65100_g1_i1, c56874_g1_i1, c59687_g6_i1, c64162_g2_i1, c60974_g2_i1
GO:0050922	negative regulation of chemotaxis	P	0.0450998	0.00682653	1	26	2976	9107	under	c56116_g1_i1	c60897_g1_i2, c67444_g1_i1, c66562_g3_i1, c66248_g2_i1, c8882_g1_i1, c67444_g3_i2, c67444_g3_i1, c64573_g2_i1, c63719_g2_i1, c62617_g3_i2, c62617_g3_i1, c60517_g2_i1, c66449_g1_i1, c66342_g1_i1, c66248_g1_i1, c60397_g1_i2, c67444_g2_i1, c50401_g3_i1, c67493_g1_i1, c66248_g3_i1, c66970_g1_i1, c62175_g1_i1, c66505_g1_i3, c66505_g1_i2, c52022_g2_i1, c61668_g1_i1
GO:0086029	Purkinje myocyte to ventricular cardiac muscle cell signaling	P	0.0450998	0.00682653	1	26	2976	9107	under	c57490_g1_i1	c60789_g2_i1, c56508_g1_i1, c65493_g4_i7, c65493_g4_i6, c65493_g4_i5, c60789_g4_i1, c60789_g6_i1, c64359_g1_i2, c64359_g1_i1, c67526_g6_i2, c67526_g6_i1, c60789_g1_i1, c66518_g1_i1, c66518_g8_i1, c67526_g8_i1, c66518_g3_i2, c66518_g3_i1, c57009_g2_i1, c67675_g2_i2, c67675_g2_i1, c63919_g1_i1, c65493_g7_i2, c65493_g7_i1, c57009_g4_i2, c57009_g4_i1, c67526_g7_i1
GO:0014854	response to inactivity	P	0.0450998	0.00682653	1	26	2976	9107	under	c57490_g1_i1	c64040_g2_i2, c64040_g2_i1, c57384_g1_i2, c57384_g1_i1, c64606_g2_i4, c64606_g2_i3, c64606_g2_i2, c64606_g2_i1, c65493_g4_i7, c65493_g4_i6, c65493_g4_i5, c59464_g3_i2, c59464_g3_i1, c66487_g1_i1, c50317_g1_i1, c66518_g1_i1, c66518_g8_i1, c66518_g3_i2, c66518_g3_i1, c59464_g2_i1, c62445_g1_i2, c62445_g1_i1, c65493_g7_i2, c65493_g7_i1, c57009_g4_i2, c57009_g4_i1
GO:0031110	regulation of microtubule polymerization or depolymerization	P	0.0451454	0.00685918	4	45	2973	9088	under	c56283_g1_i1, c54905_g1_i1, c63549_g1_i1, c66211_g1_i1	c66525_g1_i4, c66525_g1_i3, c66525_g1_i2, c66525_g1_i1, c64286_g1_i1, c64735_g1_i3, c64735_g1_i2, c64735_g1_i1, c68573_g1_i1, c64606_g2_i4, c64606_g2_i3, c64606_g2_i2, c64606_g2_i1, c58779_g1_i1, c54998_g1_i2, c60003_g3_i3, c67979_g13_i4, c67979_g13_i3, c67979_g13_i2, c56511_g1_i1, c67979_g7_i1, c53914_g1_i1, c65605_g1_i4, c65605_g1_i3, c65605_g1_i2, c65536_g1_i1, c37945_g1_i1, c57399_g3_i1, c634…
GO:0048678	response to axon injury	P	0.0451454	0.00686931	13	87	2964	9046	under	c58502_g1_i2, c58502_g1_i1, c52618_g1_i1, c67721_g5_i1, c59446_g1_i1, c57584_g2_i1, c10650_g1_i1, c66063_g8_i1, c60000_g1_i1, c66063_g2_i1, c67792_g1_i2, c67792_g1_i1, c51364_g1_i1	c65203_g4_i1, c56185_g1_i2, c56185_g1_i1, c66380_g4_i4, c66380_g4_i3, c66380_g4_i2, c66380_g4_i1, c57593_g2_i1, c58210_g2_i1, c66540_g1_i1, c60114_g1_i1, c60278_g1_i1, c59173_g1_i1, c61344_g1_i1, c56148_g1_i1, c62266_g2_i1, c56185_g3_i1, c54754_g1_i2, c54754_g1_i1, c60706_g1_i1, c63461_g1_i2, c63461_g1_i1, c66848_g3_i2, c66848_g3_i1, c66823_g2_i2, c66823_g2_i1, c66222_g1_i1, c67979_g13_i4, c67979…
GO:0060100	positive regulation of phagocytosis, engulfment	P	0.0451454	0.00689419	1	27	2976	9106	under	c61349_g1_i1	c63737_g1_i1, c58768_g1_i2, c58768_g1_i1, c67541_g2_i2, c67541_g2_i1, c63737_g3_i1, c65957_g2_i5, c65957_g2_i4, c65957_g2_i3, c65957_g2_i2, c65957_g2_i1, c63737_g5_i1, c62767_g2_i1, c65616_g3_i2, c65616_g3_i1, c62097_g1_i2, c62097_g1_i1, c63737_g7_i2, c63737_g7_i1, c62097_g3_i1, c58768_g2_i5, c58768_g2_i3, c58768_g2_i2, c65576_g1_i4, c65576_g1_i3, c65576_g1_i2, c63737_g4_i1
GO:1901532	regulation of hematopoietic progenitor cell differentiation	P	0.0451454	0.00689419	1	27	2976	9106	under	c59912_g1_i1	c64524_g1_i1, c62787_g1_i2, c62787_g1_i1, c44462_g1_i1, c58768_g1_i2, c58768_g1_i1, c49907_g1_i1, c62569_g1_i1, c62767_g2_i1, c58565_g1_i4, c58565_g1_i3, c58565_g1_i2, c58496_g1_i1, c66357_g2_i1, c64448_g1_i1, c66891_g1_i2, c66891_g1_i1, c42981_g1_i2, c42981_g1_i1, c58768_g2_i5, c58768_g2_i3, c58768_g2_i2, c66197_g2_i1, c60184_g1_i1, c68036_g1_i1, c58436_g1_i1, c51121_g1_i1
GO:0043931	ossification involved in bone maturation	P	0.0451454	0.00689419	1	27	2976	9106	under	c63999_g2_i1	c57891_g1_i1, c60789_g2_i1, c67541_g2_i2, c67541_g2_i1, c60789_g4_i1, c61581_g1_i1, c67597_g3_i1, c60789_g6_i1, c67526_g6_i2, c67526_g6_i1, c64411_g3_i4, c64411_g3_i3, c64411_g3_i2, c60789_g1_i1, c65616_g3_i2, c65616_g3_i1, c62097_g1_i2, c62097_g1_i1, c67526_g8_i1, c60397_g1_i2, c67597_g2_i4, c62097_g3_i1, c65576_g1_i4, c65576_g1_i3, c65576_g1_i2, c67756_g1_i1, c67526_g7_i1
GO:0031065	positive regulation of histone deacetylation	P	0.0451454	0.00689419	1	27	2976	9106	under	c66458_g3_i1	c63502_g2_i1, c63759_g1_i1, c67819_g6_i1, c67877_g1_i3, c67877_g1_i2, c67877_g1_i1, c57811_g1_i1, c67728_g1_i2, c67728_g1_i1, c62949_g1_i1, c67819_g5_i5, c67819_g5_i4, c67819_g5_i3, c67819_g5_i2, c67819_g5_i1, c56563_g1_i1, c63566_g1_i1, c66819_g1_i2, c66819_g1_i1, c61538_g1_i2, c61538_g1_i1, c55239_g3_i1, c63759_g2_i1, c61689_g4_i2, c61689_g4_i1, c67819_g9_i1, c66458_g1_i1
GO:0015800	acidic amino acid transport	P	0.0451454	0.00689419	1	27	2976	9106	under	c60444_g1_i1	c65995_g12_i1, c63727_g1_i1, c39662_g1_i1, c54549_g1_i1, c73567_g2_i4, c73567_g2_i3, c73567_g2_i2, c73567_g2_i1, c63959_g1_i1, c64023_g7_i1, c63488_g1_i2, c60626_g1_i1, c61736_g5_i2, c61736_g5_i1, c63488_g3_i1, c49779_g1_i1, c60751_g1_i1, c62652_g1_i1, c56458_g1_i1, c62456_g1_i1, c63727_g2_i2, c63727_g2_i1, c38714_g1_i1, c67780_g2_i4, c67780_g2_i3, c67780_g2_i2, c67780_g2_i1
GO:2000977	regulation of forebrain neuron differentiation	P	0.0451454	0.00692091	0	20	2977	9113	under		c44462_g1_i1, c58768_g1_i2, c58768_g1_i1, c49907_g1_i1, c62767_g2_i1, c63671_g1_i2, c63671_g1_i1, c58565_g1_i4, c58565_g1_i3, c58565_g1_i2, c42981_g1_i2, c42981_g1_i1, c58768_g2_i5, c58768_g2_i3, c58768_g2_i2, c66197_g2_i1, c58436_g1_i1, c63571_g2_i4, c63571_g2_i3, c63571_g2_i1
GO:2000821	regulation of grooming behavior	P	0.0451454	0.00692091	0	20	2977	9113	under		c59825_g3_i5, c59825_g3_i4, c59825_g3_i3, c59825_g3_i2, c59825_g3_i1, c65858_g2_i1, c65858_g4_i1, c65155_g6_i5, c65155_g6_i4, c65155_g6_i3, c65155_g6_i2, c65155_g6_i1, c65858_g1_i1, c59825_g4_i1, c65858_g3_i1, c65858_g5_i7, c65858_g5_i6, c65858_g5_i5, c65858_g5_i4, c65858_g5_i2
GO:2001044	regulation of integrin-mediated signaling pathway	P	0.0451454	0.00692091	0	20	2977	9113	under		c56185_g1_i2, c56185_g1_i1, c67877_g1_i3, c67877_g1_i2, c67877_g1_i1, c56185_g3_i1, c56284_g1_i1, c68019_g3_i1, c66819_g1_i2, c66819_g1_i1, c56185_g2_i1, c65452_g2_i4, c65452_g2_i3, c65452_g2_i2, c67984_g1_i2, c67984_g1_i1, c60242_g1_i2, c63542_g1_i4, c63542_g1_i3, c63542_g1_i1
GO:0038084	vascular endothelial growth factor signaling pathway	P	0.0451454	0.00692091	0	20	2977	9113	under		c63502_g2_i1, c67877_g1_i3, c67877_g1_i2, c67877_g1_i1, c62569_g1_i1, c56284_g1_i1, c70779_g4_i1, c64416_g1_i1, c61099_g1_i2, c61099_g1_i1, c66819_g1_i2, c66819_g1_i1, c61538_g1_i2, c61538_g1_i1, c64746_g2_i1, c66891_g1_i2, c66891_g1_i1, c64805_g1_i4, c64805_g1_i2, c64805_g1_i1
GO:0098597	observational learning	P	0.0451454	0.00692091	0	20	2977	9113	under		c67020_g1_i1, c60420_g1_i2, c60420_g1_i1, c65858_g2_i1, c65858_g4_i1, c63429_g6_i4, c63429_g6_i3, c63429_g6_i2, c58206_g1_i1, c65858_g1_i1, c65858_g3_i1, c65858_g5_i7, c65858_g5_i6, c65858_g5_i5, c65858_g5_i4, c65858_g5_i3, c65858_g5_i2, c56693_g1_i3, c56693_g1_i2, c56693_g1_i1
GO:0031449	regulation of slow-twitch skeletal muscle fiber contraction	P	0.0451454	0.00692091	0	20	2977	9113	under		c60995_g9_i1, c57459_g1_i1, c65943_g4_i1, c61266_g3_i4, c61266_g3_i3, c61266_g3_i2, c61266_g3_i1, c51147_g1_i2, c51147_g1_i1, c57459_g5_i1, c61801_g1_i11, c47439_g1_i1, c61801_g1_i3, c61266_g4_i2, c61266_g4_i1, c57056_g2_i1, c65307_g1_i1, c65307_g8_i1, c65943_g2_i1, c57056_g4_i1
GO:0042693	muscle cell fate commitment	P	0.0451454	0.00692091	0	20	2977	9113	under		c48857_g1_i1, c8882_g1_i1, c64020_g1_i2, c64020_g1_i1, c65494_g1_i2, c62765_g1_i1, c58397_g1_i1, c49400_g2_i2, c66357_g2_i1, c64448_g1_i1, c53611_g1_i1, c65414_g3_i3, c65414_g3_i2, c65414_g3_i1, c67827_g1_i2, c67827_g1_i1, c60497_g1_i1, c48435_g1_i1, c57545_g3_i1, c59042_g1_i1
GO:0010874	regulation of cholesterol efflux	P	0.0451454	0.00692091	0	20	2977	9113	under		c61795_g3_i1, c65686_g1_i2, c65686_g1_i1, c63737_g1_i1, c63242_g2_i1, c65329_g2_i1, c63737_g3_i1, c63873_g1_i3, c63737_g5_i1, c61795_g4_i2, c61795_g4_i1, c63737_g7_i2, c63737_g7_i1, c53611_g1_i1, c63242_g1_i1, c67662_g1_i1, c62414_g1_i1, c61795_g6_i1, c63737_g4_i1, c63707_g1_i1
GO:0010745	negative regulation of macrophage derived foam cell differentiation	P	0.0451454	0.00692091	0	20	2977	9113	under		c63737_g1_i1, c63737_g3_i2, c63737_g3_i1, c55725_g1_i1, c63873_g1_i3, c59775_g1_i2, c59775_g1_i1, c63737_g5_i1, c63737_g7_i2, c63737_g7_i1, c66886_g1_i3, c66886_g1_i2, c66886_g1_i1, c63737_g4_i1, c62989_g1_i3, c62989_g1_i2, c62989_g1_i1, c55725_g2_i1, c55552_g1_i2, c55552_g1_i1
GO:0046684	response to pyrethroid	P	0.0451454	0.00692091	0	20	2977	9113	under		c66518_g2_i1, c65493_g4_i7, c65493_g4_i6, c65493_g4_i5, c65493_g4_i2, c64359_g1_i2, c64359_g1_i1, c66518_g1_i1, c66518_g8_i1, c66518_g3_i4, c66518_g3_i3, c66518_g3_i2, c66518_g3_i1, c64290_g4_i1, c54510_g2_i1, c57009_g2_i1, c65493_g7_i2, c65493_g7_i1, c57009_g4_i2, c57009_g4_i1
GO:0022401	negative adaptation of signaling pathway	P	0.0451454	0.00692091	0	20	2977	9113	under		c67891_g4_i1, c58787_g2_i2, c58787_g2_i1, c56148_g1_i1, c59067_g1_i1, c63671_g1_i2, c63671_g1_i1, c58787_g1_i3, c58787_g1_i1, c60408_g1_i1, c44846_g1_i2, c44846_g1_i1, c28597_g1_i1, c62445_g1_i2, c62445_g1_i1, c56737_g1_i1, c62365_g1_i2, c62365_g1_i1, c60321_g1_i2, c60321_g1_i1
GO:0014728	regulation of the force of skeletal muscle contraction	P	0.0451454	0.00692091	0	20	2977	9113	under		c60995_g9_i1, c57459_g1_i1, c65943_g4_i1, c61266_g3_i4, c61266_g3_i3, c61266_g3_i2, c61266_g3_i1, c51147_g1_i2, c51147_g1_i1, c57459_g5_i1, c61801_g1_i11, c47439_g1_i1, c61801_g1_i3, c61266_g4_i2, c61266_g4_i1, c57056_g2_i1, c65307_g1_i1, c65307_g8_i1, c65943_g2_i1, c57056_g4_i1
GO:0048704	embryonic skeletal system morphogenesis	P	0.0455219	0.00698381	27	143	2950	8990	under	c57003_g3_i1, c59651_g2_i1, c52815_g1_i2, c52815_g1_i1, c65342_g2_i1, c62822_g1_i1, c67986_g1_i1, c42530_g1_i1, c54615_g1_i5, c54615_g1_i4, c54615_g1_i3, c54615_g1_i2, c54615_g1_i1, c62870_g1_i1, c56056_g1_i1, c54282_g1_i1, c54615_g2_i1, c52499_g1_i1, c56056_g2_i2, c56056_g2_i1, c63703_g1_i1, c56227_g1_i1, c67451_g11_i1, c15210_g2_i1, c38217_g1_i1, c67791_g1_i1, c63685_g1_i1	c66331_g5_i4, c66331_g5_i3, c66331_g5_i2, c66331_g5_i1, c57891_g1_i1, c67818_g2_i2, c67818_g2_i1, c62864_g2_i1, c60595_g1_i1, c54248_g1_i2, c54248_g1_i1, c59825_g3_i5, c59825_g3_i4, c59825_g3_i3, c59825_g3_i2, c59825_g3_i1, c64746_g1_i3, c64746_g1_i2, c59835_g1_i1, c65342_g3_i1, c66959_g1_i3, c66959_g1_i2, c66959_g1_i1, c66400_g2_i5, c66400_g2_i4, c66400_g2_i3, c66400_g2_i2, c66400_g2_i1, c67907_…
GO:0002696	positive regulation of leukocyte activation	P	0.0458698	0.00704503	27	144	2950	8989	under	c60208_g1_i3, c63631_g1_i2, c65702_g1_i1, c65357_g2_i1, c58463_g2_i1, c67878_g1_i2, c67878_g1_i1, c42530_g1_i1, c55956_g1_i1, c66132_g6_i6, c66132_g6_i5, c66132_g6_i4, c66132_g6_i2, c66132_g6_i1, c60557_g2_i1, c60518_g1_i1, c61349_g1_i1, c60841_g1_i4, c60841_g1_i2, c66063_g8_i1, c67568_g1_i1, c66063_g2_i1, c62710_g1_i2, c62710_g1_i1, c65362_g1_i2, c65362_g1_i1, c56968_g2_i1	c55962_g2_i1, c58515_g1_i2, c50900_g1_i2, c58515_g1_i1, c50900_g1_i1, c66145_g1_i5, c66145_g1_i4, c66145_g1_i3, c66145_g1_i2, c67444_g1_i1, c60420_g1_i2, c60420_g1_i1, c53096_g1_i1, c65987_g1_i2, c65987_g1_i1, c63759_g1_i1, c9136_g1_i1, c44462_g1_i1, c66248_g2_i1, c8882_g1_i1, c58768_g1_i2, c58768_g1_i1, c58894_g1_i1, c60003_g3_i3, c67444_g3_i2, c67444_g3_i1, c60706_g1_i1, c63461_g1_i2, c63461_g1…
GO:2000181	negative regulation of blood vessel morphogenesis	P	0.0478636	0.00737307	9	67	2968	9066	under	c66021_g16_i6, c66021_g16_i5, c66021_g16_i4, c66021_g16_i3, c66021_g16_i2, c66021_g16_i1, c15210_g2_i1, c67467_g2_i2, c67467_g2_i1	c67444_g1_i1, c64040_g2_i2, c64040_g2_i1, c73313_g2_i9, c73313_g2_i8, c73313_g2_i7, c73313_g2_i6, c73313_g2_i4, c73313_g2_i3, c73313_g2_i2, c73313_g2_i1, c66248_g2_i1, c8882_g1_i1, c67444_g3_i2, c67444_g3_i1, c74015_g2_i4, c63719_g2_i1, c62140_g1_i2, c62140_g1_i1, c66021_g13_i1, c62437_g1_i1, c62569_g1_i1, c66598_g1_i3, c66598_g1_i2, c66598_g1_i1, c66940_g1_i2, c64593_g2_i3, c64593_g2_i2, c64485_…
GO:0002067	glandular epithelial cell differentiation	P	0.0480169	0.00741037	9	68	2968	9065	under	c52815_g1_i2, c52815_g1_i1, c61556_g1_i1, c62870_g1_i1, c66489_g2_i1, c19827_g1_i1, c51044_g1_i1, c15210_g2_i1, c63809_g1_i1	c57891_g1_i1, c64926_g1_i1, c60595_g1_i1, c57593_g2_i1, c54404_g2_i1, c59835_g1_i1, c44462_g1_i1, c58931_g1_i1, c61154_g1_i1, c8882_g1_i1, c49907_g1_i1, c49192_g1_i2, c49192_g1_i1, c63755_g2_i2, c63755_g2_i1, c63429_g4_i1, c64121_g3_i1, c64412_g3_i1, c66598_g1_i3, c66598_g1_i2, c64593_g2_i3, c64593_g2_i2, c54171_g1_i2, c54171_g1_i1, c64551_g2_i2, c63429_g6_i4, c63429_g6_i3, c63429_g6_i2, c56067_g…
GO:0035115	embryonic forelimb morphogenesis	P	0.0480169	0.00741037	9	68	2968	9065	under	c52815_g1_i2, c52815_g1_i1, c56056_g1_i1, c65787_g1_i2, c65787_g1_i1, c56056_g2_i2, c56056_g2_i1, c67451_g11_i1, c15210_g2_i1	c54248_g1_i2, c54248_g1_i1, c64746_g1_i3, c64746_g1_i2, c48597_g1_i1, c8882_g1_i1, c67407_g1_i3, c67407_g1_i2, c67407_g1_i1, c58302_g1_i1, c62765_g1_i1, c65548_g1_i2, c65548_g1_i1, c57811_g1_i1, c54473_g1_i1, c59338_g3_i1, c61814_g1_i1, c62437_g1_i1, c66598_g1_i3, c66598_g1_i2, c66598_g1_i1, c64593_g2_i3, c64593_g2_i2, c67728_g1_i2, c67728_g1_i1, c56852_g2_i1, c57012_g1_i1, c62562_g1_i3, c62562_g…
GO:0007266	Rho protein signal transduction	P	0.0481224	0.00743213	30	155	2947	8978	under	c65680_g1_i1, c70424_g8_i3, c70424_g8_i2, c70424_g8_i1, c63822_g1_i1, c66831_g3_i2, c62034_g2_i1, c59240_g1_i1, c68737_g1_i1, c38150_g1_i2, c38150_g1_i1, c73148_g1_i4, c73148_g1_i1, c65746_g2_i2, c65746_g2_i1, c61349_g1_i1, c70424_g5_i2, c66063_g8_i1, c67568_g1_i1, c70524_g1_i1, c74820_g2_i3, c74820_g2_i2, c74820_g2_i1, c59724_g3_i3, c59724_g3_i2, c59724_g3_i1, c66063_g2_i1, c75077_g1_i1, c57637_…	c66637_g1_i1, c66331_g5_i4, c66331_g5_i2, c66331_g5_i1, c64998_g2_i1, c58382_g1_i1, c66484_g5_i2, c66484_g5_i1, c60420_g1_i2, c60420_g1_i1, c63759_g1_i1, c24619_g1_i1, c75214_g2_i3, c75214_g2_i2, c75609_g3_i1, c67608_g1_i1, c61577_g1_i2, c61577_g1_i1, c63737_g1_i1, c70123_g2_i3, c70123_g2_i1, c58567_g1_i1, c73007_g2_i1, c60706_g1_i1, c60420_g3_i1, c61469_g2_i2, c61469_g2_i1, c60346_g1_i3, c60346_…
GO:0021915	neural tube development	P	0.0496706	0.00768822	28	146	2949	8987	under	c59308_g1_i1, c57003_g3_i1, c51399_g1_i1, c57650_g1_i5, c57650_g1_i4, c57650_g1_i1, c62822_g1_i1, c56747_g1_i1, c42530_g1_i1, c54615_g1_i5, c54615_g1_i4, c54615_g1_i3, c54615_g1_i2, c54615_g1_i1, c54282_g1_i1, c54615_g2_i1, c265_g1_i1, c57003_g1_i1, c55225_g1_i1, c60102_g1_i2, c60102_g1_i1, c62887_g1_i3, c62887_g1_i2, c62887_g1_i1, c67451_g11_i1, c62797_g3_i1, c54579_g1_i1, c63685_g1_i1	c62993_g1_i1, c62101_g5_i2, c62101_g5_i1, c57891_g1_i1, c67818_g2_i2, c67818_g2_i1, c60595_g1_i1, c54248_g1_i2, c54248_g1_i1, c64746_g1_i3, c64746_g1_i2, c54404_g2_i1, c57694_g4_i1, c59835_g1_i1, c64153_g1_i3, c64153_g1_i1, c9136_g1_i1, c44462_g1_i1, c60408_g2_i2, c67357_g2_i1, c8882_g1_i1, c65929_g1_i1, c67407_g1_i3, c67407_g1_i2, c67407_g1_i1, c62266_g2_i1, c64645_g1_i1, c63242_g2_i1, c66413_g1…

## Sheet: Suppl_Table_SET3
Supplementary Excel Table SET2 Gilthead seabream gonads enrichment analysis
GO-ID	Term	Category	FDR	P-Value	#Test	#Ref	#notAnnotTest	#notAnnotRef	Over/Under	TestSeqs	RefSeqs
GO:0070126	mitochondrial translational termination	P	2.06913e-16	3.52638e-19	47	2	5277	9640	over	TRINITY_DN43317_c0_g1_i1, TRINITY_DN63040_c0_g1_i1, TRINITY_DN54174_c0_g1_i2, TRINITY_DN54174_c0_g1_i1, TRINITY_DN59282_c0_g6_i4, TRINITY_DN59282_c0_g6_i3, TRINITY_DN59282_c0_g6_i1, TRINITY_DN57823_c0_g1_i1, TRINITY_DN38521_c0_g1_i1, TRINITY_DN59282_c0_g1_i1, TRINITY_DN54112_c0_g1_i1, TRINITY_DN19086_c0_g2_i1, TRINITY_DN11458_c0_g1_i1, TRINITY_DN46350_c0_g1_i1, TRINITY_DN14730_c0_g1_i1, TRINITY_D…	TRINITY_DN59282_c0_g7_i1, TRINITY_DN43072_c0_g1_i1
GO:0070125	mitochondrial translational elongation	P	4.63018e-16	9.565e-19	46	2	5278	9640	over	TRINITY_DN43317_c0_g1_i1, TRINITY_DN63040_c0_g1_i1, TRINITY_DN54174_c0_g1_i2, TRINITY_DN54174_c0_g1_i1, TRINITY_DN59282_c0_g6_i4, TRINITY_DN59282_c0_g6_i3, TRINITY_DN59282_c0_g6_i1, TRINITY_DN57823_c0_g1_i1, TRINITY_DN38521_c0_g1_i1, TRINITY_DN59282_c0_g1_i1, TRINITY_DN54112_c0_g1_i1, TRINITY_DN19086_c0_g2_i1, TRINITY_DN11458_c0_g1_i1, TRINITY_DN46350_c0_g1_i1, TRINITY_DN14730_c0_g1_i1, TRINITY_D…	TRINITY_DN59282_c0_g7_i1, TRINITY_DN43072_c0_g1_i1
GO:0070124	mitochondrial translational initiation	P	4.63018e-16	9.565e-19	46	2	5278	9640	over	TRINITY_DN43317_c0_g1_i1, TRINITY_DN63040_c0_g1_i1, TRINITY_DN54174_c0_g1_i2, TRINITY_DN54174_c0_g1_i1, TRINITY_DN59282_c0_g6_i4, TRINITY_DN59282_c0_g6_i3, TRINITY_DN59282_c0_g6_i1, TRINITY_DN57823_c0_g1_i1, TRINITY_DN38521_c0_g1_i1, TRINITY_DN59282_c0_g1_i1, TRINITY_DN54112_c0_g1_i1, TRINITY_DN19086_c0_g2_i1, TRINITY_DN11458_c0_g1_i1, TRINITY_DN46350_c0_g1_i1, TRINITY_DN14730_c0_g1_i1, TRINITY_D…	TRINITY_DN59282_c0_g7_i1, TRINITY_DN43072_c0_g1_i1
GO:2000811	negative regulation of anoikis	P	2.43477e-06	4.87884e-08	49	24	5275	9618	over	TRINITY_DN64624_c0_g4_i1, TRINITY_DN46863_c0_g1_i1, TRINITY_DN49678_c0_g1_i2, TRINITY_DN49678_c0_g1_i1, TRINITY_DN60109_c8_g3_i14, TRINITY_DN64972_c2_g1_i6, TRINITY_DN64972_c2_g1_i5, TRINITY_DN64972_c2_g1_i4, TRINITY_DN64972_c2_g1_i3, TRINITY_DN58348_c2_g2_i4, TRINITY_DN58348_c2_g2_i3, TRINITY_DN58348_c2_g2_i2, TRINITY_DN58348_c2_g2_i1, TRINITY_DN61894_c7_g1_i9, TRINITY_DN61894_c7_g1_i8, TRINITY_…	TRINITY_DN30690_c0_g1_i1, TRINITY_DN57784_c0_g1_i1, TRINITY_DN61885_c2_g1_i2, TRINITY_DN58003_c1_g1_i1, TRINITY_DN65347_c3_g8_i4, TRINITY_DN64405_c1_g2_i5, TRINITY_DN64405_c1_g2_i3, TRINITY_DN64405_c1_g2_i1, TRINITY_DN38764_c0_g1_i1, TRINITY_DN61894_c4_g1_i5, TRINITY_DN64391_c3_g1_i6, TRINITY_DN64391_c3_g1_i5, TRINITY_DN64391_c3_g1_i4, TRINITY_DN64391_c3_g1_i3, TRINITY_DN64391_c3_g1_i2, TRINITY_D…
GO:0048386	positive regulation of retinoic acid receptor signaling pathway	P	4.03399e-06	8.81257e-08	35	12	5289	9630	over	TRINITY_DN46640_c0_g1_i2, TRINITY_DN46640_c0_g1_i1, TRINITY_DN43303_c0_g1_i1, TRINITY_DN57004_c0_g1_i2, TRINITY_DN57004_c0_g1_i1, TRINITY_DN33264_c0_g1_i1, TRINITY_DN61306_c1_g1_i6, TRINITY_DN61306_c1_g1_i5, TRINITY_DN61306_c1_g1_i4, TRINITY_DN61306_c1_g1_i3, TRINITY_DN61306_c1_g1_i1, TRINITY_DN65218_c2_g5_i4, TRINITY_DN65218_c2_g5_i2, TRINITY_DN65218_c2_g5_i1, TRINITY_DN42468_c0_g3_i1, TRINITY_D…	TRINITY_DN65362_c6_g2_i2, TRINITY_DN59537_c6_g1_i1, TRINITY_DN60409_c0_g5_i3, TRINITY_DN60409_c0_g5_i2, TRINITY_DN60409_c0_g5_i1, TRINITY_DN57044_c1_g1_i2, TRINITY_DN61989_c2_g1_i8, TRINITY_DN61989_c2_g1_i7, TRINITY_DN61989_c2_g1_i3, TRINITY_DN61989_c2_g1_i2, TRINITY_DN61989_c2_g1_i12, TRINITY_DN61989_c2_g1_i10
GO:0007395	dorsal closure, spreading of leading edge cells	P	4.58722e-06	1.03054e-07	18	1	5306	9641	over	TRINITY_DN60816_c1_g6_i1, TRINITY_DN46863_c0_g1_i1, TRINITY_DN17490_c0_g1_i1, TRINITY_DN64773_c1_g1_i4, TRINITY_DN64773_c1_g1_i3, TRINITY_DN64773_c1_g1_i1, TRINITY_DN62491_c0_g1_i4, TRINITY_DN62491_c0_g1_i3, TRINITY_DN62491_c0_g1_i2, TRINITY_DN62491_c0_g1_i1, TRINITY_DN57235_c0_g1_i1, TRINITY_DN36704_c3_g1_i1, TRINITY_DN57426_c0_g1_i1, TRINITY_DN60816_c1_g5_i1, TRINITY_DN60074_c0_g1_i5, TRINITY_D…	TRINITY_DN61458_c1_g1_i2
GO:0046686	response to cadmium ion	P	4.59905e-06	1.03558e-07	63	39	5261	9603	over	TRINITY_DN50143_c0_g1_i1, TRINITY_DN63017_c4_g1_i2, TRINITY_DN60939_c1_g1_i1, TRINITY_DN52099_c0_g1_i1, TRINITY_DN61640_c5_g1_i1, TRINITY_DN55819_c1_g1_i2, TRINITY_DN55819_c1_g1_i1, TRINITY_DN48149_c0_g1_i2, TRINITY_DN48149_c0_g1_i1, TRINITY_DN55410_c0_g1_i2, TRINITY_DN55410_c0_g1_i1, TRINITY_DN53362_c0_g1_i1, TRINITY_DN57464_c1_g1_i1, TRINITY_DN45581_c0_g1_i1, TRINITY_DN64184_c1_g3_i8, TRINITY_D…	TRINITY_DN64292_c1_g1_i3, TRINITY_DN59897_c2_g1_i6, TRINITY_DN59897_c2_g1_i5, TRINITY_DN59897_c2_g1_i4, TRINITY_DN61590_c0_g1_i1, TRINITY_DN40850_c0_g1_i1, TRINITY_DN61885_c2_g1_i2, TRINITY_DN6958_c0_g1_i1, TRINITY_DN41984_c0_g1_i1, TRINITY_DN47775_c0_g1_i1, TRINITY_DN59610_c1_g1_i2, TRINITY_DN59610_c1_g1_i1, TRINITY_DN58552_c4_g1_i8, TRINITY_DN60939_c2_g1_i2, TRINITY_DN60939_c2_g1_i1, TRINITY_DN…
GO:0006654	phosphatidic acid biosynthetic process	P	7.27533e-06	1.6992e-07	34	12	5290	9630	over	TRINITY_DN59596_c0_g1_i2, TRINITY_DN59596_c0_g1_i1, TRINITY_DN61285_c1_g2_i9, TRINITY_DN42798_c0_g1_i1, TRINITY_DN38646_c0_g1_i1, TRINITY_DN31345_c0_g1_i1, TRINITY_DN18462_c0_g2_i1, TRINITY_DN61412_c1_g1_i7, TRINITY_DN61412_c1_g1_i6, TRINITY_DN61412_c1_g1_i5, TRINITY_DN61412_c1_g1_i4, TRINITY_DN61412_c1_g1_i3, TRINITY_DN61412_c1_g1_i2, TRINITY_DN61412_c1_g1_i1, TRINITY_DN52488_c0_g1_i2, TRINITY_D…	TRINITY_DN51050_c0_g1_i2, TRINITY_DN51050_c0_g1_i1, TRINITY_DN60914_c3_g1_i1, TRINITY_DN61129_c0_g1_i3, TRINITY_DN61129_c0_g1_i2, TRINITY_DN64498_c0_g2_i1, TRINITY_DN58829_c0_g1_i8, TRINITY_DN58829_c0_g1_i4, TRINITY_DN58829_c0_g1_i3, TRINITY_DN58829_c0_g1_i2, TRINITY_DN58829_c0_g1_i1, TRINITY_DN48375_c0_g1_i2
GO:0006768	biotin metabolic process	P	7.75296e-06	1.82583e-07	15	0	5309	9642	over	TRINITY_DN58932_c0_g1_i1, TRINITY_DN59316_c0_g1_i1, TRINITY_DN63949_c1_g2_i2, TRINITY_DN63949_c1_g2_i1, TRINITY_DN63949_c1_g1_i8, TRINITY_DN63949_c1_g1_i6, TRINITY_DN63949_c1_g1_i5, TRINITY_DN63949_c1_g1_i3, TRINITY_DN63949_c1_g1_i2, TRINITY_DN63949_c1_g1_i1, TRINITY_DN38262_c0_g1_i2, TRINITY_DN38262_c0_g1_i1, TRINITY_DN63824_c0_g1_i3, TRINITY_DN63824_c0_g1_i2, TRINITY_DN63824_c0_g1_i1
GO:0051092	positive regulation of NF-kappaB transcription factor activity	P	1.00169e-05	2.42624e-07	126	118	5198	9524	over	TRINITY_DN59185_c12_g1_i1, TRINITY_DN64624_c0_g4_i1, TRINITY_DN50711_c0_g1_i1, TRINITY_DN65218_c2_g3_i1, TRINITY_DN57580_c1_g2_i1, TRINITY_DN8063_c0_g1_i1, TRINITY_DN64037_c1_g1_i7, TRINITY_DN64037_c1_g1_i6, TRINITY_DN64037_c1_g1_i5, TRINITY_DN64037_c1_g1_i4, TRINITY_DN64037_c1_g1_i2, TRINITY_DN64037_c1_g1_i1, TRINITY_DN46863_c0_g1_i1, TRINITY_DN43591_c0_g1_i1, TRINITY_DN59116_c6_g4_i1, TRINITY_D…	TRINITY_DN59897_c5_g1_i13, TRINITY_DN59897_c5_g1_i12, TRINITY_DN59897_c5_g1_i10, TRINITY_DN43622_c0_g1_i1, TRINITY_DN54454_c4_g3_i1, TRINITY_DN45525_c0_g2_i1, TRINITY_DN59436_c0_g1_i1, TRINITY_DN61945_c0_g1_i3, TRINITY_DN61945_c0_g1_i2, TRINITY_DN61945_c0_g1_i1, TRINITY_DN42764_c0_g1_i2, TRINITY_DN42764_c0_g1_i1, TRINITY_DN59897_c2_g1_i6, TRINITY_DN59897_c2_g1_i5, TRINITY_DN59897_c2_g1_i4, TRINIT…
GO:0018279	protein N-linked glycosylation via asparagine	P	1.34736e-05	3.3818e-07	54	32	5270	9610	over	TRINITY_DN63017_c4_g1_i2, TRINITY_DN32311_c1_g1_i1, TRINITY_DN55410_c0_g1_i2, TRINITY_DN55410_c0_g1_i1, TRINITY_DN60625_c1_g1_i2, TRINITY_DN60625_c1_g1_i1, TRINITY_DN28734_c0_g1_i1, TRINITY_DN33702_c0_g1_i1, TRINITY_DN62872_c4_g1_i3, TRINITY_DN62872_c4_g1_i2, TRINITY_DN46541_c0_g1_i1, TRINITY_DN64076_c0_g2_i2, TRINITY_DN64076_c0_g2_i1, TRINITY_DN51304_c0_g1_i1, TRINITY_DN62314_c8_g1_i7, TRINITY_D…	TRINITY_DN62927_c5_g1_i1, TRINITY_DN57251_c0_g1_i1, TRINITY_DN59321_c0_g1_i1, TRINITY_DN49755_c0_g1_i1, TRINITY_DN59713_c2_g1_i4, TRINITY_DN59713_c2_g1_i2, TRINITY_DN59713_c2_g1_i1, TRINITY_DN40850_c0_g1_i1, TRINITY_DN63460_c0_g1_i1, TRINITY_DN44073_c0_g1_i1, TRINITY_DN59626_c1_g2_i2, TRINITY_DN59626_c1_g2_i1, TRINITY_DN44323_c0_g1_i1, TRINITY_DN59667_c4_g1_i1, TRINITY_DN53510_c0_g1_i3, TRINITY_D…
GO:0033211	adiponectin-activated signaling pathway	P	1.94098e-05	5.1412e-07	14	0	5310	9642	over	TRINITY_DN57052_c0_g1_i8, TRINITY_DN57052_c0_g1_i5, TRINITY_DN57052_c0_g1_i4, TRINITY_DN57052_c0_g1_i15, TRINITY_DN57052_c0_g1_i14, TRINITY_DN57052_c0_g1_i12, TRINITY_DN57052_c0_g1_i11, TRINITY_DN62212_c4_g1_i1, TRINITY_DN54507_c0_g1_i1, TRINITY_DN48471_c0_g2_i2, TRINITY_DN48471_c0_g2_i1, TRINITY_DN62890_c6_g2_i4, TRINITY_DN62890_c6_g2_i3, TRINITY_DN53766_c1_g1_i1
GO:0010968	regulation of microtubule nucleation	P	1.94098e-05	5.1412e-07	14	0	5310	9642	over	TRINITY_DN60728_c0_g1_i9, TRINITY_DN60728_c0_g1_i8, TRINITY_DN60728_c0_g1_i7, TRINITY_DN60728_c0_g1_i6, TRINITY_DN60728_c0_g1_i4, TRINITY_DN60728_c0_g1_i3, TRINITY_DN60728_c0_g1_i2, TRINITY_DN60728_c0_g1_i1, TRINITY_DN64564_c2_g3_i6, TRINITY_DN64564_c2_g3_i5, TRINITY_DN64564_c2_g3_i4, TRINITY_DN64564_c2_g3_i3, TRINITY_DN64564_c2_g3_i2, TRINITY_DN64564_c2_g3_i1
GO:0038083	peptidyl-tyrosine autophosphorylation	P	2.0574e-05	5.49335e-07	59	38	5265	9604	over	TRINITY_DN65904_c0_g1_i1, TRINITY_DN46863_c0_g1_i1, TRINITY_DN48173_c0_g1_i1, TRINITY_DN17490_c0_g1_i1, TRINITY_DN60109_c8_g3_i14, TRINITY_DN64773_c1_g1_i4, TRINITY_DN64773_c1_g1_i3, TRINITY_DN64773_c1_g1_i2, TRINITY_DN64773_c1_g1_i1, TRINITY_DN65206_c3_g1_i1, TRINITY_DN58348_c2_g2_i4, TRINITY_DN58348_c2_g2_i3, TRINITY_DN58348_c2_g2_i2, TRINITY_DN58348_c2_g2_i1, TRINITY_DN60718_c0_g1_i1, TRINITY_…	TRINITY_DN59436_c0_g1_i1, TRINITY_DN59512_c0_g1_i7, TRINITY_DN59512_c0_g1_i6, TRINITY_DN63372_c0_g1_i4, TRINITY_DN63372_c0_g1_i3, TRINITY_DN63372_c0_g1_i2, TRINITY_DN63372_c0_g1_i1, TRINITY_DN61033_c0_g2_i1, TRINITY_DN55089_c0_g1_i16, TRINITY_DN55089_c0_g1_i14, TRINITY_DN55089_c0_g1_i12, TRINITY_DN61570_c1_g1_i2, TRINITY_DN61570_c1_g1_i1, TRINITY_DN55089_c0_g1_i9, TRINITY_DN55089_c0_g1_i6, TRINIT…
GO:0006488	dolichol-linked oligosaccharide biosynthetic process	P	3.01788e-05	8.50985e-07	35	15	5289	9627	over	TRINITY_DN63017_c4_g1_i2, TRINITY_DN60625_c1_g1_i2, TRINITY_DN60625_c1_g1_i1, TRINITY_DN28734_c0_g1_i1, TRINITY_DN33702_c0_g1_i1, TRINITY_DN46541_c0_g1_i1, TRINITY_DN64076_c0_g2_i2, TRINITY_DN64076_c0_g2_i1, TRINITY_DN51304_c0_g1_i1, TRINITY_DN62314_c8_g1_i7, TRINITY_DN62314_c8_g1_i6, TRINITY_DN62314_c8_g1_i5, TRINITY_DN62314_c8_g1_i3, TRINITY_DN62314_c8_g1_i2, TRINITY_DN62314_c8_g1_i1, TRINITY_D…	TRINITY_DN57251_c0_g1_i1, TRINITY_DN44323_c0_g1_i1, TRINITY_DN53510_c0_g1_i3, TRINITY_DN53510_c0_g1_i2, TRINITY_DN53510_c0_g1_i1, TRINITY_DN53012_c0_g1_i2, TRINITY_DN53012_c0_g1_i1, TRINITY_DN58869_c0_g1_i5, TRINITY_DN58869_c0_g1_i2, TRINITY_DN58869_c0_g1_i1, TRINITY_DN56430_c0_g1_i1, TRINITY_DN57251_c0_g2_i4, TRINITY_DN57251_c0_g2_i1, TRINITY_DN60941_c0_g1_i2, TRINITY_DN60941_c0_g1_i1
GO:0070895	negative regulation of transposon integration	P	3.01788e-05	8.50985e-07	35	15	5289	9627	over	TRINITY_DN59716_c3_g14_i2, TRINITY_DN65065_c18_g3_i4, TRINITY_DN65065_c18_g3_i3, TRINITY_DN65065_c18_g3_i2, TRINITY_DN65065_c18_g3_i1, TRINITY_DN57819_c1_g4_i4, TRINITY_DN59716_c3_g1_i1, TRINITY_DN57719_c0_g1_i1, TRINITY_DN59716_c3_g8_i1, TRINITY_DN61008_c0_g2_i1, TRINITY_DN57054_c0_g2_i3, TRINITY_DN57054_c0_g2_i2, TRINITY_DN57054_c0_g2_i1, TRINITY_DN51954_c3_g1_i1, TRINITY_DN59716_c1_g1_i1, TRIN…	TRINITY_DN62047_c5_g17_i1, TRINITY_DN52709_c2_g4_i5, TRINITY_DN52709_c2_g4_i4, TRINITY_DN52709_c2_g4_i3, TRINITY_DN58812_c5_g1_i4, TRINITY_DN58812_c5_g1_i1, TRINITY_DN64743_c0_g5_i2, TRINITY_DN64743_c0_g5_i1, TRINITY_DN59176_c7_g6_i2, TRINITY_DN54187_c6_g3_i1, TRINITY_DN48760_c0_g1_i2, TRINITY_DN50410_c0_g1_i3, TRINITY_DN63791_c3_g2_i1, TRINITY_DN47251_c0_g1_i1, TRINITY_DN54187_c6_g2_i1
GO:2000059	negative regulation of protein ubiquitination involved in ubiquitin-dependent protein catabolic process	P	4.41824e-05	1.32344e-06	22	5	5302	9637	over	TRINITY_DN65218_c2_g10_i2, TRINITY_DN65218_c1_g1_i1, TRINITY_DN33193_c0_g1_i1, TRINITY_DN57580_c1_g2_i1, TRINITY_DN8682_c0_g1_i1, TRINITY_DN49864_c0_g1_i3, TRINITY_DN49864_c0_g1_i2, TRINITY_DN49864_c0_g1_i1, TRINITY_DN57299_c1_g1_i1, TRINITY_DN53714_c0_g1_i8, TRINITY_DN53714_c0_g1_i7, TRINITY_DN53714_c0_g1_i5, TRINITY_DN53714_c0_g1_i4, TRINITY_DN53714_c0_g1_i3, TRINITY_DN53714_c0_g1_i2, TRINITY_D…	TRINITY_DN33797_c0_g1_i1, TRINITY_DN60022_c0_g2_i4, TRINITY_DN60022_c0_g2_i1, TRINITY_DN51412_c0_g1_i1, TRINITY_DN60686_c7_g2_i1
GO:0060335	positive regulation of interferon-gamma-mediated signaling pathway	P	4.73443e-05	1.44749e-06	13	0	5311	9642	over	TRINITY_DN46863_c0_g1_i1, TRINITY_DN48173_c0_g1_i1, TRINITY_DN17490_c0_g1_i1, TRINITY_DN64773_c1_g1_i4, TRINITY_DN64773_c1_g1_i3, TRINITY_DN64773_c1_g1_i2, TRINITY_DN64773_c1_g1_i1, TRINITY_DN36704_c3_g1_i1, TRINITY_DN60074_c0_g1_i5, TRINITY_DN60074_c0_g1_i4, TRINITY_DN60074_c0_g1_i3, TRINITY_DN60074_c0_g1_i2, TRINITY_DN60074_c0_g1_i1
GO:0048672	positive regulation of collateral sprouting	P	5.53071e-05	1.73665e-06	27	9	5297	9633	over	TRINITY_DN53540_c0_g1_i1, TRINITY_DN60748_c0_g1_i4, TRINITY_DN60748_c0_g1_i3, TRINITY_DN60748_c0_g1_i2, TRINITY_DN60748_c0_g1_i1, TRINITY_DN64624_c0_g4_i1, TRINITY_DN57719_c0_g1_i1, TRINITY_DN60816_c1_g6_i1, TRINITY_DN40517_c0_g1_i1, TRINITY_DN57426_c0_g1_i1, TRINITY_DN61078_c10_g2_i1, TRINITY_DN61430_c3_g1_i1, TRINITY_DN60603_c0_g1_i1, TRINITY_DN60816_c1_g5_i1, TRINITY_DN63109_c2_g1_i5, TRINITY_…	TRINITY_DN56254_c1_g1_i5, TRINITY_DN56254_c1_g1_i4, TRINITY_DN52800_c0_g1_i1, TRINITY_DN57105_c1_g1_i4, TRINITY_DN57105_c1_g1_i2, TRINITY_DN61740_c0_g1_i1, TRINITY_DN47251_c0_g1_i1, TRINITY_DN63441_c3_g1_i2, TRINITY_DN63441_c3_g1_i1
GO:0006418	tRNA aminoacylation for protein translation	P	6.57485e-05	2.10865e-06	20	4	5304	9638	over	TRINITY_DN44713_c0_g1_i1, TRINITY_DN23992_c0_g2_i1, TRINITY_DN48149_c0_g1_i2, TRINITY_DN48149_c0_g1_i1, TRINITY_DN28687_c0_g1_i2, TRINITY_DN28687_c0_g1_i1, TRINITY_DN56862_c1_g1_i3, TRINITY_DN56862_c1_g1_i1, TRINITY_DN38872_c0_g1_i1, TRINITY_DN55521_c0_g1_i1, TRINITY_DN61912_c0_g1_i1, TRINITY_DN5026_c0_g1_i1, TRINITY_DN23992_c0_g1_i1, TRINITY_DN62402_c6_g1_i2, TRINITY_DN62402_c6_g1_i1, TRINITY_DN…	TRINITY_DN48937_c0_g1_i4, TRINITY_DN48937_c0_g1_i1, TRINITY_DN46449_c0_g1_i1, TRINITY_DN52650_c0_g1_i1
GO:0032897	negative regulation of viral transcription	P	7.32998e-05	2.39247e-06	47	28	5277	9614	over	TRINITY_DN46640_c0_g1_i2, TRINITY_DN46640_c0_g1_i1, TRINITY_DN65218_c2_g10_i3, TRINITY_DN65218_c2_g10_i2, TRINITY_DN65218_c2_g10_i1, TRINITY_DN65218_c2_g3_i1, TRINITY_DN57580_c1_g2_i1, TRINITY_DN8682_c0_g1_i1, TRINITY_DN43303_c0_g1_i1, TRINITY_DN49864_c0_g1_i3, TRINITY_DN49864_c0_g1_i2, TRINITY_DN49864_c0_g1_i1, TRINITY_DN33264_c0_g1_i1, TRINITY_DN61306_c1_g1_i2, TRINITY_DN57580_c1_g4_i1, TRINITY…	TRINITY_DN54454_c4_g3_i1, TRINITY_DN65362_c6_g2_i2, TRINITY_DN33797_c0_g1_i1, TRINITY_DN59663_c6_g1_i1, TRINITY_DN63224_c1_g2_i2, TRINITY_DN60022_c0_g2_i1, TRINITY_DN63302_c1_g1_i3, TRINITY_DN63302_c1_g1_i2, TRINITY_DN63302_c1_g1_i1, TRINITY_DN60670_c2_g2_i1, TRINITY_DN57628_c4_g3_i3, TRINITY_DN57628_c4_g3_i2, TRINITY_DN57628_c4_g3_i1, TRINITY_DN61989_c2_g1_i7, TRINITY_DN61989_c2_g1_i3, TRINITY_D…
GO:0045618	positive regulation of keratinocyte differentiation	P	7.43587e-05	2.4424e-06	49	30	5275	9612	over	TRINITY_DN46640_c0_g1_i2, TRINITY_DN46640_c0_g1_i1, TRINITY_DN45581_c0_g1_i1, TRINITY_DN43303_c0_g1_i1, TRINITY_DN57004_c0_g1_i2, TRINITY_DN57004_c0_g1_i1, TRINITY_DN64091_c0_g1_i1, TRINITY_DN33264_c0_g1_i1, TRINITY_DN61306_c1_g1_i6, TRINITY_DN61306_c1_g1_i5, TRINITY_DN61306_c1_g1_i4, TRINITY_DN61306_c1_g1_i3, TRINITY_DN61306_c1_g1_i1, TRINITY_DN65218_c2_g5_i4, TRINITY_DN65218_c2_g5_i2, TRINITY_D…	TRINITY_DN45586_c0_g1_i1, TRINITY_DN40111_c0_g1_i6, TRINITY_DN40111_c0_g1_i3, TRINITY_DN40111_c0_g1_i2, TRINITY_DN65362_c6_g2_i2, TRINITY_DN47454_c1_g1_i2, TRINITY_DN47454_c1_g1_i1, TRINITY_DN65092_c1_g1_i1, TRINITY_DN59846_c2_g2_i3, TRINITY_DN59846_c2_g2_i2, TRINITY_DN58535_c3_g1_i1, TRINITY_DN59846_c2_g1_i1, TRINITY_DN61989_c2_g1_i8, TRINITY_DN61989_c2_g1_i7, TRINITY_DN61989_c2_g1_i3, TRINITY_D…
GO:0033572	transferrin transport	P	9.94529e-05	3.37964e-06	25	8	5299	9634	over	TRINITY_DN61729_c2_g1_i2, TRINITY_DN61729_c2_g1_i1, TRINITY_DN44258_c0_g2_i1, TRINITY_DN47056_c0_g1_i1, TRINITY_DN65332_c0_g2_i1, TRINITY_DN55819_c1_g1_i2, TRINITY_DN55819_c1_g1_i1, TRINITY_DN53927_c0_g1_i2, TRINITY_DN65206_c3_g1_i1, TRINITY_DN57612_c1_g1_i1, TRINITY_DN16786_c0_g2_i1, TRINITY_DN34575_c0_g1_i1, TRINITY_DN62458_c1_g1_i3, TRINITY_DN62458_c1_g1_i2, TRINITY_DN62458_c1_g1_i1, TRINITY_D…	TRINITY_DN48097_c0_g1_i2, TRINITY_DN62193_c3_g2_i1, TRINITY_DN59012_c15_g1_i1, TRINITY_DN62193_c3_g1_i1, TRINITY_DN60746_c6_g1_i1, TRINITY_DN60745_c1_g1_i4, TRINITY_DN60745_c1_g1_i2, TRINITY_DN60745_c1_g1_i1
GO:1902187	negative regulation of viral release from host cell	P	0.000108911	3.78541e-06	31	13	5293	9629	over	TRINITY_DN46640_c0_g1_i2, TRINITY_DN46640_c0_g1_i1, TRINITY_DN65218_c2_g10_i3, TRINITY_DN65218_c2_g10_i2, TRINITY_DN65218_c2_g10_i1, TRINITY_DN65218_c2_g3_i1, TRINITY_DN8682_c0_g1_i1, TRINITY_DN49864_c0_g1_i3, TRINITY_DN49864_c0_g1_i2, TRINITY_DN49864_c0_g1_i1, TRINITY_DN53714_c0_g1_i7, TRINITY_DN53714_c0_g1_i4, TRINITY_DN64951_c0_g1_i1, TRINITY_DN55236_c1_g1_i1, TRINITY_DN65218_c2_g9_i4, TRINITY…	TRINITY_DN33797_c0_g1_i1, TRINITY_DN60670_c2_g2_i1, TRINITY_DN61989_c2_g1_i7, TRINITY_DN61989_c2_g1_i3, TRINITY_DN61989_c2_g1_i2, TRINITY_DN61989_c2_g1_i10, TRINITY_DN54454_c4_g4_i7, TRINITY_DN54454_c4_g4_i1, TRINITY_DN54975_c0_g1_i1, TRINITY_DN46597_c0_g1_i1, TRINITY_DN64174_c8_g3_i3, TRINITY_DN64174_c8_g3_i1, TRINITY_DN51412_c0_g1_i1
GO:0002721	regulation of B cell cytokine production	P	0.000114895	4.07489e-06	12	0	5312	9642	over	TRINITY_DN46863_c0_g1_i1, TRINITY_DN17490_c0_g1_i1, TRINITY_DN64773_c1_g1_i4, TRINITY_DN64773_c1_g1_i3, TRINITY_DN64773_c1_g1_i2, TRINITY_DN64773_c1_g1_i1, TRINITY_DN36704_c3_g1_i1, TRINITY_DN60074_c0_g1_i5, TRINITY_DN60074_c0_g1_i4, TRINITY_DN60074_c0_g1_i3, TRINITY_DN60074_c0_g1_i2, TRINITY_DN60074_c0_g1_i1
GO:0071267	L-methionine salvage	P	0.000114895	4.07489e-06	12	0	5312	9642	over	TRINITY_DN60796_c1_g1_i9, TRINITY_DN60796_c1_g1_i7, TRINITY_DN60796_c1_g1_i6, TRINITY_DN60796_c1_g1_i5, TRINITY_DN60796_c1_g1_i4, TRINITY_DN60796_c1_g1_i3, TRINITY_DN60796_c1_g1_i2, TRINITY_DN60796_c1_g1_i1, TRINITY_DN52672_c2_g3_i1, TRINITY_DN55753_c0_g1_i1, TRINITY_DN61565_c0_g1_i1, TRINITY_DN55753_c0_g2_i1
GO:0071641	negative regulation of macrophage inflammatory protein 1 alpha production	P	0.000122626	4.40142e-06	16	2	5308	9640	over	TRINITY_DN65218_c2_g10_i3, TRINITY_DN65218_c1_g1_i1, TRINITY_DN8682_c0_g1_i1, TRINITY_DN49864_c0_g1_i3, TRINITY_DN49864_c0_g1_i2, TRINITY_DN49864_c0_g1_i1, TRINITY_DN53714_c0_g1_i8, TRINITY_DN53714_c0_g1_i5, TRINITY_DN53714_c0_g1_i4, TRINITY_DN53714_c0_g1_i3, TRINITY_DN53714_c0_g1_i2, TRINITY_DN41408_c0_g1_i2, TRINITY_DN41408_c0_g1_i1, TRINITY_DN56151_c0_g1_i2, TRINITY_DN60670_c1_g2_i5, TRINITY_D…	TRINITY_DN33797_c0_g1_i1, TRINITY_DN51412_c0_g1_i1
GO:0043306	positive regulation of mast cell degranulation	P	0.000139037	5.15564e-06	14	1	5310	9641	over	TRINITY_DN50544_c0_g1_i5, TRINITY_DN50544_c0_g1_i2, TRINITY_DN57964_c0_g1_i1, TRINITY_DN60109_c8_g3_i14, TRINITY_DN61570_c0_g1_i2, TRINITY_DN61570_c0_g1_i1, TRINITY_DN60109_c8_g3_i8, TRINITY_DN60109_c8_g3_i6, TRINITY_DN60109_c8_g3_i4, TRINITY_DN56524_c0_g1_i7, TRINITY_DN56524_c0_g1_i6, TRINITY_DN56524_c0_g1_i5, TRINITY_DN56524_c0_g1_i1, TRINITY_DN54089_c2_g1_i1	TRINITY_DN51826_c0_g2_i1
GO:0007338	single fertilization	P	0.000151334	5.68196e-06	107	103	5217	9539	over	TRINITY_DN63873_c4_g1_i4, TRINITY_DN63873_c4_g1_i3, TRINITY_DN63873_c4_g1_i2, TRINITY_DN63873_c4_g1_i1, TRINITY_DN56012_c1_g1_i1, TRINITY_DN48420_c0_g1_i3, TRINITY_DN48420_c0_g1_i2, TRINITY_DN48420_c0_g1_i1, TRINITY_DN59109_c0_g1_i1, TRINITY_DN55469_c0_g1_i1, TRINITY_DN54567_c0_g1_i2, TRINITY_DN54567_c0_g1_i1, TRINITY_DN54144_c1_g1_i1, TRINITY_DN51632_c0_g1_i3, TRINITY_DN51632_c0_g1_i2, TRINITY_D…	TRINITY_DN18900_c0_g1_i2, TRINITY_DN18900_c0_g1_i1, TRINITY_DN16193_c0_g1_i1, TRINITY_DN61470_c0_g2_i5, TRINITY_DN61470_c0_g2_i4, TRINITY_DN49755_c0_g1_i1, TRINITY_DN62218_c0_g2_i1, TRINITY_DN30701_c0_g1_i1, TRINITY_DN63732_c5_g6_i3, TRINITY_DN59897_c2_g1_i6, TRINITY_DN59897_c2_g1_i5, TRINITY_DN59897_c2_g1_i4, TRINITY_DN63732_c5_g1_i1, TRINITY_DN62558_c1_g1_i9, TRINITY_DN62558_c1_g1_i6, TRINITY_D…
GO:0000462	maturation of SSU-rRNA from tricistronic rRNA transcript (SSU-rRNA, 5.8S rRNA, LSU-rRNA)	P	0.000221954	8.76902e-06	29	12	5295	9630	over	TRINITY_DN693_c0_g1_i1, TRINITY_DN64171_c0_g1_i1, TRINITY_DN59689_c0_g1_i1, TRINITY_DN56584_c0_g1_i1, TRINITY_DN27875_c0_g1_i1, TRINITY_DN28955_c0_g1_i1, TRINITY_DN33897_c0_g1_i1, TRINITY_DN19031_c0_g1_i1, TRINITY_DN64589_c3_g1_i2, TRINITY_DN64589_c3_g1_i1, TRINITY_DN55966_c4_g1_i1, TRINITY_DN46259_c0_g1_i1, TRINITY_DN28927_c0_g1_i1, TRINITY_DN48844_c0_g1_i1, TRINITY_DN56253_c0_g1_i1, TRINITY_DN5…	TRINITY_DN60642_c1_g1_i1, TRINITY_DN53384_c0_g3_i12, TRINITY_DN53384_c0_g3_i11, TRINITY_DN27755_c0_g2_i1, TRINITY_DN61868_c0_g1_i2, TRINITY_DN61868_c0_g1_i1, TRINITY_DN53384_c0_g3_i7, TRINITY_DN53384_c0_g3_i5, TRINITY_DN53384_c0_g3_i3, TRINITY_DN55966_c2_g1_i4, TRINITY_DN55966_c2_g1_i3, TRINITY_DN55966_c2_g1_i2
GO:0001574	ganglioside biosynthetic process	P	0.000285134	1.16496e-05	18	4	5306	9638	over	TRINITY_DN33702_c0_g1_i1, TRINITY_DN64076_c0_g2_i2, TRINITY_DN64076_c0_g2_i1, TRINITY_DN51304_c0_g1_i1, TRINITY_DN62314_c8_g1_i7, TRINITY_DN62314_c8_g1_i6, TRINITY_DN62314_c8_g1_i5, TRINITY_DN62314_c8_g1_i3, TRINITY_DN62314_c8_g1_i2, TRINITY_DN62314_c8_g1_i1, TRINITY_DN65162_c7_g1_i2, TRINITY_DN65162_c7_g1_i1, TRINITY_DN51910_c0_g1_i1, TRINITY_DN38940_c0_g1_i2, TRINITY_DN38940_c0_g1_i1, TRINITY_D…	TRINITY_DN53012_c0_g1_i2, TRINITY_DN53012_c0_g1_i1, TRINITY_DN58869_c0_g1_i1, TRINITY_DN56430_c0_g1_i1
GO:0010025	wax biosynthetic process	P	0.000327084	1.35813e-05	13	1	5311	9641	over	TRINITY_DN60488_c0_g1_i1, TRINITY_DN55612_c0_g1_i1, TRINITY_DN59760_c0_g1_i1, TRINITY_DN59138_c0_g1_i3, TRINITY_DN59138_c0_g1_i2, TRINITY_DN59138_c0_g1_i1, TRINITY_DN62212_c4_g1_i1, TRINITY_DN54507_c0_g1_i1, TRINITY_DN48471_c0_g2_i2, TRINITY_DN59760_c1_g2_i1, TRINITY_DN28964_c0_g1_i1, TRINITY_DN53766_c1_g1_i1, TRINITY_DN59861_c2_g1_i1	TRINITY_DN66300_c0_g1_i1
GO:0006805	xenobiotic metabolic process	P	0.000573287	2.5936e-05	94	91	5230	9551	over	TRINITY_DN59399_c1_g1_i2, TRINITY_DN59399_c1_g1_i1, TRINITY_DN63513_c3_g16_i1, TRINITY_DN63954_c0_g1_i5, TRINITY_DN63954_c0_g1_i4, TRINITY_DN63954_c0_g1_i2, TRINITY_DN63954_c0_g1_i1, TRINITY_DN24326_c0_g1_i1, TRINITY_DN53758_c0_g3_i5, TRINITY_DN53758_c0_g3_i3, TRINITY_DN53758_c0_g3_i2, TRINITY_DN53758_c0_g3_i1, TRINITY_DN63513_c3_g4_i1, TRINITY_DN48978_c0_g1_i1, TRINITY_DN45581_c0_g1_i1, TRINITY_…	TRINITY_DN61114_c1_g4_i2, TRINITY_DN61114_c1_g4_i1, TRINITY_DN6156_c0_g1_i1, TRINITY_DN48316_c0_g1_i7, TRINITY_DN48316_c0_g1_i3, TRINITY_DN48316_c0_g1_i2, TRINITY_DN48316_c0_g1_i1, TRINITY_DN64439_c1_g1_i2, TRINITY_DN64439_c1_g1_i1, TRINITY_DN61153_c1_g1_i1, TRINITY_DN40111_c0_g1_i6, TRINITY_DN40111_c0_g1_i3, TRINITY_DN40111_c0_g1_i2, TRINITY_DN46057_c0_g1_i1, TRINITY_DN54221_c0_g1_i2, TRINITY_DN…
GO:1900052	regulation of retinoic acid biosynthetic process	P	0.000598527	2.76034e-05	14	2	5310	9640	over	TRINITY_DN49678_c0_g1_i2, TRINITY_DN49678_c0_g1_i1, TRINITY_DN61894_c7_g1_i9, TRINITY_DN61894_c7_g1_i8, TRINITY_DN61894_c7_g1_i7, TRINITY_DN61894_c7_g1_i5, TRINITY_DN61894_c7_g1_i2, TRINITY_DN61894_c7_g1_i1, TRINITY_DN61894_c7_g1_i11, TRINITY_DN61449_c0_g1_i5, TRINITY_DN61449_c0_g1_i4, TRINITY_DN61449_c0_g1_i3, TRINITY_DN61449_c0_g1_i2, TRINITY_DN61449_c0_g1_i1	TRINITY_DN57784_c0_g1_i1, TRINITY_DN44041_c0_g1_i1
GO:0000413	protein peptidyl-prolyl isomerization	P	0.000598527	2.76034e-05	14	2	5310	9640	over	TRINITY_DN52526_c0_g1_i1, TRINITY_DN44604_c0_g1_i1, TRINITY_DN104949_c0_g1_i1, TRINITY_DN43619_c1_g1_i1, TRINITY_DN32120_c0_g1_i1, TRINITY_DN62581_c0_g1_i1, TRINITY_DN165277_c0_g1_i1, TRINITY_DN45152_c0_g1_i1, TRINITY_DN62146_c0_g2_i6, TRINITY_DN62146_c0_g2_i4, TRINITY_DN62146_c0_g2_i3, TRINITY_DN62146_c0_g2_i2, TRINITY_DN62146_c0_g2_i1, TRINITY_DN51888_c0_g1_i1	TRINITY_DN55992_c0_g2_i1, TRINITY_DN57220_c0_g1_i1
GO:0015986	ATP synthesis coupled proton transport	P	0.000598527	2.76034e-05	14	2	5310	9640	over	TRINITY_DN55819_c1_g1_i2, TRINITY_DN55819_c1_g1_i1, TRINITY_DN14392_c0_g2_i1, TRINITY_DN62037_c0_g5_i3, TRINITY_DN62037_c0_g5_i2, TRINITY_DN62037_c0_g5_i1, TRINITY_DN48754_c0_g1_i1, TRINITY_DN14392_c0_g1_i1, TRINITY_DN63006_c0_g1_i1, TRINITY_DN62037_c0_g4_i5, TRINITY_DN62037_c0_g4_i4, TRINITY_DN62037_c0_g4_i3, TRINITY_DN62037_c0_g4_i2, TRINITY_DN62037_c0_g4_i1	TRINITY_DN48971_c0_g1_i1, TRINITY_DN56056_c0_g1_i1
GO:0060800	regulation of cell differentiation involved in embryonic placenta development	P	0.000598527	2.76034e-05	14	2	5310	9640	over	TRINITY_DN59704_c0_g1_i4, TRINITY_DN59704_c0_g1_i3, TRINITY_DN59704_c0_g1_i2, TRINITY_DN59704_c0_g1_i1, TRINITY_DN61875_c0_g1_i1, TRINITY_DN27284_c0_g1_i1, TRINITY_DN61277_c5_g1_i4, TRINITY_DN61277_c5_g1_i3, TRINITY_DN61277_c5_g1_i2, TRINITY_DN61277_c5_g1_i1, TRINITY_DN59656_c3_g1_i4, TRINITY_DN59656_c3_g1_i3, TRINITY_DN59656_c3_g1_i2, TRINITY_DN59656_c3_g1_i1	TRINITY_DN60649_c2_g1_i5, TRINITY_DN60649_c2_g1_i4
GO:1900364	negative regulation of mRNA polyadenylation	P	0.000676483	3.22817e-05	10	0	5314	9642	over	TRINITY_DN56154_c1_g2_i2, TRINITY_DN56154_c1_g2_i1, TRINITY_DN57052_c0_g1_i8, TRINITY_DN57052_c0_g1_i5, TRINITY_DN57052_c0_g1_i4, TRINITY_DN57052_c0_g1_i15, TRINITY_DN57052_c0_g1_i14, TRINITY_DN57052_c0_g1_i12, TRINITY_DN57052_c0_g1_i11, TRINITY_DN48944_c0_g1_i1
GO:0035159	regulation of tube length, open tracheal system	P	0.000676483	3.22817e-05	10	0	5314	9642	over	TRINITY_DN61729_c2_g1_i2, TRINITY_DN61729_c2_g1_i1, TRINITY_DN44258_c0_g2_i1, TRINITY_DN47056_c0_g1_i1, TRINITY_DN60816_c1_g6_i1, TRINITY_DN28967_c0_g2_i1, TRINITY_DN57426_c0_g1_i1, TRINITY_DN60816_c1_g5_i1, TRINITY_DN43248_c1_g1_i1, TRINITY_DN60550_c10_g1_i1
GO:0033528	S-methylmethionine cycle	P	0.000676483	3.22817e-05	10	0	5314	9642	over	TRINITY_DN60796_c1_g1_i9, TRINITY_DN60796_c1_g1_i7, TRINITY_DN60796_c1_g1_i6, TRINITY_DN60796_c1_g1_i5, TRINITY_DN60796_c1_g1_i4, TRINITY_DN60796_c1_g1_i3, TRINITY_DN60796_c1_g1_i2, TRINITY_DN60796_c1_g1_i1, TRINITY_DN55753_c0_g1_i1, TRINITY_DN55753_c0_g2_i1
GO:0050666	regulation of homocysteine metabolic process	P	0.000676483	3.22817e-05	10	0	5314	9642	over	TRINITY_DN60796_c1_g1_i9, TRINITY_DN60796_c1_g1_i7, TRINITY_DN60796_c1_g1_i6, TRINITY_DN60796_c1_g1_i5, TRINITY_DN60796_c1_g1_i4, TRINITY_DN60796_c1_g1_i3, TRINITY_DN60796_c1_g1_i2, TRINITY_DN60796_c1_g1_i1, TRINITY_DN55753_c0_g1_i1, TRINITY_DN55753_c0_g2_i1
GO:0043415	positive regulation of skeletal muscle tissue regeneration	P	0.000676483	3.22817e-05	10	0	5314	9642	over	TRINITY_DN50921_c0_g1_i2, TRINITY_DN50921_c0_g1_i1, TRINITY_DN48829_c0_g1_i1, TRINITY_DN50434_c2_g1_i1, TRINITY_DN50261_c0_g2_i1, TRINITY_DN52636_c1_g1_i1, TRINITY_DN50261_c0_g1_i1, TRINITY_DN62967_c2_g1_i4, TRINITY_DN62967_c2_g1_i2, TRINITY_DN62967_c2_g1_i1
GO:0006614	SRP-dependent cotranslational protein targeting to membrane	P	0.000732618	3.56036e-05	12	1	5312	9641	over	TRINITY_DN53120_c0_g1_i2, TRINITY_DN53120_c0_g1_i1, TRINITY_DN11009_c0_g1_i1, TRINITY_DN34132_c0_g1_i1, TRINITY_DN27875_c0_g1_i1, TRINITY_DN64173_c1_g1_i1, TRINITY_DN65949_c0_g1_i1, TRINITY_DN27865_c0_g2_i1, TRINITY_DN33192_c0_g1_i1, TRINITY_DN34008_c0_g1_i1, TRINITY_DN4530_c0_g1_i1, TRINITY_DN56587_c0_g1_i1	TRINITY_DN27755_c0_g2_i1
GO:0019643	reductive tricarboxylic acid cycle	P	0.000732618	3.56036e-05	12	1	5312	9641	over	TRINITY_DN52099_c0_g1_i1, TRINITY_DN62212_c4_g1_i1, TRINITY_DN54507_c0_g1_i1, TRINITY_DN62108_c2_g4_i4, TRINITY_DN62108_c2_g4_i2, TRINITY_DN62108_c2_g4_i1, TRINITY_DN48471_c0_g2_i2, TRINITY_DN48471_c0_g2_i1, TRINITY_DN64806_c0_g1_i4, TRINITY_DN64806_c0_g1_i3, TRINITY_DN53766_c1_g1_i1, TRINITY_DN59667_c10_g1_i1	TRINITY_DN59209_c1_g1_i1
GO:0046529	imaginal disc fusion, thorax closure	P	0.000875547	4.43584e-05	15	3	5309	9639	over	TRINITY_DN50143_c0_g1_i1, TRINITY_DN46863_c0_g1_i1, TRINITY_DN17490_c0_g1_i1, TRINITY_DN64773_c1_g1_i4, TRINITY_DN64773_c1_g1_i3, TRINITY_DN64773_c1_g1_i1, TRINITY_DN62491_c0_g1_i4, TRINITY_DN62491_c0_g1_i3, TRINITY_DN62491_c0_g1_i2, TRINITY_DN62491_c0_g1_i1, TRINITY_DN57235_c0_g1_i1, TRINITY_DN36704_c3_g1_i1, TRINITY_DN60074_c0_g1_i5, TRINITY_DN60074_c0_g1_i3, TRINITY_DN60074_c0_g1_i1	TRINITY_DN59610_c1_g1_i2, TRINITY_DN59610_c1_g1_i1, TRINITY_DN61458_c1_g1_i2
GO:0009644	response to high light intensity	P	0.00109985	5.85058e-05	20	7	5304	9635	over	TRINITY_DN52526_c0_g1_i1, TRINITY_DN32311_c1_g1_i1, TRINITY_DN58628_c4_g1_i10, TRINITY_DN35007_c0_g1_i1, TRINITY_DN63446_c0_g1_i2, TRINITY_DN63446_c0_g1_i1, TRINITY_DN57076_c1_g1_i1, TRINITY_DN28750_c0_g1_i1, TRINITY_DN33944_c0_g1_i1, TRINITY_DN66086_c0_g1_i1, TRINITY_DN9202_c0_g2_i1, TRINITY_DN7747_c0_g1_i1, TRINITY_DN47137_c0_g1_i1, TRINITY_DN52658_c0_g1_i1, TRINITY_DN62392_c0_g1_i1, TRINITY_DN…	TRINITY_DN61464_c1_g3_i1, TRINITY_DN63946_c0_g2_i3, TRINITY_DN63946_c0_g2_i2, TRINITY_DN63946_c0_g2_i1, TRINITY_DN59619_c0_g1_i5, TRINITY_DN59619_c0_g1_i3, TRINITY_DN59619_c0_g1_i2
GO:0002902	regulation of B cell apoptotic process	P	0.00109985	5.85058e-05	20	7	5304	9635	over	TRINITY_DN46863_c0_g1_i1, TRINITY_DN17490_c0_g1_i1, TRINITY_DN64773_c1_g1_i4, TRINITY_DN64773_c1_g1_i3, TRINITY_DN64773_c1_g1_i2, TRINITY_DN64773_c1_g1_i1, TRINITY_DN43086_c0_g1_i1, TRINITY_DN44656_c3_g1_i1, TRINITY_DN54675_c1_g1_i1, TRINITY_DN36704_c3_g1_i1, TRINITY_DN60020_c1_g2_i2, TRINITY_DN60020_c1_g2_i1, TRINITY_DN60979_c1_g7_i1, TRINITY_DN33192_c0_g1_i1, TRINITY_DN55574_c0_g1_i1, TRINITY_D…	TRINITY_DN62675_c0_g2_i2, TRINITY_DN62675_c0_g2_i1, TRINITY_DN59176_c7_g1_i1, TRINITY_DN57106_c0_g2_i3, TRINITY_DN57106_c0_g2_i2, TRINITY_DN57106_c0_g2_i1, TRINITY_DN48850_c0_g1_i1
GO:0038096	Fc-gamma receptor signaling pathway involved in phagocytosis	P	0.00111405	5.98226e-05	91	90	5233	9552	over	TRINITY_DN47391_c0_g1_i1, TRINITY_DN63590_c2_g3_i2, TRINITY_DN63590_c2_g3_i1, TRINITY_DN62841_c0_g2_i2, TRINITY_DN62841_c0_g2_i1, TRINITY_DN46061_c0_g1_i1, TRINITY_DN61285_c1_g2_i9, TRINITY_DN56004_c0_g1_i1, TRINITY_DN42798_c0_g1_i1, TRINITY_DN58743_c2_g1_i2, TRINITY_DN58743_c2_g1_i1, TRINITY_DN60109_c8_g3_i14, TRINITY_DN7761_c0_g1_i1, TRINITY_DN58637_c0_g1_i3, TRINITY_DN58637_c0_g1_i2, TRINITY_D…	TRINITY_DN60016_c2_g1_i1, TRINITY_DN3275_c0_g1_i1, TRINITY_DN59108_c0_g2_i1, TRINITY_DN61889_c1_g2_i2, TRINITY_DN61889_c1_g2_i1, TRINITY_DN55109_c2_g1_i1, TRINITY_DN60409_c0_g1_i4, TRINITY_DN60409_c0_g1_i3, TRINITY_DN60409_c0_g1_i2, TRINITY_DN60409_c0_g1_i1, TRINITY_DN39158_c0_g1_i1, TRINITY_DN59887_c0_g1_i3, TRINITY_DN63855_c2_g4_i3, TRINITY_DN63855_c2_g4_i2, TRINITY_DN63855_c2_g4_i1, TRINITY_DN…
GO:0015976	carbon utilization	P	0.00111961	6.06522e-05	28	14	5296	9628	over	TRINITY_DN61525_c0_g1_i7, TRINITY_DN61525_c0_g1_i6, TRINITY_DN61525_c0_g1_i5, TRINITY_DN61525_c0_g1_i4, TRINITY_DN61525_c0_g1_i3, TRINITY_DN61525_c0_g1_i2, TRINITY_DN61525_c0_g1_i1, TRINITY_DN53362_c0_g1_i1, TRINITY_DN46569_c0_g2_i1, TRINITY_DN37991_c0_g1_i1, TRINITY_DN49147_c0_g2_i2, TRINITY_DN49147_c0_g2_i1, TRINITY_DN39212_c0_g1_i2, TRINITY_DN10042_c0_g1_i1, TRINITY_DN63123_c4_g2_i2, TRINITY_D…	TRINITY_DN59715_c1_g1_i3, TRINITY_DN59715_c1_g1_i2, TRINITY_DN27542_c0_g1_i2, TRINITY_DN27542_c0_g1_i1, TRINITY_DN61921_c1_g2_i1, TRINITY_DN62232_c2_g1_i3, TRINITY_DN62232_c2_g1_i2, TRINITY_DN62232_c2_g1_i1, TRINITY_DN62358_c0_g1_i3, TRINITY_DN62358_c0_g1_i2, TRINITY_DN36821_c0_g1_i1, TRINITY_DN54156_c1_g1_i2, TRINITY_DN54156_c1_g1_i1, TRINITY_DN14365_c0_g1_i1
GO:0007566	embryo implantation	P	0.00125455	6.80954e-05	41	28	5283	9614	over	TRINITY_DN48420_c0_g1_i3, TRINITY_DN48420_c0_g1_i2, TRINITY_DN48420_c0_g1_i1, TRINITY_DN50921_c0_g1_i2, TRINITY_DN50921_c0_g1_i1, TRINITY_DN54144_c1_g1_i1, TRINITY_DN48829_c0_g1_i1, TRINITY_DN50434_c2_g1_i1, TRINITY_DN54800_c0_g1_i1, TRINITY_DN50261_c0_g2_i1, TRINITY_DN33944_c0_g1_i1, TRINITY_DN41236_c0_g1_i1, TRINITY_DN44014_c0_g1_i4, TRINITY_DN44014_c0_g1_i2, TRINITY_DN44014_c0_g1_i1, TRINITY_D…	TRINITY_DN43663_c1_g1_i1, TRINITY_DN48020_c0_g1_i1, TRINITY_DN59053_c0_g2_i2, TRINITY_DN56273_c1_g1_i3, TRINITY_DN56273_c1_g1_i2, TRINITY_DN56273_c1_g1_i1, TRINITY_DN38160_c0_g1_i2, TRINITY_DN28882_c0_g1_i1, TRINITY_DN41559_c0_g1_i1, TRINITY_DN49080_c0_g1_i2, TRINITY_DN49080_c0_g1_i1, TRINITY_DN38718_c0_g1_i2, TRINITY_DN38718_c0_g1_i1, TRINITY_DN55210_c0_g1_i5, TRINITY_DN55210_c0_g1_i4, TRINITY_D…
GO:0071393	cellular response to progesterone stimulus	P	0.00125563	6.83484e-05	13	2	5311	9640	over	TRINITY_DN60816_c1_g6_i1, TRINITY_DN46863_c0_g1_i1, TRINITY_DN58348_c2_g2_i4, TRINITY_DN58348_c2_g2_i3, TRINITY_DN58348_c2_g2_i2, TRINITY_DN58348_c2_g2_i1, TRINITY_DN57235_c0_g1_i1, TRINITY_DN56890_c0_g2_i6, TRINITY_DN56890_c0_g2_i5, TRINITY_DN56890_c0_g2_i2, TRINITY_DN56890_c0_g2_i1, TRINITY_DN60816_c1_g5_i1, TRINITY_DN60550_c10_g1_i1	TRINITY_DN38764_c0_g1_i1, TRINITY_DN53916_c1_g1_i5
GO:0090168	Golgi reassembly	P	0.00125563	6.83484e-05	13	2	5311	9640	over	TRINITY_DN59704_c0_g1_i4, TRINITY_DN59704_c0_g1_i3, TRINITY_DN59704_c0_g1_i2, TRINITY_DN59704_c0_g1_i1, TRINITY_DN19008_c0_g1_i1, TRINITY_DN61277_c5_g1_i4, TRINITY_DN61277_c5_g1_i3, TRINITY_DN61277_c5_g1_i2, TRINITY_DN61277_c5_g1_i1, TRINITY_DN59656_c3_g1_i4, TRINITY_DN59656_c3_g1_i3, TRINITY_DN59656_c3_g1_i2, TRINITY_DN59656_c3_g1_i1	TRINITY_DN19008_c0_g2_i1, TRINITY_DN61191_c0_g1_i1
GO:0046500	S-adenosylmethionine metabolic process	P	0.00125563	6.83484e-05	13	2	5311	9640	over	TRINITY_DN60796_c1_g1_i9, TRINITY_DN60796_c1_g1_i7, TRINITY_DN60796_c1_g1_i6, TRINITY_DN60796_c1_g1_i5, TRINITY_DN60796_c1_g1_i4, TRINITY_DN60796_c1_g1_i3, TRINITY_DN60796_c1_g1_i2, TRINITY_DN60796_c1_g1_i1, TRINITY_DN55753_c0_g1_i1, TRINITY_DN44046_c0_g1_i1, TRINITY_DN61428_c0_g1_i1, TRINITY_DN55753_c0_g2_i1, TRINITY_DN60287_c0_g3_i1	TRINITY_DN51764_c0_g1_i1, TRINITY_DN52150_c0_g1_i1
GO:0072334	UDP-galactose transmembrane transport	P	0.00155253	9.08443e-05	9	0	5315	9642	over	TRINITY_DN56731_c1_g1_i9, TRINITY_DN56731_c1_g1_i8, TRINITY_DN56731_c1_g1_i7, TRINITY_DN56731_c1_g1_i6, TRINITY_DN56731_c1_g1_i5, TRINITY_DN56731_c1_g1_i4, TRINITY_DN56731_c1_g1_i3, TRINITY_DN56731_c1_g1_i1, TRINITY_DN56731_c1_g1_i10
GO:0006189	'de novo' IMP biosynthetic process	P	0.00155253	9.08443e-05	9	0	5315	9642	over	TRINITY_DN56267_c0_g1_i2, TRINITY_DN56267_c0_g1_i1, TRINITY_DN54071_c0_g1_i1, TRINITY_DN60214_c0_g1_i5, TRINITY_DN60214_c0_g1_i4, TRINITY_DN60214_c0_g1_i3, TRINITY_DN60214_c0_g1_i2, TRINITY_DN60214_c0_g1_i1, TRINITY_DN44105_c0_g1_i1
GO:1990569	UDP-N-acetylglucosamine transmembrane transport	P	0.00155253	9.08443e-05	9	0	5315	9642	over	TRINITY_DN56731_c1_g1_i9, TRINITY_DN56731_c1_g1_i8, TRINITY_DN56731_c1_g1_i7, TRINITY_DN56731_c1_g1_i6, TRINITY_DN56731_c1_g1_i5, TRINITY_DN56731_c1_g1_i4, TRINITY_DN56731_c1_g1_i3, TRINITY_DN56731_c1_g1_i1, TRINITY_DN56731_c1_g1_i10
GO:0070285	pigment cell development	P	0.00155253	9.08443e-05	9	0	5315	9642	over	TRINITY_DN60964_c1_g1_i2, TRINITY_DN60964_c1_g1_i1, TRINITY_DN55074_c0_g1_i6, TRINITY_DN55074_c0_g1_i5, TRINITY_DN55074_c0_g1_i4, TRINITY_DN55074_c0_g1_i3, TRINITY_DN55074_c0_g1_i2, TRINITY_DN55074_c0_g1_i1, TRINITY_DN56061_c0_g1_i1
GO:0042942	D-serine transport	P	0.00155253	9.08443e-05	9	0	5315	9642	over	TRINITY_DN58023_c0_g1_i1, TRINITY_DN59945_c1_g1_i1, TRINITY_DN58469_c0_g1_i7, TRINITY_DN58469_c0_g1_i6, TRINITY_DN58469_c0_g1_i5, TRINITY_DN58469_c0_g1_i4, TRINITY_DN58469_c0_g1_i3, TRINITY_DN58469_c0_g1_i2, TRINITY_DN58469_c0_g1_i1
GO:0042941	D-alanine transport	P	0.00155253	9.08443e-05	9	0	5315	9642	over	TRINITY_DN58023_c0_g1_i1, TRINITY_DN59945_c1_g1_i1, TRINITY_DN58469_c0_g1_i7, TRINITY_DN58469_c0_g1_i6, TRINITY_DN58469_c0_g1_i5, TRINITY_DN58469_c0_g1_i4, TRINITY_DN58469_c0_g1_i3, TRINITY_DN58469_c0_g1_i2, TRINITY_DN58469_c0_g1_i1
GO:0035544	negative regulation of SNARE complex assembly	P	0.00155253	9.08443e-05	9	0	5315	9642	over	TRINITY_DN58937_c0_g2_i11, TRINITY_DN58937_c0_g1_i3, TRINITY_DN58937_c0_g1_i2, TRINITY_DN58937_c0_g1_i1, TRINITY_DN58937_c0_g2_i7, TRINITY_DN58937_c0_g2_i6, TRINITY_DN58937_c0_g2_i5, TRINITY_DN58937_c0_g2_i4, TRINITY_DN58937_c0_g2_i3
GO:0002098	tRNA wobble uridine modification	P	0.00155253	9.08443e-05	9	0	5315	9642	over	TRINITY_DN52449_c0_g1_i1, TRINITY_DN51193_c2_g1_i2, TRINITY_DN51193_c2_g1_i1, TRINITY_DN48768_c0_g1_i2, TRINITY_DN48768_c0_g1_i1, TRINITY_DN34022_c0_g1_i1, TRINITY_DN10433_c0_g1_i1, TRINITY_DN55215_c0_g1_i1, TRINITY_DN59875_c0_g1_i1
GO:0043552	positive regulation of phosphatidylinositol 3-kinase activity	P	0.00156486	9.16468e-05	48	37	5276	9605	over	TRINITY_DN65904_c0_g1_i1, TRINITY_DN46863_c0_g1_i1, TRINITY_DN60109_c8_g3_i14, TRINITY_DN59755_c0_g3_i3, TRINITY_DN58348_c2_g2_i4, TRINITY_DN58348_c2_g2_i3, TRINITY_DN58348_c2_g2_i2, TRINITY_DN58348_c2_g2_i1, TRINITY_DN53652_c1_g2_i3, TRINITY_DN53652_c1_g2_i2, TRINITY_DN53652_c1_g2_i1, TRINITY_DN49114_c0_g1_i1, TRINITY_DN61867_c1_g1_i4, TRINITY_DN61867_c1_g1_i2, TRINITY_DN61570_c0_g1_i2, TRINITY_…	TRINITY_DN61044_c0_g1_i4, TRINITY_DN61044_c0_g1_i3, TRINITY_DN61044_c0_g1_i2, TRINITY_DN61044_c0_g1_i1, TRINITY_DN40994_c0_g2_i1, TRINITY_DN61889_c1_g2_i2, TRINITY_DN61889_c1_g2_i1, TRINITY_DN61033_c0_g2_i1, TRINITY_DN59887_c0_g1_i3, TRINITY_DN57763_c0_g1_i5, TRINITY_DN57763_c0_g1_i4, TRINITY_DN57763_c0_g1_i3, TRINITY_DN57763_c0_g1_i2, TRINITY_DN57763_c0_g1_i1, TRINITY_DN44184_c0_g1_i1, TRINITY_D…
GO:1990416	cellular response to brain-derived neurotrophic factor stimulus	P	0.00157649	9.28159e-05	11	1	5313	9641	over	TRINITY_DN64624_c0_g4_i1, TRINITY_DN43591_c0_g1_i1, TRINITY_DN61078_c10_g2_i1, TRINITY_DN46367_c1_g1_i1, TRINITY_DN51913_c0_g2_i1, TRINITY_DN50869_c0_g1_i2, TRINITY_DN50869_c0_g1_i1, TRINITY_DN43248_c1_g1_i1, TRINITY_DN64391_c2_g1_i3, TRINITY_DN64391_c2_g1_i2, TRINITY_DN64391_c2_g1_i1	TRINITY_DN63361_c0_g1_i1
GO:0036335	intestinal stem cell homeostasis	P	0.00173146	0.000104802	14	3	5310	9639	over	TRINITY_DN46863_c0_g1_i1, TRINITY_DN17490_c0_g1_i1, TRINITY_DN64773_c1_g1_i4, TRINITY_DN64773_c1_g1_i3, TRINITY_DN64773_c1_g1_i1, TRINITY_DN62491_c0_g1_i4, TRINITY_DN62491_c0_g1_i3, TRINITY_DN62491_c0_g1_i2, TRINITY_DN62491_c0_g1_i1, TRINITY_DN57235_c0_g1_i1, TRINITY_DN36704_c3_g1_i1, TRINITY_DN60074_c0_g1_i5, TRINITY_DN60074_c0_g1_i3, TRINITY_DN60074_c0_g1_i1	TRINITY_DN56206_c0_g2_i2, TRINITY_DN56206_c0_g2_i1, TRINITY_DN57478_c3_g1_i8
GO:0043312	neutrophil degranulation	P	0.00173146	0.000104802	14	3	5310	9639	over	TRINITY_DN59109_c0_g1_i1, TRINITY_DN42529_c0_g1_i1, TRINITY_DN57964_c0_g1_i1, TRINITY_DN53635_c0_g1_i1, TRINITY_DN60109_c8_g3_i14, TRINITY_DN60166_c4_g4_i2, TRINITY_DN60166_c4_g4_i1, TRINITY_DN22455_c0_g1_i1, TRINITY_DN60109_c8_g3_i8, TRINITY_DN60109_c8_g3_i6, TRINITY_DN60109_c8_g3_i4, TRINITY_DN44683_c0_g1_i1, TRINITY_DN64096_c1_g4_i1, TRINITY_DN48742_c0_g1_i1	TRINITY_DN53023_c0_g1_i2, TRINITY_DN53023_c0_g1_i1, TRINITY_DN51010_c0_g1_i1
GO:0046514	ceramide catabolic process	P	0.00176231	0.000107033	21	8	5303	9634	over	TRINITY_DN55546_c0_g1_i1, TRINITY_DN54870_c0_g1_i1, TRINITY_DN57052_c0_g1_i8, TRINITY_DN57052_c0_g1_i5, TRINITY_DN57052_c0_g1_i4, TRINITY_DN57052_c0_g1_i15, TRINITY_DN57052_c0_g1_i14, TRINITY_DN57052_c0_g1_i12, TRINITY_DN57052_c0_g1_i11, TRINITY_DN61358_c4_g1_i2, TRINITY_DN20221_c0_g2_i1, TRINITY_DN50914_c0_g1_i1, TRINITY_DN59185_c11_g4_i4, TRINITY_DN48532_c0_g1_i1, TRINITY_DN55546_c1_g1_i2, TRIN…	TRINITY_DN57251_c0_g1_i1, TRINITY_DN16159_c0_g1_i1, TRINITY_DN55067_c0_g1_i8, TRINITY_DN40500_c1_g2_i2, TRINITY_DN40500_c1_g2_i1, TRINITY_DN57251_c0_g2_i4, TRINITY_DN57251_c0_g2_i1, TRINITY_DN44477_c0_g1_i1
GO:0052695	cellular glucuronidation	P	0.00193766	0.000119484	19	7	5305	9635	over	TRINITY_DN59399_c1_g1_i2, TRINITY_DN59399_c1_g1_i1, TRINITY_DN61013_c0_g1_i12, TRINITY_DN61013_c0_g1_i11, TRINITY_DN54181_c0_g1_i1, TRINITY_DN59185_c8_g1_i1, TRINITY_DN64977_c0_g1_i1, TRINITY_DN50704_c0_g1_i2, TRINITY_DN50914_c0_g1_i1, TRINITY_DN61013_c0_g1_i9, TRINITY_DN61013_c0_g1_i8, TRINITY_DN61013_c0_g1_i6, TRINITY_DN61013_c0_g1_i5, TRINITY_DN61013_c0_g1_i4, TRINITY_DN61013_c0_g1_i3, TRINITY…	TRINITY_DN38139_c0_g1_i1, TRINITY_DN47727_c0_g1_i1, TRINITY_DN26970_c0_g1_i1, TRINITY_DN62103_c0_g4_i1, TRINITY_DN44477_c0_g1_i1, TRINITY_DN56893_c1_g1_i2, TRINITY_DN56893_c1_g1_i1
GO:0045579	positive regulation of B cell differentiation	P	0.00194988	0.000120943	18	6	5306	9636	over	TRINITY_DN46863_c0_g1_i1, TRINITY_DN17490_c0_g1_i1, TRINITY_DN60109_c8_g3_i14, TRINITY_DN64773_c1_g1_i4, TRINITY_DN64773_c1_g1_i3, TRINITY_DN64773_c1_g1_i2, TRINITY_DN64773_c1_g1_i1, TRINITY_DN62134_c1_g1_i1, TRINITY_DN60109_c8_g3_i8, TRINITY_DN60109_c8_g3_i6, TRINITY_DN60109_c8_g3_i4, TRINITY_DN36704_c3_g1_i1, TRINITY_DN56743_c1_g2_i1, TRINITY_DN60074_c0_g1_i5, TRINITY_DN60074_c0_g1_i4, TRINITY_…	TRINITY_DN62270_c2_g1_i2, TRINITY_DN62270_c2_g1_i1, TRINITY_DN65504_c0_g1_i1, TRINITY_DN61458_c1_g1_i2, TRINITY_DN57283_c0_g1_i6, TRINITY_DN50178_c0_g1_i1
GO:0050855	regulation of B cell receptor signaling pathway	P	0.00194988	0.000120943	18	6	5306	9636	over	TRINITY_DN59185_c12_g1_i1, TRINITY_DN53981_c0_g1_i1, TRINITY_DN59116_c6_g4_i1, TRINITY_DN67065_c0_g1_i1, TRINITY_DN54181_c0_g1_i1, TRINITY_DN59185_c8_g1_i1, TRINITY_DN64254_c2_g1_i1, TRINITY_DN50914_c0_g1_i1, TRINITY_DN59185_c5_g1_i1, TRINITY_DN59185_c11_g4_i4, TRINITY_DN59185_c11_g4_i3, TRINITY_DN59185_c11_g4_i2, TRINITY_DN59185_c11_g4_i1, TRINITY_DN60074_c0_g1_i5, TRINITY_DN60074_c0_g1_i4, TRIN…	TRINITY_DN44477_c0_g1_i1, TRINITY_DN59116_c5_g1_i3, TRINITY_DN59116_c5_g1_i1, TRINITY_DN57106_c0_g2_i3, TRINITY_DN57106_c0_g2_i2, TRINITY_DN57106_c0_g2_i1
GO:0071803	positive regulation of podosome assembly	P	0.00221898	0.000141759	17	5	5307	9637	over	TRINITY_DN50143_c0_g1_i1, TRINITY_DN60816_c1_g6_i1, TRINITY_DN57464_c1_g1_i1, TRINITY_DN58348_c2_g2_i4, TRINITY_DN58348_c2_g2_i3, TRINITY_DN58348_c2_g2_i2, TRINITY_DN58348_c2_g2_i1, TRINITY_DN56890_c0_g2_i6, TRINITY_DN56890_c0_g2_i5, TRINITY_DN56890_c0_g2_i2, TRINITY_DN56890_c0_g2_i1, TRINITY_DN60816_c1_g5_i1, TRINITY_DN51784_c0_g2_i1, TRINITY_DN58348_c2_g1_i2, TRINITY_DN60031_c1_g1_i2, TRINITY_D…	TRINITY_DN59610_c1_g1_i2, TRINITY_DN59610_c1_g1_i1, TRINITY_DN56157_c0_g1_i1, TRINITY_DN38764_c0_g1_i1, TRINITY_DN53916_c1_g1_i5
GO:0045886	negative regulation of synaptic growth at neuromuscular junction	P	0.00232513	0.000149861	22	10	5302	9632	over	TRINITY_DN46863_c0_g1_i1, TRINITY_DN17490_c0_g1_i1, TRINITY_DN64773_c1_g1_i4, TRINITY_DN64773_c1_g1_i3, TRINITY_DN64773_c1_g1_i1, TRINITY_DN62491_c0_g1_i4, TRINITY_DN62491_c0_g1_i3, TRINITY_DN62491_c0_g1_i2, TRINITY_DN62491_c0_g1_i1, TRINITY_DN57235_c0_g1_i1, TRINITY_DN36704_c3_g1_i1, TRINITY_DN43555_c0_g1_i6, TRINITY_DN43555_c0_g1_i5, TRINITY_DN43555_c0_g1_i3, TRINITY_DN43555_c0_g1_i2, TRINITY_D…	TRINITY_DN38687_c0_g1_i1, TRINITY_DN63846_c0_g1_i4, TRINITY_DN63846_c0_g1_i3, TRINITY_DN63846_c0_g1_i1, TRINITY_DN54802_c0_g1_i2, TRINITY_DN54802_c0_g1_i1, TRINITY_DN58259_c1_g3_i1, TRINITY_DN63142_c5_g2_i1, TRINITY_DN63846_c0_g1_i11, TRINITY_DN63846_c0_g1_i10
GO:0018242	protein O-linked glycosylation via serine	P	0.00256548	0.000167737	12	2	5312	9640	over	TRINITY_DN62412_c1_g2_i1, TRINITY_DN61161_c0_g1_i1, TRINITY_DN61161_c0_g3_i2, TRINITY_DN61161_c0_g3_i1, TRINITY_DN50924_c0_g2_i3, TRINITY_DN50924_c0_g2_i2, TRINITY_DN50924_c0_g2_i1, TRINITY_DN50050_c0_g2_i3, TRINITY_DN50050_c0_g2_i2, TRINITY_DN50050_c0_g2_i1, TRINITY_DN48854_c1_g1_i2, TRINITY_DN48854_c1_g1_i1	TRINITY_DN64073_c1_g1_i2, TRINITY_DN64073_c1_g1_i1
GO:0008354	germ cell migration	P	0.00259615	0.000170413	24	12	5300	9630	over	TRINITY_DN60816_c1_g6_i1, TRINITY_DN59768_c1_g3_i1, TRINITY_DN54800_c0_g1_i1, TRINITY_DN55158_c0_g1_i1, TRINITY_DN51696_c1_g3_i2, TRINITY_DN51696_c1_g3_i1, TRINITY_DN64972_c2_g1_i6, TRINITY_DN64972_c2_g1_i5, TRINITY_DN64972_c2_g1_i4, TRINITY_DN64972_c2_g1_i3, TRINITY_DN62429_c1_g1_i1, TRINITY_DN56695_c0_g1_i2, TRINITY_DN56695_c0_g1_i1, TRINITY_DN53063_c1_g1_i1, TRINITY_DN57426_c0_g1_i1, TRINITY_D…	TRINITY_DN63372_c0_g1_i4, TRINITY_DN63372_c0_g1_i3, TRINITY_DN63372_c0_g1_i2, TRINITY_DN63372_c0_g1_i1, TRINITY_DN28995_c0_g2_i1, TRINITY_DN48020_c0_g1_i1, TRINITY_DN43874_c0_g1_i2, TRINITY_DN43874_c0_g1_i1, TRINITY_DN60251_c0_g4_i4, TRINITY_DN60251_c0_g4_i3, TRINITY_DN60251_c0_g4_i2, TRINITY_DN60251_c0_g4_i1
GO:0008209	androgen metabolic process	P	0.00265893	0.000175495	46	36	5278	9606	over	TRINITY_DN62077_c0_g1_i3, TRINITY_DN62077_c0_g1_i2, TRINITY_DN62077_c0_g1_i1, TRINITY_DN64359_c4_g2_i7, TRINITY_DN64359_c4_g2_i6, TRINITY_DN64359_c4_g2_i5, TRINITY_DN64359_c4_g2_i4, TRINITY_DN64359_c4_g2_i3, TRINITY_DN64359_c4_g2_i2, TRINITY_DN64359_c4_g2_i1, TRINITY_DN61844_c0_g1_i1, TRINITY_DN53457_c1_g1_i1, TRINITY_DN49327_c0_g1_i1, TRINITY_DN64184_c1_g3_i8, TRINITY_DN64184_c1_g3_i3, TRINITY_D…	TRINITY_DN45586_c0_g1_i1, TRINITY_DN37195_c0_g2_i1, TRINITY_DN63008_c2_g1_i5, TRINITY_DN63008_c2_g1_i3, TRINITY_DN63008_c2_g1_i2, TRINITY_DN63008_c2_g1_i1, TRINITY_DN55451_c2_g2_i1, TRINITY_DN6958_c0_g1_i1, TRINITY_DN64061_c1_g1_i2, TRINITY_DN64061_c1_g1_i1, TRINITY_DN59537_c6_g1_i1, TRINITY_DN58782_c0_g1_i8, TRINITY_DN47727_c0_g1_i1, TRINITY_DN14814_c0_g1_i1, TRINITY_DN37195_c0_g1_i1, TRINITY_DN…
GO:0046479	glycosphingolipid catabolic process	P	0.0028944	0.000193428	20	8	5304	9634	over	TRINITY_DN55546_c0_g1_i1, TRINITY_DN57052_c0_g1_i8, TRINITY_DN57052_c0_g1_i5, TRINITY_DN57052_c0_g1_i4, TRINITY_DN57052_c0_g1_i15, TRINITY_DN57052_c0_g1_i14, TRINITY_DN57052_c0_g1_i12, TRINITY_DN57052_c0_g1_i11, TRINITY_DN61358_c4_g1_i2, TRINITY_DN20221_c0_g2_i1, TRINITY_DN50914_c0_g1_i1, TRINITY_DN59185_c11_g4_i4, TRINITY_DN48532_c0_g1_i1, TRINITY_DN55546_c1_g1_i2, TRINITY_DN55546_c1_g1_i1, TRIN…	TRINITY_DN57251_c0_g1_i1, TRINITY_DN16159_c0_g1_i1, TRINITY_DN55067_c0_g1_i8, TRINITY_DN40500_c1_g2_i2, TRINITY_DN40500_c1_g2_i1, TRINITY_DN57251_c0_g2_i4, TRINITY_DN57251_c0_g2_i1, TRINITY_DN44477_c0_g1_i1
GO:0043687	post-translational protein modification	P	0.0034072	0.000232801	110	122	5214	9520	over	TRINITY_DN63017_c4_g1_i2, TRINITY_DN52526_c0_g1_i1, TRINITY_DN58282_c0_g1_i1, TRINITY_DN55020_c0_g1_i2, TRINITY_DN55020_c0_g1_i1, TRINITY_DN48099_c0_g1_i1, TRINITY_DN44344_c0_g1_i1, TRINITY_DN58427_c1_g1_i2, TRINITY_DN63983_c1_g1_i8, TRINITY_DN63983_c1_g1_i1, TRINITY_DN55410_c0_g1_i2, TRINITY_DN55410_c0_g1_i1, TRINITY_DN59274_c0_g1_i1, TRINITY_DN54657_c0_g1_i2, TRINITY_DN54657_c0_g1_i1, TRINITY_D…	TRINITY_DN62927_c5_g1_i1, TRINITY_DN58624_c4_g1_i4, TRINITY_DN58624_c4_g1_i2, TRINITY_DN58624_c4_g1_i1, TRINITY_DN57251_c0_g1_i1, TRINITY_DN59321_c0_g1_i1, TRINITY_DN49755_c0_g1_i1, TRINITY_DN59713_c2_g1_i4, TRINITY_DN59713_c2_g1_i2, TRINITY_DN59713_c2_g1_i1, TRINITY_DN57182_c0_g9_i1, TRINITY_DN57658_c0_g1_i1, TRINITY_DN60095_c1_g2_i2, TRINITY_DN60095_c1_g2_i1, TRINITY_DN55375_c2_g2_i7, TRINITY_D…
GO:0038203	TORC2 signaling	P	0.00348677	0.000240399	10	1	5314	9641	over	TRINITY_DN63525_c0_g2_i6, TRINITY_DN63525_c0_g2_i5, TRINITY_DN63525_c0_g2_i4, TRINITY_DN63525_c0_g2_i3, TRINITY_DN63525_c0_g2_i2, TRINITY_DN63525_c0_g2_i1, TRINITY_DN58595_c0_g1_i2, TRINITY_DN58595_c0_g1_i1, TRINITY_DN57461_c1_g1_i2, TRINITY_DN57461_c1_g1_i1	TRINITY_DN58884_c3_g1_i1
GO:0090148	membrane fission	P	0.00348677	0.000240399	10	1	5314	9641	over	TRINITY_DN61412_c1_g1_i7, TRINITY_DN61412_c1_g1_i6, TRINITY_DN61412_c1_g1_i5, TRINITY_DN61412_c1_g1_i4, TRINITY_DN61412_c1_g1_i3, TRINITY_DN61412_c1_g1_i2, TRINITY_DN61412_c1_g1_i1, TRINITY_DN57455_c0_g1_i2, TRINITY_DN57455_c0_g1_i1, TRINITY_DN58818_c1_g1_i1	TRINITY_DN60746_c6_g1_i1
GO:0009853	photorespiration	P	0.00349195	0.000243026	18	7	5306	9635	over	TRINITY_DN52099_c0_g1_i1, TRINITY_DN53362_c0_g1_i1, TRINITY_DN31345_c0_g1_i1, TRINITY_DN58961_c0_g1_i4, TRINITY_DN58961_c0_g1_i3, TRINITY_DN58961_c0_g1_i2, TRINITY_DN58961_c0_g1_i1, TRINITY_DN56766_c0_g1_i2, TRINITY_DN56766_c0_g1_i1, TRINITY_DN49147_c0_g2_i2, TRINITY_DN49147_c0_g2_i1, TRINITY_DN61274_c1_g8_i1, TRINITY_DN39212_c0_g1_i2, TRINITY_DN43602_c0_g1_i1, TRINITY_DN66053_c0_g1_i1, TRINITY_D…	TRINITY_DN40850_c0_g1_i1, TRINITY_DN62358_c0_g1_i3, TRINITY_DN62358_c0_g1_i2, TRINITY_DN63946_c0_g2_i3, TRINITY_DN63946_c0_g2_i2, TRINITY_DN63946_c0_g2_i1, TRINITY_DN56327_c1_g1_i1
GO:0001865	NK T cell differentiation	P	0.00349195	0.000243098	17	6	5307	9636	over	TRINITY_DN48829_c0_g1_i1, TRINITY_DN50434_c2_g1_i1, TRINITY_DN46863_c0_g1_i1, TRINITY_DN48173_c0_g1_i1, TRINITY_DN50261_c0_g2_i1, TRINITY_DN17490_c0_g1_i1, TRINITY_DN64773_c1_g1_i4, TRINITY_DN64773_c1_g1_i3, TRINITY_DN64773_c1_g1_i2, TRINITY_DN64773_c1_g1_i1, TRINITY_DN36704_c3_g1_i1, TRINITY_DN50261_c0_g1_i1, TRINITY_DN60074_c0_g1_i5, TRINITY_DN60074_c0_g1_i4, TRINITY_DN60074_c0_g1_i3, TRINITY_D…	TRINITY_DN59591_c4_g3_i4, TRINITY_DN59591_c4_g3_i3, TRINITY_DN59591_c4_g3_i1, TRINITY_DN57283_c0_g1_i6, TRINITY_DN58812_c3_g1_i1, TRINITY_DN61544_c0_g1_i1
GO:0006771	riboflavin metabolic process	P	0.00350236	0.00024491	13	3	5311	9639	over	TRINITY_DN60248_c0_g1_i10, TRINITY_DN32086_c0_g1_i1, TRINITY_DN48608_c0_g1_i1, TRINITY_DN45715_c0_g4_i1, TRINITY_DN60248_c0_g1_i9, TRINITY_DN60248_c0_g1_i8, TRINITY_DN60248_c0_g1_i5, TRINITY_DN60248_c0_g1_i1, TRINITY_DN59706_c0_g1_i1, TRINITY_DN37945_c0_g1_i1, TRINITY_DN45176_c0_g1_i2, TRINITY_DN45176_c0_g1_i1, TRINITY_DN43015_c0_g1_i1	TRINITY_DN59833_c0_g2_i4, TRINITY_DN59833_c0_g2_i3, TRINITY_DN59833_c0_g2_i2
GO:0006655	phosphatidylglycerol biosynthetic process	P	0.00350236	0.00024491	13	3	5311	9639	over	TRINITY_DN61285_c1_g2_i9, TRINITY_DN42798_c0_g1_i1, TRINITY_DN52732_c2_g1_i1, TRINITY_DN52488_c0_g1_i2, TRINITY_DN52488_c0_g1_i1, TRINITY_DN63174_c0_g1_i2, TRINITY_DN63174_c0_g1_i1, TRINITY_DN60536_c1_g1_i1, TRINITY_DN62890_c6_g2_i4, TRINITY_DN62890_c6_g2_i3, TRINITY_DN55621_c0_g1_i1, TRINITY_DN60536_c0_g1_i2, TRINITY_DN59667_c10_g1_i1	TRINITY_DN43440_c0_g1_i1, TRINITY_DN53282_c0_g1_i1, TRINITY_DN54362_c0_g1_i1
GO:0030488	tRNA methylation	P	0.00350236	0.00024491	13	3	5311	9639	over	TRINITY_DN55363_c0_g1_i2, TRINITY_DN55363_c0_g1_i1, TRINITY_DN57576_c1_g1_i1, TRINITY_DN52449_c0_g1_i1, TRINITY_DN50938_c1_g2_i2, TRINITY_DN64542_c0_g1_i2, TRINITY_DN23065_c0_g1_i1, TRINITY_DN58055_c0_g1_i1, TRINITY_DN10531_c0_g1_i1, TRINITY_DN42658_c0_g1_i1, TRINITY_DN27612_c0_g1_i1, TRINITY_DN58193_c1_g7_i1, TRINITY_DN48992_c0_g1_i1	TRINITY_DN61755_c0_g1_i3, TRINITY_DN61755_c0_g1_i2, TRINITY_DN61755_c0_g1_i1
GO:0006579	amino-acid betaine catabolic process	P	0.00357362	0.000255615	8	0	5316	9642	over	TRINITY_DN60796_c1_g1_i7, TRINITY_DN60796_c1_g1_i6, TRINITY_DN60796_c1_g1_i5, TRINITY_DN60796_c1_g1_i3, TRINITY_DN60796_c1_g1_i2, TRINITY_DN55753_c0_g1_i1, TRINITY_DN55753_c0_g2_i1, TRINITY_DN63022_c0_g1_i1
GO:0001522	pseudouridine synthesis	P	0.00357362	0.000255615	8	0	5316	9642	over	TRINITY_DN34036_c1_g1_i1, TRINITY_DN8116_c0_g1_i1, TRINITY_DN40760_c0_g1_i1, TRINITY_DN51947_c0_g2_i1, TRINITY_DN8533_c0_g1_i1, TRINITY_DN45176_c0_g1_i2, TRINITY_DN45176_c0_g1_i1, TRINITY_DN31477_c0_g1_i1
GO:0009052	pentose-phosphate shunt, non-oxidative branch	P	0.00357362	0.000255615	8	0	5316	9642	over	TRINITY_DN55498_c0_g1_i1, TRINITY_DN37991_c0_g1_i1, TRINITY_DN10042_c0_g1_i1, TRINITY_DN63123_c4_g2_i2, TRINITY_DN63123_c4_g2_i1, TRINITY_DN49376_c0_g1_i6, TRINITY_DN49376_c0_g1_i5, TRINITY_DN49376_c0_g1_i2
GO:1903778	protein localization to vacuolar membrane	P	0.00357362	0.000255615	8	0	5316	9642	over	TRINITY_DN61412_c1_g1_i7, TRINITY_DN61412_c1_g1_i6, TRINITY_DN61412_c1_g1_i5, TRINITY_DN61412_c1_g1_i4, TRINITY_DN61412_c1_g1_i3, TRINITY_DN61412_c1_g1_i2, TRINITY_DN61412_c1_g1_i1, TRINITY_DN58818_c1_g1_i1
GO:1903527	positive regulation of membrane tubulation	P	0.00357362	0.000255615	8	0	5316	9642	over	TRINITY_DN61412_c1_g1_i7, TRINITY_DN61412_c1_g1_i6, TRINITY_DN61412_c1_g1_i5, TRINITY_DN61412_c1_g1_i4, TRINITY_DN61412_c1_g1_i3, TRINITY_DN61412_c1_g1_i2, TRINITY_DN61412_c1_g1_i1, TRINITY_DN58818_c1_g1_i1
GO:0038158	granulocyte colony-stimulating factor signaling pathway	P	0.00357362	0.000255615	8	0	5316	9642	over	TRINITY_DN58315_c0_g1_i2, TRINITY_DN58315_c0_g1_i1, TRINITY_DN61275_c0_g10_i6, TRINITY_DN61275_c0_g10_i5, TRINITY_DN61275_c0_g10_i4, TRINITY_DN61275_c0_g10_i3, TRINITY_DN61275_c0_g10_i2, TRINITY_DN61275_c0_g10_i1
GO:0071577	zinc II ion transmembrane transport	P	0.00357362	0.000255615	8	0	5316	9642	over	TRINITY_DN59600_c1_g1_i2, TRINITY_DN59600_c1_g1_i1, TRINITY_DN50210_c0_g1_i2, TRINITY_DN50210_c0_g1_i1, TRINITY_DN15102_c0_g3_i1, TRINITY_DN64977_c1_g2_i2, TRINITY_DN64977_c1_g2_i1, TRINITY_DN15102_c0_g5_i1
GO:0048691	positive regulation of axon extension involved in regeneration	P	0.00357362	0.000255615	8	0	5316	9642	over	TRINITY_DN64624_c0_g4_i1, TRINITY_DN61078_c10_g2_i1, TRINITY_DN51913_c0_g2_i1, TRINITY_DN50869_c0_g1_i2, TRINITY_DN50869_c0_g1_i1, TRINITY_DN64391_c2_g1_i3, TRINITY_DN64391_c2_g1_i2, TRINITY_DN64391_c2_g1_i1
GO:0042572	retinol metabolic process	P	0.00361113	0.000259044	27	15	5297	9627	over	TRINITY_DN52401_c0_g1_i1, TRINITY_DN58628_c4_g1_i10, TRINITY_DN62393_c0_g1_i6, TRINITY_DN62393_c0_g1_i3, TRINITY_DN62393_c0_g1_i2, TRINITY_DN62393_c0_g1_i1, TRINITY_DN63446_c0_g1_i2, TRINITY_DN63446_c0_g1_i1, TRINITY_DN64003_c5_g1_i1, TRINITY_DN46387_c0_g1_i1, TRINITY_DN47137_c0_g1_i1, TRINITY_DN44428_c0_g1_i1, TRINITY_DN57035_c1_g1_i4, TRINITY_DN57035_c1_g1_i2, TRINITY_DN54167_c0_g1_i2, TRINITY_…	TRINITY_DN36437_c0_g1_i1, TRINITY_DN60306_c0_g2_i6, TRINITY_DN60306_c0_g2_i1, TRINITY_DN37195_c0_g2_i1, TRINITY_DN63008_c2_g1_i1, TRINITY_DN30633_c0_g1_i2, TRINITY_DN37195_c0_g1_i1, TRINITY_DN63596_c2_g4_i1, TRINITY_DN57044_c1_g1_i2, TRINITY_DN54892_c0_g1_i1, TRINITY_DN44041_c0_g1_i1, TRINITY_DN49285_c0_g1_i1, TRINITY_DN62405_c0_g4_i1, TRINITY_DN10986_c0_g1_i1, TRINITY_DN63057_c4_g8_i1
GO:0015015	heparan sulfate proteoglycan biosynthetic process, enzymatic modification	P	0.00374364	0.000271225	16	5	5308	9637	over	TRINITY_DN64359_c4_g2_i7, TRINITY_DN64359_c4_g2_i6, TRINITY_DN64359_c4_g2_i5, TRINITY_DN64359_c4_g2_i4, TRINITY_DN64359_c4_g2_i3, TRINITY_DN64359_c4_g2_i2, TRINITY_DN64359_c4_g2_i1, TRINITY_DN56001_c0_g1_i1, TRINITY_DN56897_c0_g1_i5, TRINITY_DN56897_c0_g1_i3, TRINITY_DN56897_c0_g1_i2, TRINITY_DN56897_c0_g1_i1, TRINITY_DN55577_c1_g1_i3, TRINITY_DN55577_c1_g1_i1, TRINITY_DN64508_c0_g2_i2, TRINITY_D…	TRINITY_DN64359_c6_g1_i2, TRINITY_DN64359_c6_g1_i1, TRINITY_DN57493_c0_g1_i2, TRINITY_DN57493_c0_g1_i1, TRINITY_DN54857_c2_g1_i1
GO:0050718	positive regulation of interleukin-1 beta secretion	P	0.00413698	0.000305903	39	29	5285	9613	over	TRINITY_DN46640_c0_g1_i2, TRINITY_DN46640_c0_g1_i1, TRINITY_DN43303_c0_g1_i1, TRINITY_DN57004_c0_g1_i2, TRINITY_DN57004_c0_g1_i1, TRINITY_DN33264_c0_g1_i1, TRINITY_DN61306_c1_g1_i6, TRINITY_DN61306_c1_g1_i5, TRINITY_DN61306_c1_g1_i4, TRINITY_DN61306_c1_g1_i3, TRINITY_DN61306_c1_g1_i1, TRINITY_DN65218_c2_g5_i4, TRINITY_DN65218_c2_g5_i2, TRINITY_DN65218_c2_g5_i1, TRINITY_DN42468_c0_g3_i1, TRINITY_D…	TRINITY_DN64457_c13_g14_i2, TRINITY_DN65362_c6_g2_i2, TRINITY_DN64464_c0_g1_i7, TRINITY_DN64464_c0_g1_i6, TRINITY_DN64464_c0_g1_i3, TRINITY_DN64464_c0_g1_i1, TRINITY_DN45077_c0_g1_i1, TRINITY_DN31708_c0_g2_i1, TRINITY_DN65324_c1_g9_i1, TRINITY_DN65362_c6_g5_i4, TRINITY_DN65324_c1_g9_i16, TRINITY_DN60229_c1_g1_i5, TRINITY_DN61989_c2_g1_i8, TRINITY_DN61989_c2_g1_i7, TRINITY_DN61989_c2_g1_i3, TRINIT…
GO:0043123	positive regulation of I-kappaB kinase/NF-kappaB signaling	P	0.00414586	0.000314186	117	134	5207	9508	over	TRINITY_DN63582_c0_g6_i1, TRINITY_DN59185_c12_g1_i1, TRINITY_DN63525_c0_g2_i6, TRINITY_DN63525_c0_g2_i5, TRINITY_DN63525_c0_g2_i4, TRINITY_DN63525_c0_g2_i3, TRINITY_DN63525_c0_g2_i2, TRINITY_DN63525_c0_g2_i1, TRINITY_DN40983_c0_g1_i1, TRINITY_DN60024_c0_g2_i1, TRINITY_DN60748_c0_g1_i4, TRINITY_DN60748_c0_g1_i3, TRINITY_DN60748_c0_g1_i2, TRINITY_DN60748_c0_g1_i1, TRINITY_DN33278_c0_g1_i1, TRINITY_…	TRINITY_DN54454_c4_g3_i1, TRINITY_DN45525_c0_g2_i1, TRINITY_DN64671_c0_g5_i2, TRINITY_DN64671_c0_g5_i1, TRINITY_DN53224_c0_g3_i2, TRINITY_DN64457_c13_g14_i2, TRINITY_DN64457_c13_g14_i1, TRINITY_DN59436_c0_g1_i1, TRINITY_DN61590_c0_g1_i1, TRINITY_DN54432_c1_g3_i3, TRINITY_DN54432_c1_g3_i2, TRINITY_DN54432_c1_g3_i1, TRINITY_DN17202_c0_g1_i1, TRINITY_DN58816_c0_g1_i2, TRINITY_DN58816_c0_g1_i1, TRINI…
GO:0001575	globoside metabolic process	P	0.00414586	0.000316354	14	4	5310	9638	over	TRINITY_DN55546_c0_g1_i1, TRINITY_DN64076_c0_g2_i2, TRINITY_DN64076_c0_g2_i1, TRINITY_DN51304_c0_g1_i1, TRINITY_DN62314_c8_g1_i7, TRINITY_DN62314_c8_g1_i6, TRINITY_DN62314_c8_g1_i5, TRINITY_DN62314_c8_g1_i3, TRINITY_DN62314_c8_g1_i2, TRINITY_DN62314_c8_g1_i1, TRINITY_DN65162_c7_g1_i1, TRINITY_DN48532_c0_g1_i1, TRINITY_DN55546_c1_g1_i2, TRINITY_DN55546_c1_g1_i1	TRINITY_DN53012_c0_g1_i2, TRINITY_DN53012_c0_g1_i1, TRINITY_DN58869_c0_g1_i1, TRINITY_DN56430_c0_g1_i1
GO:0072348	sulfur compound transport	P	0.00415054	0.000317244	33	22	5291	9620	over	TRINITY_DN63123_c4_g1_i1, TRINITY_DN56185_c1_g1_i1, TRINITY_DN58373_c1_g2_i2, TRINITY_DN58373_c1_g2_i1, TRINITY_DN34110_c0_g1_i2, TRINITY_DN58373_c0_g2_i1, TRINITY_DN62573_c0_g1_i1, TRINITY_DN55914_c0_g1_i2, TRINITY_DN55914_c0_g1_i1, TRINITY_DN49147_c0_g2_i2, TRINITY_DN49147_c0_g2_i1, TRINITY_DN57952_c0_g1_i2, TRINITY_DN57952_c0_g1_i1, TRINITY_DN58784_c3_g1_i1, TRINITY_DN47299_c0_g1_i1, TRINITY_D…	TRINITY_DN31950_c0_g3_i1, TRINITY_DN48738_c0_g1_i2, TRINITY_DN48738_c0_g1_i1, TRINITY_DN42890_c0_g1_i1, TRINITY_DN55439_c0_g1_i1, TRINITY_DN54966_c0_g1_i1, TRINITY_DN57211_c0_g1_i1, TRINITY_DN56960_c0_g1_i5, TRINITY_DN56960_c0_g1_i4, TRINITY_DN56960_c0_g1_i1, TRINITY_DN62183_c3_g1_i2, TRINITY_DN62183_c3_g1_i1, TRINITY_DN62358_c0_g1_i3, TRINITY_DN62358_c0_g1_i2, TRINITY_DN27988_c0_g1_i1, TRINITY_D…
GO:0045124	regulation of bone resorption	P	0.00426565	0.000327144	25	14	5299	9628	over	TRINITY_DN53457_c1_g1_i1, TRINITY_DN52279_c0_g1_i8, TRINITY_DN52279_c0_g1_i2, TRINITY_DN60109_c8_g3_i14, TRINITY_DN58348_c2_g2_i4, TRINITY_DN58348_c2_g2_i3, TRINITY_DN58348_c2_g2_i2, TRINITY_DN58348_c2_g2_i1, TRINITY_DN55280_c0_g1_i2, TRINITY_DN55280_c0_g1_i1, TRINITY_DN62450_c2_g1_i1, TRINITY_DN60109_c8_g3_i8, TRINITY_DN60109_c8_g3_i6, TRINITY_DN60109_c8_g3_i4, TRINITY_DN57235_c0_g1_i1, TRINITY_…	TRINITY_DN60839_c0_g2_i1, TRINITY_DN38920_c0_g1_i1, TRINITY_DN38764_c0_g1_i1, TRINITY_DN63886_c2_g2_i9, TRINITY_DN63886_c2_g2_i8, TRINITY_DN63886_c2_g2_i7, TRINITY_DN63886_c2_g2_i6, TRINITY_DN63886_c2_g2_i5, TRINITY_DN63886_c2_g2_i4, TRINITY_DN63886_c2_g2_i3, TRINITY_DN63886_c2_g2_i2, TRINITY_DN63886_c2_g2_i1, TRINITY_DN53916_c1_g1_i5, TRINITY_DN60678_c0_g1_i2
GO:0071294	cellular response to zinc ion	P	0.00433526	0.000334722	37	27	5287	9615	over	TRINITY_DN51632_c0_g1_i3, TRINITY_DN51632_c0_g1_i2, TRINITY_DN57819_c1_g4_i4, TRINITY_DN50996_c0_g1_i1, TRINITY_DN52595_c2_g3_i1, TRINITY_DN61836_c4_g12_i9, TRINITY_DN61836_c4_g12_i8, TRINITY_DN61836_c4_g12_i7, TRINITY_DN61836_c4_g12_i2, TRINITY_DN47579_c0_g1_i2, TRINITY_DN62486_c0_g1_i1, TRINITY_DN61008_c0_g2_i1, TRINITY_DN51334_c0_g1_i1, TRINITY_DN56426_c1_g1_i1, TRINITY_DN57054_c0_g2_i3, TRINI…	TRINITY_DN55499_c1_g1_i13, TRINITY_DN62485_c3_g3_i1, TRINITY_DN55499_c1_g1_i8, TRINITY_DN55499_c1_g1_i7, TRINITY_DN59176_c7_g3_i2, TRINITY_DN63889_c4_g17_i2, TRINITY_DN43238_c1_g1_i1, TRINITY_DN62485_c4_g1_i2, TRINITY_DN62485_c4_g1_i1, TRINITY_DN58812_c5_g1_i1, TRINITY_DN54356_c0_g1_i2, TRINITY_DN54356_c0_g1_i1, TRINITY_DN62485_c3_g1_i1, TRINITY_DN43505_c0_g1_i1, TRINITY_DN64743_c0_g5_i2, TRINITY…
GO:0006751	glutathione catabolic process	P	0.00505372	0.000407483	11	2	5313	9640	over	TRINITY_DN53362_c0_g1_i1, TRINITY_DN63312_c1_g1_i3, TRINITY_DN63312_c1_g1_i2, TRINITY_DN49147_c0_g2_i2, TRINITY_DN49147_c0_g2_i1, TRINITY_DN39212_c0_g1_i2, TRINITY_DN43602_c0_g1_i1, TRINITY_DN63312_c1_g2_i7, TRINITY_DN63312_c1_g2_i4, TRINITY_DN63312_c1_g2_i3, TRINITY_DN63312_c1_g2_i1	TRINITY_DN62358_c0_g1_i3, TRINITY_DN62358_c0_g1_i2
GO:0051902	negative regulation of mitochondrial depolarization	P	0.00505372	0.000407483	11	2	5313	9640	over	TRINITY_DN46863_c0_g1_i1, TRINITY_DN58348_c2_g2_i4, TRINITY_DN58348_c2_g2_i3, TRINITY_DN58348_c2_g2_i2, TRINITY_DN58348_c2_g2_i1, TRINITY_DN57235_c0_g1_i1, TRINITY_DN56890_c0_g2_i6, TRINITY_DN56890_c0_g2_i5, TRINITY_DN56890_c0_g2_i2, TRINITY_DN56890_c0_g2_i1, TRINITY_DN58348_c2_g1_i2	TRINITY_DN38764_c0_g1_i1, TRINITY_DN53916_c1_g1_i5
GO:0032439	endosome localization	P	0.00505372	0.000407483	11	2	5313	9640	over	TRINITY_DN10519_c0_g1_i1, TRINITY_DN55109_c1_g1_i1, TRINITY_DN55015_c0_g2_i1, TRINITY_DN59588_c0_g2_i8, TRINITY_DN59588_c0_g2_i7, TRINITY_DN59588_c0_g2_i6, TRINITY_DN59588_c0_g2_i5, TRINITY_DN59588_c0_g2_i4, TRINITY_DN59588_c0_g2_i3, TRINITY_DN59588_c0_g2_i2, TRINITY_DN59588_c0_g2_i1	TRINITY_DN50481_c0_g1_i5, TRINITY_DN50481_c0_g1_i2
GO:0007317	regulation of pole plasm oskar mRNA localization	P	0.00505372	0.000407483	11	2	5313	9640	over	TRINITY_DN48420_c0_g1_i3, TRINITY_DN48420_c0_g1_i2, TRINITY_DN48420_c0_g1_i1, TRINITY_DN59109_c0_g1_i1, TRINITY_DN56543_c0_g1_i1, TRINITY_DN61634_c4_g1_i1, TRINITY_DN48742_c0_g1_i1, TRINITY_DN62581_c1_g4_i4, TRINITY_DN62581_c1_g4_i3, TRINITY_DN62581_c1_g4_i2, TRINITY_DN62581_c1_g4_i1	TRINITY_DN53908_c0_g1_i1, TRINITY_DN46461_c0_g1_i2
GO:0015825	L-serine transport	P	0.00505372	0.000407483	11	2	5313	9640	over	TRINITY_DN34110_c0_g1_i2, TRINITY_DN58023_c0_g1_i1, TRINITY_DN59945_c1_g1_i1, TRINITY_DN58469_c0_g1_i7, TRINITY_DN58469_c0_g1_i6, TRINITY_DN58469_c0_g1_i5, TRINITY_DN58469_c0_g1_i4, TRINITY_DN58469_c0_g1_i3, TRINITY_DN58469_c0_g1_i2, TRINITY_DN58469_c0_g1_i1, TRINITY_DN34110_c0_g2_i1	TRINITY_DN53011_c1_g1_i1, TRINITY_DN46515_c0_g2_i1
GO:0010807	regulation of synaptic vesicle priming	P	0.00524126	0.000425516	26	15	5298	9627	over	TRINITY_DN48420_c0_g1_i3, TRINITY_DN48420_c0_g1_i2, TRINITY_DN48420_c0_g1_i1, TRINITY_DN59109_c0_g1_i1, TRINITY_DN53635_c0_g1_i1, TRINITY_DN61634_c4_g1_i1, TRINITY_DN59588_c0_g2_i8, TRINITY_DN59588_c0_g2_i7, TRINITY_DN59588_c0_g2_i6, TRINITY_DN59588_c0_g2_i5, TRINITY_DN59588_c0_g2_i4, TRINITY_DN59588_c0_g2_i3, TRINITY_DN59588_c0_g2_i2, TRINITY_DN59588_c0_g2_i1, TRINITY_DN64769_c0_g1_i7, TRINITY_D…	TRINITY_DN63295_c3_g1_i3, TRINITY_DN63295_c3_g1_i2, TRINITY_DN63295_c3_g1_i1, TRINITY_DN60550_c7_g1_i3, TRINITY_DN60550_c7_g1_i2, TRINITY_DN60550_c7_g1_i1, TRINITY_DN58483_c2_g4_i9, TRINITY_DN58483_c2_g4_i8, TRINITY_DN58483_c2_g4_i7, TRINITY_DN58483_c2_g4_i6, TRINITY_DN58483_c2_g4_i5, TRINITY_DN58483_c2_g4_i1, TRINITY_DN46461_c0_g1_i2, TRINITY_DN58483_c2_g4_i10, TRINITY_DN63655_c2_g1_i1
GO:0097503	sialylation	P	0.00591177	0.000489721	16	6	5308	9636	over	TRINITY_DN33702_c0_g1_i1, TRINITY_DN64076_c0_g2_i2, TRINITY_DN64076_c0_g2_i1, TRINITY_DN51304_c0_g1_i1, TRINITY_DN62314_c8_g1_i7, TRINITY_DN62314_c8_g1_i6, TRINITY_DN62314_c8_g1_i5, TRINITY_DN62314_c8_g1_i3, TRINITY_DN62314_c8_g1_i2, TRINITY_DN62314_c8_g1_i1, TRINITY_DN65162_c7_g1_i2, TRINITY_DN65162_c7_g1_i1, TRINITY_DN61821_c0_g1_i2, TRINITY_DN61821_c0_g1_i1, TRINITY_DN44789_c0_g1_i1, TRINITY_D…	TRINITY_DN53012_c0_g1_i2, TRINITY_DN53012_c0_g1_i1, TRINITY_DN58869_c0_g1_i5, TRINITY_DN58869_c0_g1_i2, TRINITY_DN58869_c0_g1_i1, TRINITY_DN56430_c0_g1_i1
GO:1900745	positive regulation of p38MAPK cascade	P	0.00634703	0.000528452	15	5	5309	9637	over	TRINITY_DN60718_c0_g1_i1, TRINITY_DN47004_c0_g1_i1, TRINITY_DN60354_c0_g1_i8, TRINITY_DN60354_c0_g1_i2, TRINITY_DN60354_c0_g1_i1, TRINITY_DN63339_c0_g1_i2, TRINITY_DN63339_c0_g1_i1, TRINITY_DN64901_c0_g2_i1, TRINITY_DN62301_c0_g1_i1, TRINITY_DN60354_c0_g1_i11, TRINITY_DN60354_c0_g1_i10, TRINITY_DN41278_c0_g1_i1, TRINITY_DN57423_c0_g1_i1, TRINITY_DN64901_c0_g6_i1, TRINITY_DN59849_c5_g1_i1	TRINITY_DN62887_c3_g1_i1, TRINITY_DN295_c0_g2_i1, TRINITY_DN33165_c0_g1_i1, TRINITY_DN44184_c0_g1_i2, TRINITY_DN64656_c0_g2_i2
GO:0010634	positive regulation of epithelial cell migration	P	0.00657531	0.000552839	101	114	5223	9528	over	TRINITY_DN48739_c0_g1_i1, TRINITY_DN60939_c1_g1_i1, TRINITY_DN65904_c0_g1_i1, TRINITY_DN59185_c12_g1_i1, TRINITY_DN38046_c0_g1_i1, TRINITY_DN48829_c0_g1_i1, TRINITY_DN50434_c2_g1_i1, TRINITY_DN62209_c0_g1_i3, TRINITY_DN59274_c0_g1_i1, TRINITY_DN60248_c0_g1_i10, TRINITY_DN45597_c0_g1_i1, TRINITY_DN56857_c0_g1_i1, TRINITY_DN63238_c2_g1_i6, TRINITY_DN63238_c2_g1_i4, TRINITY_DN46863_c0_g1_i1, TRINITY…	TRINITY_DN58291_c0_g1_i1, TRINITY_DN65263_c1_g1_i6, TRINITY_DN65263_c1_g1_i2, TRINITY_DN61470_c0_g2_i6, TRINITY_DN61470_c0_g2_i5, TRINITY_DN61470_c0_g2_i1, TRINITY_DN40994_c0_g2_i1, TRINITY_DN61840_c1_g1_i1, TRINITY_DN63063_c0_g6_i2, TRINITY_DN63063_c0_g6_i1, TRINITY_DN61033_c0_g2_i1, TRINITY_DN59078_c9_g1_i8, TRINITY_DN59078_c9_g1_i5, TRINITY_DN63968_c0_g1_i5, TRINITY_DN19404_c0_g1_i1, TRINITY_D…
GO:0009616	virus induced gene silencing	P	0.00667425	0.000565293	12	3	5312	9639	over	TRINITY_DN58847_c0_g1_i1, TRINITY_DN62240_c1_g1_i7, TRINITY_DN62240_c1_g1_i6, TRINITY_DN62240_c1_g1_i5, TRINITY_DN62240_c1_g1_i4, TRINITY_DN62240_c1_g1_i3, TRINITY_DN62240_c1_g1_i2, TRINITY_DN62240_c1_g1_i1, TRINITY_DN44834_c0_g1_i1, TRINITY_DN59822_c1_g3_i1, TRINITY_DN38262_c0_g1_i2, TRINITY_DN38262_c0_g1_i1	TRINITY_DN45056_c0_g1_i1, TRINITY_DN55747_c0_g1_i2, TRINITY_DN62904_c0_g1_i3
GO:0016226	iron-sulfur cluster assembly	P	0.00667425	0.000565293	12	3	5312	9639	over	TRINITY_DN58045_c0_g1_i1, TRINITY_DN48978_c0_g1_i1, TRINITY_DN34833_c0_g1_i1, TRINITY_DN35036_c0_g1_i2, TRINITY_DN35036_c0_g1_i1, TRINITY_DN55223_c1_g1_i1, TRINITY_DN55790_c0_g1_i1, TRINITY_DN55806_c0_g2_i2, TRINITY_DN55806_c0_g2_i1, TRINITY_DN63174_c0_g1_i2, TRINITY_DN63174_c0_g1_i1, TRINITY_DN54897_c0_g1_i1	TRINITY_DN63946_c0_g2_i3, TRINITY_DN63946_c0_g2_i2, TRINITY_DN63946_c0_g2_i1
GO:0015936	coenzyme A metabolic process	P	0.00667425	0.000565293	12	3	5312	9639	over	TRINITY_DN28955_c0_g1_i1, TRINITY_DN59760_c0_g1_i1, TRINITY_DN57424_c0_g1_i1, TRINITY_DN31727_c0_g1_i4, TRINITY_DN31727_c0_g1_i3, TRINITY_DN31727_c0_g1_i2, TRINITY_DN31727_c0_g1_i1, TRINITY_DN3182_c0_g1_i1, TRINITY_DN59760_c1_g2_i1, TRINITY_DN48581_c0_g1_i1, TRINITY_DN38262_c0_g1_i2, TRINITY_DN38262_c0_g1_i1	TRINITY_DN48450_c2_g1_i1, TRINITY_DN43057_c0_g1_i2, TRINITY_DN43057_c0_g1_i1
GO:0032526	response to retinoic acid	P	0.00668976	0.000567298	121	143	5203	9499	over	TRINITY_DN46640_c0_g1_i2, TRINITY_DN46640_c0_g1_i1, TRINITY_DN46307_c1_g1_i1, TRINITY_DN65065_c18_g3_i3, TRINITY_DN65065_c18_g3_i1, TRINITY_DN52845_c0_g1_i3, TRINITY_DN64624_c0_g4_i1, TRINITY_DN63608_c0_g1_i4, TRINITY_DN63608_c0_g1_i3, TRINITY_DN63608_c0_g1_i2, TRINITY_DN63608_c0_g1_i1, TRINITY_DN63983_c1_g1_i1, TRINITY_DN49532_c0_g1_i1, TRINITY_DN62167_c4_g2_i1, TRINITY_DN62680_c0_g1_i1, TRINITY…	TRINITY_DN50890_c0_g1_i2, TRINITY_DN50890_c0_g1_i1, TRINITY_DN61476_c0_g2_i6, TRINITY_DN61476_c0_g2_i3, TRINITY_DN61476_c0_g2_i2, TRINITY_DN38286_c0_g1_i1, TRINITY_DN65362_c6_g2_i2, TRINITY_DN57182_c0_g9_i1, TRINITY_DN42424_c0_g1_i1, TRINITY_DN52239_c0_g1_i4, TRINITY_DN52239_c0_g1_i1, TRINITY_DN55134_c1_g2_i1, TRINITY_DN50494_c2_g1_i4, TRINITY_DN50494_c2_g1_i3, TRINITY_DN50494_c2_g1_i2, TRINITY_D…
GO:0010193	response to ozone	P	0.00715583	0.000617907	9	1	5315	9641	over	TRINITY_DN44327_c1_g1_i1, TRINITY_DN62212_c4_g1_i1, TRINITY_DN54507_c0_g1_i1, TRINITY_DN61793_c3_g2_i2, TRINITY_DN48471_c0_g2_i2, TRINITY_DN48471_c0_g2_i1, TRINITY_DN34943_c0_g1_i1, TRINITY_DN53766_c1_g1_i1, TRINITY_DN65825_c0_g1_i1	TRINITY_DN53014_c0_g1_i2
GO:0006477	protein sulfation	P	0.00715583	0.000617907	9	1	5315	9641	over	TRINITY_DN56001_c0_g1_i1, TRINITY_DN56897_c0_g1_i5, TRINITY_DN56897_c0_g1_i3, TRINITY_DN56897_c0_g1_i2, TRINITY_DN56897_c0_g1_i1, TRINITY_DN55577_c1_g1_i3, TRINITY_DN55577_c1_g1_i1, TRINITY_DN51263_c0_g1_i2, TRINITY_DN51263_c0_g1_i1	TRINITY_DN58745_c0_g1_i1
GO:0006085	acetyl-CoA biosynthetic process	P	0.00715583	0.000617907	9	1	5315	9641	over	TRINITY_DN59760_c0_g1_i1, TRINITY_DN63793_c4_g8_i1, TRINITY_DN63793_c2_g1_i2, TRINITY_DN63793_c2_g1_i1, TRINITY_DN62108_c2_g4_i4, TRINITY_DN62108_c2_g4_i2, TRINITY_DN62108_c2_g4_i1, TRINITY_DN59760_c1_g2_i1, TRINITY_DN48581_c0_g1_i1	TRINITY_DN60678_c0_g1_i2
GO:1903575	cornified envelope assembly	P	0.00715583	0.000617907	9	1	5315	9641	over	TRINITY_DN48420_c0_g1_i3, TRINITY_DN48420_c0_g1_i2, TRINITY_DN48420_c0_g1_i1, TRINITY_DN59109_c0_g1_i1, TRINITY_DN61634_c4_g1_i1, TRINITY_DN62581_c1_g4_i4, TRINITY_DN62581_c1_g4_i3, TRINITY_DN62581_c1_g4_i2, TRINITY_DN62581_c1_g4_i1	TRINITY_DN46461_c0_g1_i2
GO:0071673	positive regulation of smooth muscle cell chemotaxis	P	0.00715583	0.000617907	9	1	5315	9641	over	TRINITY_DN60748_c0_g1_i4, TRINITY_DN60748_c0_g1_i3, TRINITY_DN60748_c0_g1_i2, TRINITY_DN60748_c0_g1_i1, TRINITY_DN63109_c2_g1_i5, TRINITY_DN63109_c2_g1_i4, TRINITY_DN63109_c2_g1_i3, TRINITY_DN63109_c2_g1_i2, TRINITY_DN48021_c0_g2_i1	TRINITY_DN56961_c1_g1_i1
GO:0015939	pantothenate metabolic process	P	0.00741246	0.000645044	21	11	5303	9631	over	TRINITY_DN28955_c0_g1_i1, TRINITY_DN57424_c0_g1_i1, TRINITY_DN63949_c1_g2_i2, TRINITY_DN63949_c1_g2_i1, TRINITY_DN47820_c0_g1_i1, TRINITY_DN31727_c0_g1_i4, TRINITY_DN31727_c0_g1_i3, TRINITY_DN31727_c0_g1_i2, TRINITY_DN31727_c0_g1_i1, TRINITY_DN29927_c0_g1_i1, TRINITY_DN53825_c0_g1_i1, TRINITY_DN55025_c0_g2_i1, TRINITY_DN63949_c1_g1_i8, TRINITY_DN63949_c1_g1_i6, TRINITY_DN63949_c1_g1_i5, TRINITY_D…	TRINITY_DN61089_c2_g1_i2, TRINITY_DN61089_c2_g1_i1, TRINITY_DN61089_c2_g4_i2, TRINITY_DN61089_c2_g4_i1, TRINITY_DN30186_c0_g3_i1, TRINITY_DN64328_c4_g1_i4, TRINITY_DN64328_c4_g1_i2, TRINITY_DN64328_c4_g1_i1, TRINITY_DN61089_c2_g3_i1, TRINITY_DN44349_c0_g1_i1, TRINITY_DN30186_c0_g1_i1
GO:0043330	response to exogenous dsRNA	P	0.00751221	0.000656068	18	8	5306	9634	over	TRINITY_DN64037_c1_g1_i8, TRINITY_DN64037_c1_g1_i7, TRINITY_DN64037_c1_g1_i6, TRINITY_DN64037_c1_g1_i5, TRINITY_DN64037_c1_g1_i4, TRINITY_DN64037_c1_g1_i3, TRINITY_DN64037_c1_g1_i2, TRINITY_DN64037_c1_g1_i1, TRINITY_DN43591_c0_g1_i1, TRINITY_DN61732_c0_g1_i1, TRINITY_DN48552_c0_g1_i4, TRINITY_DN48552_c0_g1_i3, TRINITY_DN47291_c0_g1_i1, TRINITY_DN64548_c2_g1_i1, TRINITY_DN44252_c0_g1_i1, TRINITY_D…	TRINITY_DN60197_c1_g2_i1, TRINITY_DN53526_c0_g1_i1, TRINITY_DN65194_c0_g2_i1, TRINITY_DN61137_c0_g1_i1, TRINITY_DN36591_c0_g1_i2, TRINITY_DN36591_c0_g1_i1, TRINITY_DN61511_c0_g1_i1, TRINITY_DN58253_c1_g1_i1
GO:0046415	urate metabolic process	P	0.00751221	0.000656068	18	8	5306	9634	over	TRINITY_DN63186_c1_g1_i3, TRINITY_DN63186_c1_g1_i2, TRINITY_DN63186_c1_g1_i1, TRINITY_DN60725_c0_g2_i11, TRINITY_DN60725_c0_g2_i10, TRINITY_DN60725_c0_g2_i9, TRINITY_DN60725_c0_g2_i8, TRINITY_DN60725_c0_g2_i7, TRINITY_DN60725_c0_g2_i5, TRINITY_DN60725_c0_g2_i4, TRINITY_DN60725_c0_g2_i3, TRINITY_DN52369_c0_g1_i2, TRINITY_DN52369_c0_g1_i1, TRINITY_DN50827_c0_g1_i2, TRINITY_DN50827_c0_g1_i1, TRINITY…	TRINITY_DN65311_c1_g1_i6, TRINITY_DN65311_c1_g1_i2, TRINITY_DN26253_c0_g2_i1, TRINITY_DN61638_c3_g1_i3, TRINITY_DN61638_c3_g1_i2, TRINITY_DN34569_c0_g1_i1, TRINITY_DN52704_c0_g1_i2, TRINITY_DN52704_c0_g1_i1
GO:0006984	ER-nucleus signaling pathway	P	0.00793437	0.000705213	27	17	5297	9625	over	TRINITY_DN57481_c6_g1_i1, TRINITY_DN47391_c0_g1_i1, TRINITY_DN54949_c0_g1_i4, TRINITY_DN54949_c0_g1_i3, TRINITY_DN54949_c0_g1_i2, TRINITY_DN54949_c0_g1_i1, TRINITY_DN64037_c1_g1_i8, TRINITY_DN64037_c1_g1_i7, TRINITY_DN64037_c1_g1_i6, TRINITY_DN64037_c1_g1_i5, TRINITY_DN64037_c1_g1_i4, TRINITY_DN64037_c1_g1_i3, TRINITY_DN64037_c1_g1_i2, TRINITY_DN64037_c1_g1_i1, TRINITY_DN18122_c0_g2_i1, TRINITY_D…	TRINITY_DN57331_c0_g1_i1, TRINITY_DN56973_c0_g1_i1, TRINITY_DN32946_c0_g1_i1, TRINITY_DN19205_c0_g10_i1, TRINITY_DN61464_c1_g3_i1, TRINITY_DN62741_c0_g1_i2, TRINITY_DN44012_c0_g1_i1, TRINITY_DN50057_c0_g1_i2, TRINITY_DN50057_c0_g1_i1, TRINITY_DN58730_c2_g3_i3, TRINITY_DN55335_c0_g2_i1, TRINITY_DN52664_c0_g1_i1, TRINITY_DN45251_c0_g1_i1, TRINITY_DN53435_c1_g1_i4, TRINITY_DN53435_c1_g1_i3, TRINITY_…
GO:0006506	GPI anchor biosynthetic process	P	0.00797993	0.000719154	7	0	5317	9642	over	TRINITY_DN48099_c0_g1_i1, TRINITY_DN52459_c1_g1_i1, TRINITY_DN46541_c0_g1_i1, TRINITY_DN50153_c0_g1_i1, TRINITY_DN15770_c0_g1_i1, TRINITY_DN57351_c0_g1_i1, TRINITY_DN29807_c0_g1_i1
GO:0001561	fatty acid alpha-oxidation	P	0.00797993	0.000719154	7	0	5317	9642	over	TRINITY_DN58961_c0_g1_i4, TRINITY_DN58961_c0_g1_i3, TRINITY_DN58961_c0_g1_i2, TRINITY_DN58961_c0_g1_i1, TRINITY_DN62890_c6_g2_i4, TRINITY_DN62890_c6_g2_i3, TRINITY_DN55613_c0_g1_i1
GO:0051790	short-chain fatty acid biosynthetic process	P	0.00797993	0.000719154	7	0	5317	9642	over	TRINITY_DN46336_c0_g1_i2, TRINITY_DN46336_c0_g1_i1, TRINITY_DN56296_c0_g1_i3, TRINITY_DN56296_c0_g1_i1, TRINITY_DN62108_c2_g4_i4, TRINITY_DN62108_c2_g4_i2, TRINITY_DN62108_c2_g4_i1
GO:0042996	regulation of Golgi to plasma membrane protein transport	P	0.00797993	0.000719154	7	0	5317	9642	over	TRINITY_DN57964_c0_g1_i1, TRINITY_DN64836_c0_g1_i3, TRINITY_DN64836_c0_g1_i2, TRINITY_DN64836_c0_g1_i1, TRINITY_DN44683_c0_g1_i1, TRINITY_DN45526_c0_g1_i1, TRINITY_DN64096_c1_g4_i1
GO:0014719	skeletal muscle satellite cell activation	P	0.00797993	0.000719154	7	0	5317	9642	over	TRINITY_DN42899_c0_g1_i1, TRINITY_DN61864_c0_g1_i5, TRINITY_DN61864_c0_g1_i4, TRINITY_DN61864_c0_g1_i3, TRINITY_DN62967_c2_g1_i4, TRINITY_DN62967_c2_g1_i2, TRINITY_DN62967_c2_g1_i1
GO:0019478	D-amino acid catabolic process	P	0.00797993	0.000719154	7	0	5317	9642	over	TRINITY_DN10676_c0_g1_i2, TRINITY_DN10676_c0_g1_i1, TRINITY_DN64901_c0_g7_i2, TRINITY_DN64901_c0_g7_i1, TRINITY_DN61264_c0_g1_i3, TRINITY_DN61264_c0_g1_i2, TRINITY_DN61264_c0_g1_i1
GO:0002291	T cell activation via T cell receptor contact with antigen bound to MHC molecule on antigen presenting cell	P	0.00797993	0.000719154	7	0	5317	9642	over	TRINITY_DN58969_c2_g1_i3, TRINITY_DN58969_c2_g1_i2, TRINITY_DN58969_c2_g1_i1, TRINITY_DN63773_c3_g2_i7, TRINITY_DN63773_c3_g2_i3, TRINITY_DN53480_c1_g1_i2, TRINITY_DN53480_c1_g1_i1
GO:0045600	positive regulation of fat cell differentiation	P	0.00833369	0.000755769	52	48	5272	9594	over	TRINITY_DN31649_c0_g1_i1, TRINITY_DN50921_c0_g1_i2, TRINITY_DN50921_c0_g1_i1, TRINITY_DN59704_c0_g1_i4, TRINITY_DN59704_c0_g1_i3, TRINITY_DN59704_c0_g1_i2, TRINITY_DN59704_c0_g1_i1, TRINITY_DN49003_c0_g1_i1, TRINITY_DN61282_c0_g5_i3, TRINITY_DN61282_c0_g5_i1, TRINITY_DN62159_c0_g1_i5, TRINITY_DN62159_c0_g1_i4, TRINITY_DN39073_c1_g3_i1, TRINITY_DN62581_c2_g3_i2, TRINITY_DN59181_c0_g1_i1, TRINITY_D…	TRINITY_DN58291_c0_g1_i1, TRINITY_DN59350_c1_g1_i1, TRINITY_DN59763_c2_g1_i4, TRINITY_DN59763_c2_g1_i2, TRINITY_DN59763_c2_g1_i1, TRINITY_DN59350_c0_g1_i7, TRINITY_DN59350_c0_g1_i5, TRINITY_DN51422_c0_g1_i2, TRINITY_DN51422_c0_g1_i1, TRINITY_DN55499_c1_g1_i13, TRINITY_DN58291_c6_g1_i1, TRINITY_DN19229_c0_g1_i1, TRINITY_DN61729_c5_g1_i7, TRINITY_DN61729_c5_g1_i6, TRINITY_DN61729_c5_g1_i5, TRINITY_…
GO:0003157	endocardium development	P	0.00977915	0.000909078	27	18	5297	9624	over	TRINITY_DN65904_c0_g1_i1, TRINITY_DN59704_c0_g1_i4, TRINITY_DN59704_c0_g1_i3, TRINITY_DN59704_c0_g1_i2, TRINITY_DN59704_c0_g1_i1, TRINITY_DN44282_c0_g2_i1, TRINITY_DN54800_c0_g1_i1, TRINITY_DN63426_c3_g1_i4, TRINITY_DN63426_c3_g1_i3, TRINITY_DN63426_c3_g1_i2, TRINITY_DN63426_c3_g1_i1, TRINITY_DN62429_c1_g1_i1, TRINITY_DN50447_c1_g1_i1, TRINITY_DN54526_c0_g1_i1, TRINITY_DN61875_c0_g1_i1, TRINITY_D…	TRINITY_DN59695_c4_g1_i1, TRINITY_DN61033_c0_g2_i1, TRINITY_DN57040_c3_g1_i4, TRINITY_DN57040_c3_g1_i3, TRINITY_DN57040_c3_g1_i2, TRINITY_DN55433_c0_g1_i4, TRINITY_DN55433_c0_g1_i3, TRINITY_DN48020_c0_g1_i1, TRINITY_DN65347_c3_g8_i4, TRINITY_DN60649_c2_g1_i5, TRINITY_DN60649_c2_g1_i4, TRINITY_DN56808_c0_g2_i5, TRINITY_DN51217_c0_g1_i1, TRINITY_DN54660_c3_g1_i4, TRINITY_DN54660_c3_g1_i2, TRINITY_D…
GO:0045071	negative regulation of viral genome replication	P	0.00977915	0.000909078	27	18	5297	9624	over	TRINITY_DN64037_c1_g1_i7, TRINITY_DN64037_c1_g1_i6, TRINITY_DN64037_c1_g1_i5, TRINITY_DN64037_c1_g1_i4, TRINITY_DN64037_c1_g1_i2, TRINITY_DN64037_c1_g1_i1, TRINITY_DN57548_c0_g2_i3, TRINITY_DN57548_c0_g2_i2, TRINITY_DN63426_c3_g1_i4, TRINITY_DN63426_c3_g1_i3, TRINITY_DN63426_c3_g1_i2, TRINITY_DN63426_c3_g1_i1, TRINITY_DN52066_c0_g1_i1, TRINITY_DN35589_c0_g1_i1, TRINITY_DN64975_c0_g1_i4, TRINITY_D…	TRINITY_DN55886_c2_g1_i1, TRINITY_DN30690_c0_g1_i1, TRINITY_DN31662_c0_g2_i1, TRINITY_DN57011_c1_g1_i1, TRINITY_DN63302_c1_g1_i3, TRINITY_DN63302_c1_g1_i2, TRINITY_DN63302_c1_g1_i1, TRINITY_DN51639_c0_g1_i1, TRINITY_DN57628_c4_g3_i3, TRINITY_DN57628_c4_g3_i2, TRINITY_DN57628_c4_g3_i1, TRINITY_DN64975_c0_g3_i1, TRINITY_DN64096_c10_g1_i3, TRINITY_DN64096_c10_g1_i2, TRINITY_DN65099_c0_g1_i2, TRINITY…
GO:1902498	regulation of protein autoubiquitination	P	0.0103855	0.000978314	10	2	5314	9640	over	TRINITY_DN60354_c0_g1_i8, TRINITY_DN60354_c0_g1_i2, TRINITY_DN60354_c0_g1_i1, TRINITY_DN63339_c0_g1_i2, TRINITY_DN63339_c0_g1_i1, TRINITY_DN64901_c0_g2_i1, TRINITY_DN60354_c0_g1_i11, TRINITY_DN60354_c0_g1_i10, TRINITY_DN41278_c0_g1_i1, TRINITY_DN64901_c0_g6_i1	TRINITY_DN48330_c0_g2_i1, TRINITY_DN58783_c0_g1_i1
GO:0006004	fucose metabolic process	P	0.0103855	0.000978314	10	2	5314	9640	over	TRINITY_DN50621_c0_g1_i1, TRINITY_DN62556_c1_g2_i2, TRINITY_DN62556_c1_g2_i1, TRINITY_DN61102_c0_g1_i2, TRINITY_DN61102_c0_g1_i1, TRINITY_DN44486_c0_g4_i1, TRINITY_DN64197_c4_g1_i1, TRINITY_DN60694_c3_g2_i3, TRINITY_DN60694_c3_g2_i1, TRINITY_DN54390_c0_g1_i2	TRINITY_DN50096_c0_g2_i3, TRINITY_DN50096_c0_g2_i2
GO:0007000	nucleolus organization	P	0.0103855	0.000978314	10	2	5314	9640	over	TRINITY_DN54951_c0_g2_i1, TRINITY_DN44014_c0_g1_i4, TRINITY_DN44014_c0_g1_i2, TRINITY_DN44014_c0_g1_i1, TRINITY_DN47702_c0_g2_i1, TRINITY_DN48427_c0_g1_i1, TRINITY_DN60979_c1_g7_i2, TRINITY_DN60979_c1_g7_i1, TRINITY_DN58921_c3_g11_i1, TRINITY_DN59309_c0_g1_i1	TRINITY_DN27755_c0_g2_i1, TRINITY_DN58921_c2_g2_i1
GO:0070989	oxidative demethylation	P	0.0103904	0.000983606	15	6	5309	9636	over	TRINITY_DN57775_c4_g2_i1, TRINITY_DN64184_c1_g3_i8, TRINITY_DN64184_c1_g3_i7, TRINITY_DN64184_c1_g3_i5, TRINITY_DN64184_c1_g3_i4, TRINITY_DN64184_c1_g3_i3, TRINITY_DN64184_c1_g3_i2, TRINITY_DN57314_c0_g1_i6, TRINITY_DN57314_c0_g1_i4, TRINITY_DN57314_c0_g1_i3, TRINITY_DN57314_c0_g1_i1, TRINITY_DN61793_c3_g2_i1, TRINITY_DN61793_c2_g2_i2, TRINITY_DN61793_c2_g2_i1, TRINITY_DN57775_c3_g1_i2	TRINITY_DN6156_c0_g1_i1, TRINITY_DN29952_c0_g1_i1, TRINITY_DN60881_c1_g1_i3, TRINITY_DN60881_c1_g1_i1, TRINITY_DN61793_c5_g1_i1, TRINITY_DN57148_c0_g1_i1
GO:0006398	histone mRNA 3'-end processing	P	0.0103904	0.000983606	15	6	5309	9636	over	TRINITY_DN54951_c0_g2_i1, TRINITY_DN65065_c18_g3_i7, TRINITY_DN65065_c18_g3_i5, TRINITY_DN65065_c18_g3_i4, TRINITY_DN50568_c0_g1_i1, TRINITY_DN40556_c1_g2_i2, TRINITY_DN57054_c0_g2_i3, TRINITY_DN57054_c0_g2_i2, TRINITY_DN57054_c0_g2_i1, TRINITY_DN59201_c1_g1_i1, TRINITY_DN6938_c0_g1_i1, TRINITY_DN14281_c0_g1_i1, TRINITY_DN46351_c1_g1_i1, TRINITY_DN64451_c0_g3_i2, TRINITY_DN64451_c0_g3_i1	TRINITY_DN49831_c0_g1_i1, TRINITY_DN54432_c1_g3_i3, TRINITY_DN54432_c1_g3_i2, TRINITY_DN54432_c1_g3_i1, TRINITY_DN59176_c7_g6_i1, TRINITY_DN54432_c1_g4_i1
GO:1900044	regulation of protein K63-linked ubiquitination	P	0.0103904	0.000983606	15	6	5309	9636	over	TRINITY_DN35589_c0_g1_i1, TRINITY_DN64975_c0_g1_i4, TRINITY_DN64975_c0_g1_i3, TRINITY_DN64975_c0_g1_i2, TRINITY_DN64975_c0_g1_i1, TRINITY_DN60354_c0_g1_i8, TRINITY_DN60354_c0_g1_i2, TRINITY_DN60354_c0_g1_i1, TRINITY_DN63339_c0_g1_i2, TRINITY_DN63339_c0_g1_i1, TRINITY_DN64901_c0_g2_i1, TRINITY_DN60354_c0_g1_i11, TRINITY_DN60354_c0_g1_i10, TRINITY_DN41278_c0_g1_i1, TRINITY_DN64901_c0_g6_i1	TRINITY_DN56464_c0_g1_i1, TRINITY_DN64975_c0_g3_i1, TRINITY_DN56831_c0_g1_i2, TRINITY_DN37916_c0_g2_i1, TRINITY_DN27740_c0_g1_i2, TRINITY_DN27740_c0_g1_i1
GO:0032055	negative regulation of translation in response to stress	P	0.010901	0.00104151	14	5	5310	9637	over	TRINITY_DN64037_c1_g1_i8, TRINITY_DN64037_c1_g1_i7, TRINITY_DN64037_c1_g1_i6, TRINITY_DN64037_c1_g1_i5, TRINITY_DN64037_c1_g1_i4, TRINITY_DN64037_c1_g1_i3, TRINITY_DN64037_c1_g1_i2, TRINITY_DN64037_c1_g1_i1, TRINITY_DN61565_c0_g1_i1, TRINITY_DN35780_c0_g1_i1, TRINITY_DN64037_c1_g4_i1, TRINITY_DN62085_c5_g9_i4, TRINITY_DN62085_c5_g9_i3, TRINITY_DN62085_c5_g9_i1	TRINITY_DN63225_c0_g1_i6, TRINITY_DN63225_c0_g1_i5, TRINITY_DN63225_c0_g1_i1, TRINITY_DN63225_c0_g1_i11, TRINITY_DN61511_c0_g1_i1
GO:0014068	positive regulation of phosphatidylinositol 3-kinase signaling	P	0.0113995	0.0010968	70	73	5254	9569	over	TRINITY_DN65904_c0_g1_i1, TRINITY_DN50921_c0_g1_i2, TRINITY_DN50921_c0_g1_i1, TRINITY_DN56164_c0_g1_i1, TRINITY_DN60024_c0_g2_i1, TRINITY_DN58263_c0_g1_i2, TRINITY_DN64624_c0_g4_i1, TRINITY_DN63608_c0_g1_i4, TRINITY_DN63608_c0_g1_i3, TRINITY_DN63608_c0_g1_i2, TRINITY_DN63608_c0_g1_i1, TRINITY_DN54968_c0_g1_i2, TRINITY_DN54968_c0_g1_i1, TRINITY_DN60039_c5_g1_i3, TRINITY_DN60039_c5_g1_i2, TRINITY_D…	TRINITY_DN61044_c0_g1_i4, TRINITY_DN61044_c0_g1_i3, TRINITY_DN61044_c0_g1_i2, TRINITY_DN61044_c0_g1_i1, TRINITY_DN40994_c0_g2_i1, TRINITY_DN59512_c0_g1_i7, TRINITY_DN59512_c0_g1_i6, TRINITY_DN61033_c0_g2_i1, TRINITY_DN34638_c0_g1_i1, TRINITY_DN61331_c3_g1_i4, TRINITY_DN61331_c3_g1_i2, TRINITY_DN61331_c3_g1_i1, TRINITY_DN57763_c0_g1_i5, TRINITY_DN57763_c0_g1_i4, TRINITY_DN57763_c0_g1_i3, TRINITY_D…
GO:0046325	negative regulation of glucose import	P	0.0119673	0.00116935	24	15	5300	9627	over	TRINITY_DN59185_c12_g1_i1, TRINITY_DN60248_c0_g1_i10, TRINITY_DN59116_c6_g4_i1, TRINITY_DN60248_c0_g1_i9, TRINITY_DN60248_c0_g1_i8, TRINITY_DN60248_c0_g1_i5, TRINITY_DN60248_c0_g1_i3, TRINITY_DN60248_c0_g1_i1, TRINITY_DN63305_c3_g2_i1, TRINITY_DN57994_c4_g1_i4, TRINITY_DN57994_c4_g1_i3, TRINITY_DN63110_c2_g1_i1, TRINITY_DN59185_c8_g1_i1, TRINITY_DN37945_c0_g1_i1, TRINITY_DN55316_c0_g1_i4, TRINITY…	TRINITY_DN63959_c2_g1_i7, TRINITY_DN64974_c1_g2_i1, TRINITY_DN55451_c2_g2_i1, TRINITY_DN58782_c0_g1_i8, TRINITY_DN64974_c1_g1_i1, TRINITY_DN19205_c0_g10_i1, TRINITY_DN62675_c0_g2_i2, TRINITY_DN62675_c0_g2_i1, TRINITY_DN56478_c0_g1_i2, TRINITY_DN56478_c0_g1_i1, TRINITY_DN63959_c2_g1_i17, TRINITY_DN45251_c0_g1_i1, TRINITY_DN59116_c5_g1_i3, TRINITY_DN59116_c5_g1_i1, TRINITY_DN58782_c0_g1_i11
GO:0046598	positive regulation of viral entry into host cell	P	0.0120414	0.00117908	22	13	5302	9629	over	TRINITY_DN46640_c0_g1_i2, TRINITY_DN46640_c0_g1_i1, TRINITY_DN65218_c2_g10_i3, TRINITY_DN65218_c2_g10_i2, TRINITY_DN65218_c2_g3_i1, TRINITY_DN8682_c0_g1_i1, TRINITY_DN53714_c0_g1_i7, TRINITY_DN53714_c0_g1_i4, TRINITY_DN64951_c0_g1_i1, TRINITY_DN41408_c0_g1_i2, TRINITY_DN46971_c0_g1_i2, TRINITY_DN55236_c1_g1_i1, TRINITY_DN53480_c1_g1_i2, TRINITY_DN53480_c1_g1_i1, TRINITY_DN62455_c0_g1_i2, TRINITY_…	TRINITY_DN33797_c0_g1_i1, TRINITY_DN57441_c1_g1_i9, TRINITY_DN57441_c1_g1_i8, TRINITY_DN57441_c1_g1_i6, TRINITY_DN60258_c1_g2_i1, TRINITY_DN61989_c2_g1_i7, TRINITY_DN61989_c2_g1_i3, TRINITY_DN61989_c2_g1_i2, TRINITY_DN61989_c2_g1_i10, TRINITY_DN54454_c4_g4_i7, TRINITY_DN54454_c4_g4_i1, TRINITY_DN46597_c0_g1_i1, TRINITY_DN51412_c0_g1_i1
GO:0043628	ncRNA 3'-end processing	P	0.0128177	0.00126502	13	4	5311	9638	over	TRINITY_DN26965_c0_g1_i1, TRINITY_DN46932_c0_g1_i1, TRINITY_DN55612_c0_g1_i1, TRINITY_DN56679_c0_g1_i1, TRINITY_DN62735_c0_g1_i1, TRINITY_DN57222_c0_g1_i1, TRINITY_DN24192_c0_g2_i1, TRINITY_DN43372_c0_g1_i1, TRINITY_DN44212_c0_g1_i1, TRINITY_DN64554_c0_g1_i1, TRINITY_DN31477_c0_g1_i1, TRINITY_DN58492_c1_g1_i1, TRINITY_DN24192_c0_g1_i1	TRINITY_DN63662_c0_g1_i1, TRINITY_DN61352_c0_g1_i1, TRINITY_DN44772_c0_g1_i1, TRINITY_DN56241_c0_g1_i1
GO:0010150	leaf senescence	P	0.0129054	0.00128655	11	3	5313	9639	over	TRINITY_DN47295_c0_g1_i2, TRINITY_DN58847_c0_g1_i1, TRINITY_DN62240_c1_g1_i7, TRINITY_DN62240_c1_g1_i6, TRINITY_DN62240_c1_g1_i5, TRINITY_DN62240_c1_g1_i4, TRINITY_DN62240_c1_g1_i3, TRINITY_DN62240_c1_g1_i2, TRINITY_DN62240_c1_g1_i1, TRINITY_DN29324_c0_g1_i2, TRINITY_DN29324_c0_g1_i1	TRINITY_DN42954_c0_g1_i1, TRINITY_DN49679_c1_g2_i2, TRINITY_DN49679_c1_g2_i1
GO:0006750	glutathione biosynthetic process	P	0.0129054	0.00128655	11	3	5313	9639	over	TRINITY_DN64037_c1_g1_i6, TRINITY_DN64037_c1_g1_i5, TRINITY_DN63312_c1_g1_i3, TRINITY_DN63312_c1_g1_i2, TRINITY_DN49147_c0_g2_i2, TRINITY_DN49147_c0_g2_i1, TRINITY_DN34189_c0_g1_i1, TRINITY_DN64037_c1_g4_i1, TRINITY_DN40189_c0_g1_i1, TRINITY_DN63312_c1_g2_i7, TRINITY_DN63312_c1_g2_i3	TRINITY_DN62358_c0_g1_i3, TRINITY_DN62358_c0_g1_i2, TRINITY_DN61511_c0_g1_i1
GO:0036490	regulation of translation in response to endoplasmic reticulum stress	P	0.0129054	0.00128655	11	3	5313	9639	over	TRINITY_DN47391_c0_g1_i1, TRINITY_DN64037_c1_g1_i8, TRINITY_DN64037_c1_g1_i7, TRINITY_DN64037_c1_g1_i6, TRINITY_DN64037_c1_g1_i5, TRINITY_DN64037_c1_g1_i4, TRINITY_DN64037_c1_g1_i3, TRINITY_DN64037_c1_g1_i2, TRINITY_DN64037_c1_g1_i1, TRINITY_DN51440_c0_g1_i1, TRINITY_DN64037_c1_g4_i1	TRINITY_DN32946_c0_g1_i1, TRINITY_DN59667_c1_g1_i1, TRINITY_DN61511_c0_g1_i1
GO:0010998	regulation of translational initiation by eIF2 alpha phosphorylation	P	0.0129054	0.00128655	11	3	5313	9639	over	TRINITY_DN47391_c0_g1_i1, TRINITY_DN64037_c1_g1_i8, TRINITY_DN64037_c1_g1_i7, TRINITY_DN64037_c1_g1_i6, TRINITY_DN64037_c1_g1_i5, TRINITY_DN64037_c1_g1_i4, TRINITY_DN64037_c1_g1_i3, TRINITY_DN64037_c1_g1_i2, TRINITY_DN64037_c1_g1_i1, TRINITY_DN51440_c0_g1_i1, TRINITY_DN64037_c1_g4_i1	TRINITY_DN32946_c0_g1_i1, TRINITY_DN44012_c0_g1_i1, TRINITY_DN61511_c0_g1_i1
GO:1902043	positive regulation of extrinsic apoptotic signaling pathway via death domain receptors	P	0.0137981	0.00138601	19	10	5305	9632	over	TRINITY_DN59704_c0_g1_i4, TRINITY_DN59704_c0_g1_i3, TRINITY_DN59704_c0_g1_i2, TRINITY_DN59704_c0_g1_i1, TRINITY_DN59274_c0_g1_i1, TRINITY_DN54800_c0_g1_i1, TRINITY_DN62429_c1_g1_i1, TRINITY_DN61875_c0_g1_i1, TRINITY_DN53366_c0_g1_i4, TRINITY_DN53366_c0_g1_i3, TRINITY_DN125_c0_g1_i1, TRINITY_DN61277_c5_g1_i4, TRINITY_DN61277_c5_g1_i3, TRINITY_DN61277_c5_g1_i2, TRINITY_DN61277_c5_g1_i1, TRINITY_DN5…	TRINITY_DN59078_c9_g1_i8, TRINITY_DN59078_c9_g1_i5, TRINITY_DN37880_c0_g2_i1, TRINITY_DN40012_c0_g1_i1, TRINITY_DN19229_c0_g1_i1, TRINITY_DN59078_c9_g1_i11, TRINITY_DN60649_c2_g1_i5, TRINITY_DN60649_c2_g1_i4, TRINITY_DN59078_c9_g3_i1, TRINITY_DN30134_c0_g1_i1
GO:0007031	peroxisome organization	P	0.0143781	0.00145776	31	23	5293	9619	over	TRINITY_DN10519_c0_g1_i1, TRINITY_DN62500_c4_g1_i5, TRINITY_DN62500_c4_g1_i4, TRINITY_DN62500_c4_g1_i3, TRINITY_DN62500_c4_g1_i2, TRINITY_DN62500_c4_g1_i1, TRINITY_DN57816_c3_g6_i1, TRINITY_DN51898_c0_g1_i1, TRINITY_DN56185_c1_g1_i1, TRINITY_DN54692_c0_g1_i2, TRINITY_DN63992_c4_g1_i1, TRINITY_DN55109_c1_g1_i1, TRINITY_DN64247_c0_g1_i2, TRINITY_DN64247_c0_g1_i1, TRINITY_DN62665_c0_g2_i1, TRINITY_D…	TRINITY_DN64292_c1_g1_i3, TRINITY_DN43092_c0_g1_i1, TRINITY_DN295_c0_g2_i1, TRINITY_DN48009_c0_g1_i1, TRINITY_DN57211_c0_g1_i1, TRINITY_DN58690_c4_g17_i2, TRINITY_DN58690_c4_g17_i1, TRINITY_DN58690_c6_g1_i1, TRINITY_DN63808_c1_g1_i1, TRINITY_DN51639_c0_g1_i1, TRINITY_DN15958_c0_g1_i1, TRINITY_DN64656_c0_g2_i2, TRINITY_DN43975_c0_g1_i2, TRINITY_DN43975_c0_g1_i1, TRINITY_DN60136_c3_g1_i3, TRINITY_D…
GO:0070863	positive regulation of protein exit from endoplasmic reticulum	P	0.015191	0.00157378	8	1	5316	9641	over	TRINITY_DN53563_c0_g2_i1, TRINITY_DN65864_c0_g1_i1, TRINITY_DN64247_c0_g1_i2, TRINITY_DN64247_c0_g1_i1, TRINITY_DN22050_c0_g2_i1, TRINITY_DN58911_c1_g2_i2, TRINITY_DN58911_c1_g2_i1, TRINITY_DN55364_c0_g1_i1	TRINITY_DN61494_c0_g1_i1
GO:0009862	systemic acquired resistance, salicylic acid mediated signaling pathway	P	0.015191	0.00157378	8	1	5316	9641	over	TRINITY_DN52672_c2_g3_i1, TRINITY_DN53362_c0_g1_i1, TRINITY_DN52488_c0_g1_i2, TRINITY_DN52488_c0_g1_i1, TRINITY_DN43602_c0_g1_i1, TRINITY_DN59369_c1_g2_i2, TRINITY_DN59369_c1_g2_i1, TRINITY_DN59667_c10_g1_i1	TRINITY_DN61132_c0_g1_i19
GO:0030034	microvillar actin bundle assembly	P	0.015191	0.00157378	8	1	5316	9641	over	TRINITY_DN56004_c0_g1_i3, TRINITY_DN56004_c0_g1_i2, TRINITY_DN56004_c0_g1_i1, TRINITY_DN51784_c0_g2_i1, TRINITY_DN48196_c0_g1_i2, TRINITY_DN48196_c0_g1_i1, TRINITY_DN60031_c1_g1_i2, TRINITY_DN60031_c1_g1_i1	TRINITY_DN58743_c1_g3_i1
GO:0016266	O-glycan processing	P	0.0163804	0.00171393	27	19	5297	9623	over	TRINITY_DN62412_c1_g2_i1, TRINITY_DN33702_c0_g1_i1, TRINITY_DN64076_c0_g2_i2, TRINITY_DN64076_c0_g2_i1, TRINITY_DN61161_c0_g1_i1, TRINITY_DN65162_c7_g1_i2, TRINITY_DN65162_c7_g1_i1, TRINITY_DN24312_c0_g1_i1, TRINITY_DN52716_c0_g1_i1, TRINITY_DN61161_c0_g3_i2, TRINITY_DN61161_c0_g3_i1, TRINITY_DN50924_c0_g2_i4, TRINITY_DN50924_c0_g2_i3, TRINITY_DN50924_c0_g2_i2, TRINITY_DN50924_c0_g2_i1, TRINITY_D…	TRINITY_DN49755_c0_g1_i1, TRINITY_DN54609_c0_g1_i4, TRINITY_DN54609_c0_g1_i3, TRINITY_DN64073_c1_g1_i4, TRINITY_DN64073_c1_g1_i3, TRINITY_DN64073_c1_g1_i2, TRINITY_DN64073_c1_g1_i1, TRINITY_DN59343_c0_g1_i1, TRINITY_DN61563_c1_g2_i2, TRINITY_DN61563_c1_g2_i1, TRINITY_DN56361_c0_g1_i2, TRINITY_DN56361_c0_g1_i1, TRINITY_DN58869_c0_g1_i5, TRINITY_DN58869_c0_g1_i2, TRINITY_DN58869_c0_g1_i1, TRINITY_D…
GO:0006544	glycine metabolic process	P	0.0165259	0.00173854	41	36	5283	9606	over	TRINITY_DN52526_c0_g1_i1, TRINITY_DN61640_c5_g1_i1, TRINITY_DN60796_c1_g1_i9, TRINITY_DN60796_c1_g1_i7, TRINITY_DN60796_c1_g1_i6, TRINITY_DN60796_c1_g1_i5, TRINITY_DN60796_c1_g1_i4, TRINITY_DN60796_c1_g1_i3, TRINITY_DN60796_c1_g1_i2, TRINITY_DN60796_c1_g1_i1, TRINITY_DN61467_c0_g1_i1, TRINITY_DN48149_c0_g1_i2, TRINITY_DN48149_c0_g1_i1, TRINITY_DN53362_c0_g1_i1, TRINITY_DN27311_c0_g1_i2, TRINITY_D…	TRINITY_DN60233_c0_g1_i2, TRINITY_DN60233_c0_g1_i1, TRINITY_DN49490_c0_g1_i1, TRINITY_DN26733_c0_g1_i1, TRINITY_DN49682_c3_g1_i3, TRINITY_DN49682_c3_g1_i2, TRINITY_DN49682_c3_g1_i1, TRINITY_DN57048_c1_g1_i3, TRINITY_DN57048_c1_g1_i2, TRINITY_DN57048_c1_g1_i1, TRINITY_DN52228_c0_g1_i1, TRINITY_DN62358_c0_g1_i3, TRINITY_DN62358_c0_g1_i2, TRINITY_DN49968_c0_g1_i1, TRINITY_DN49485_c0_g1_i2, TRINITY_D…
GO:0030949	positive regulation of vascular endothelial growth factor receptor signaling pathway	P	0.0173549	0.00183567	25	17	5299	9625	over	TRINITY_DN65904_c0_g1_i1, TRINITY_DN59185_c12_g1_i1, TRINITY_DN59116_c6_g4_i1, TRINITY_DN63305_c3_g2_i1, TRINITY_DN60227_c9_g2_i6, TRINITY_DN60227_c9_g2_i2, TRINITY_DN60227_c9_g2_i1, TRINITY_DN57994_c4_g1_i4, TRINITY_DN57994_c4_g1_i3, TRINITY_DN62450_c2_g1_i1, TRINITY_DN63773_c3_g2_i7, TRINITY_DN63773_c3_g2_i3, TRINITY_DN60718_c0_g1_i1, TRINITY_DN59185_c8_g1_i1, TRINITY_DN46360_c0_g1_i2, TRINITY_…	TRINITY_DN63063_c0_g6_i2, TRINITY_DN63063_c0_g6_i1, TRINITY_DN61033_c0_g2_i1, TRINITY_DN57290_c2_g1_i3, TRINITY_DN57290_c2_g1_i2, TRINITY_DN60227_c5_g1_i1, TRINITY_DN34879_c0_g1_i1, TRINITY_DN55235_c1_g1_i2, TRINITY_DN55235_c1_g1_i1, TRINITY_DN48051_c0_g1_i3, TRINITY_DN48051_c0_g1_i1, TRINITY_DN53198_c1_g1_i1, TRINITY_DN58256_c1_g5_i1, TRINITY_DN60227_c8_g1_i1, TRINITY_DN62729_c0_g2_i1, TRINITY_D…
GO:0006335	DNA replication-dependent nucleosome assembly	P	0.0180184	0.00196069	14	6	5310	9636	over	TRINITY_DN62424_c2_g8_i2, TRINITY_DN62424_c2_g8_i1, TRINITY_DN61960_c5_g4_i5, TRINITY_DN61960_c5_g4_i3, TRINITY_DN61960_c5_g4_i1, TRINITY_DN35768_c0_g2_i1, TRINITY_DN33214_c0_g2_i1, TRINITY_DN7906_c0_g1_i1, TRINITY_DN61276_c2_g1_i1, TRINITY_DN61960_c5_g1_i1, TRINITY_DN51603_c0_g1_i4, TRINITY_DN51603_c0_g1_i3, TRINITY_DN51603_c0_g1_i2, TRINITY_DN51603_c0_g1_i1	TRINITY_DN62424_c2_g1_i1, TRINITY_DN50623_c0_g2_i1, TRINITY_DN62424_c2_g3_i1, TRINITY_DN62424_c2_g7_i1, TRINITY_DN62424_c2_g2_i1, TRINITY_DN62424_c2_g6_i1
GO:0007172	signal complex assembly	P	0.0180184	0.00196069	14	6	5310	9636	over	TRINITY_DN47391_c0_g1_i1, TRINITY_DN61844_c0_g1_i2, TRINITY_DN61844_c0_g1_i1, TRINITY_DN58348_c2_g2_i4, TRINITY_DN58348_c2_g2_i3, TRINITY_DN58348_c2_g2_i2, TRINITY_DN58348_c2_g2_i1, TRINITY_DN57235_c0_g1_i1, TRINITY_DN64254_c2_g1_i1, TRINITY_DN53664_c0_g1_i1, TRINITY_DN56890_c0_g2_i6, TRINITY_DN56890_c0_g2_i5, TRINITY_DN56890_c0_g2_i2, TRINITY_DN56890_c0_g2_i1	TRINITY_DN38764_c0_g1_i1, TRINITY_DN63867_c2_g2_i4, TRINITY_DN63867_c2_g2_i1, TRINITY_DN53916_c1_g1_i5, TRINITY_DN61544_c0_g1_i2, TRINITY_DN61544_c0_g1_i1
GO:1902958	positive regulation of mitochondrial electron transport, NADH to ubiquinone	P	0.0182216	0.00202304	6	0	5318	9642	over	TRINITY_DN63525_c0_g2_i6, TRINITY_DN63525_c0_g2_i5, TRINITY_DN63525_c0_g2_i4, TRINITY_DN63525_c0_g2_i3, TRINITY_DN63525_c0_g2_i2, TRINITY_DN63525_c0_g2_i1
GO:0051666	actin cortical patch localization	P	0.0182216	0.00202304	6	0	5318	9642	over	TRINITY_DN60166_c4_g4_i2, TRINITY_DN60166_c4_g4_i1, TRINITY_DN41708_c0_g1_i3, TRINITY_DN41708_c0_g1_i2, TRINITY_DN41708_c0_g1_i1, TRINITY_DN53774_c1_g1_i1
GO:0032119	sequestering of zinc ion	P	0.0182216	0.00202304	6	0	5318	9642	over	TRINITY_DN50210_c0_g1_i2, TRINITY_DN50210_c0_g1_i1, TRINITY_DN15102_c0_g3_i1, TRINITY_DN64977_c1_g2_i2, TRINITY_DN64977_c1_g2_i1, TRINITY_DN15102_c0_g5_i1
GO:0035147	branch fusion, open tracheal system	P	0.0182216	0.00202304	6	0	5318	9642	over	TRINITY_DN60816_c1_g6_i1, TRINITY_DN57426_c0_g1_i1, TRINITY_DN60816_c1_g5_i1, TRINITY_DN55318_c0_g1_i1, TRINITY_DN44871_c0_g1_i1, TRINITY_DN60550_c10_g1_i1
GO:1903852	positive regulation of cristae formation	P	0.0182216	0.00202304	6	0	5318	9642	over	TRINITY_DN63525_c0_g2_i6, TRINITY_DN63525_c0_g2_i5, TRINITY_DN63525_c0_g2_i4, TRINITY_DN63525_c0_g2_i3, TRINITY_DN63525_c0_g2_i2, TRINITY_DN63525_c0_g2_i1
GO:0007563	regulation of eclosion	P	0.0182216	0.00202304	6	0	5318	9642	over	TRINITY_DN35780_c0_g1_i1, TRINITY_DN38262_c0_g1_i2, TRINITY_DN38262_c0_g1_i1, TRINITY_DN62085_c5_g9_i4, TRINITY_DN62085_c5_g9_i3, TRINITY_DN62085_c5_g9_i1
GO:0007451	dorsal/ventral lineage restriction, imaginal disc	P	0.0182216	0.00202304	6	0	5318	9642	over	TRINITY_DN61102_c0_g1_i2, TRINITY_DN61102_c0_g1_i1, TRINITY_DN57803_c1_g8_i1, TRINITY_DN64197_c4_g1_i1, TRINITY_DN60694_c3_g2_i3, TRINITY_DN60694_c3_g2_i1
GO:0019388	galactose catabolic process	P	0.0182216	0.00202304	6	0	5318	9642	over	TRINITY_DN37400_c0_g1_i2, TRINITY_DN37400_c0_g1_i1, TRINITY_DN64095_c0_g1_i1, TRINITY_DN60634_c0_g1_i4, TRINITY_DN60634_c0_g1_i3, TRINITY_DN60634_c0_g1_i1
GO:0019375	galactolipid biosynthetic process	P	0.0182216	0.00202304	6	0	5318	9642	over	TRINITY_DN48608_c0_g1_i1, TRINITY_DN65102_c0_g13_i2, TRINITY_DN65102_c0_g13_i1, TRINITY_DN52488_c0_g1_i2, TRINITY_DN52488_c0_g1_i1, TRINITY_DN64977_c0_g1_i1
GO:0033617	mitochondrial respiratory chain complex IV assembly	P	0.0182216	0.00202304	6	0	5318	9642	over	TRINITY_DN49785_c0_g1_i1, TRINITY_DN55158_c0_g1_i1, TRINITY_DN2693_c0_g1_i1, TRINITY_DN48626_c0_g1_i1, TRINITY_DN38943_c0_g3_i1, TRINITY_DN43595_c0_g1_i1
GO:0002302	CD8-positive, alpha-beta T cell differentiation involved in immune response	P	0.0182216	0.00202304	6	0	5318	9642	over	TRINITY_DN40922_c1_g1_i6, TRINITY_DN40922_c1_g1_i5, TRINITY_DN40922_c1_g1_i4, TRINITY_DN40922_c1_g1_i3, TRINITY_DN40922_c1_g1_i2, TRINITY_DN40922_c1_g1_i1
GO:1903384	negative regulation of hydrogen peroxide-induced neuron intrinsic apoptotic signaling pathway	P	0.0182216	0.00202304	6	0	5318	9642	over	TRINITY_DN63525_c0_g2_i6, TRINITY_DN63525_c0_g2_i5, TRINITY_DN63525_c0_g2_i4, TRINITY_DN63525_c0_g2_i3, TRINITY_DN63525_c0_g2_i2, TRINITY_DN63525_c0_g2_i1
GO:0038063	collagen-activated tyrosine kinase receptor signaling pathway	P	0.0182216	0.00202304	6	0	5318	9642	over	TRINITY_DN61078_c10_g2_i1, TRINITY_DN50869_c0_g1_i2, TRINITY_DN50869_c0_g1_i1, TRINITY_DN64391_c2_g1_i3, TRINITY_DN64391_c2_g1_i2, TRINITY_DN64391_c2_g1_i1
GO:0090258	negative regulation of mitochondrial fission	P	0.0182216	0.00202304	6	0	5318	9642	over	TRINITY_DN63525_c0_g2_i6, TRINITY_DN63525_c0_g2_i5, TRINITY_DN63525_c0_g2_i4, TRINITY_DN63525_c0_g2_i3, TRINITY_DN63525_c0_g2_i2, TRINITY_DN63525_c0_g2_i1
GO:0008591	regulation of Wnt signaling pathway, calcium modulating pathway	P	0.0182216	0.00202304	6	0	5318	9642	over	TRINITY_DN61738_c1_g2_i2, TRINITY_DN61738_c1_g2_i1, TRINITY_DN52136_c0_g2_i1, TRINITY_DN62697_c1_g3_i2, TRINITY_DN62697_c1_g3_i1, TRINITY_DN52136_c0_g1_i1
GO:0061003	positive regulation of dendritic spine morphogenesis	P	0.0182216	0.00202491	21	13	5303	9629	over	TRINITY_DN63590_c2_g3_i2, TRINITY_DN63590_c2_g3_i1, TRINITY_DN62821_c5_g1_i2, TRINITY_DN62821_c5_g1_i1, TRINITY_DN58637_c0_g1_i3, TRINITY_DN58637_c0_g1_i2, TRINITY_DN58637_c0_g1_i1, TRINITY_DN58571_c2_g2_i5, TRINITY_DN58571_c2_g2_i3, TRINITY_DN58571_c2_g2_i2, TRINITY_DN58571_c2_g2_i1, TRINITY_DN63810_c1_g2_i5, TRINITY_DN63810_c1_g2_i4, TRINITY_DN63810_c1_g2_i2, TRINITY_DN63810_c1_g2_i1, TRINITY_D…	TRINITY_DN59897_c2_g1_i6, TRINITY_DN59897_c2_g1_i5, TRINITY_DN59897_c2_g1_i4, TRINITY_DN60129_c1_g1_i2, TRINITY_DN60129_c1_g1_i1, TRINITY_DN31849_c0_g1_i1, TRINITY_DN62821_c7_g1_i3, TRINITY_DN62821_c7_g1_i2, TRINITY_DN44123_c0_g1_i1, TRINITY_DN27106_c0_g2_i1, TRINITY_DN27106_c0_g1_i1, TRINITY_DN62821_c4_g1_i2, TRINITY_DN62821_c4_g1_i1
GO:0010804	negative regulation of tumor necrosis factor-mediated signaling pathway	P	0.0182216	0.00202491	21	13	5303	9629	over	TRINITY_DN59716_c3_g14_i2, TRINITY_DN59716_c3_g14_i1, TRINITY_DN60024_c0_g2_i1, TRINITY_DN33278_c0_g1_i1, TRINITY_DN57719_c0_g1_i1, TRINITY_DN58523_c0_g1_i2, TRINITY_DN58523_c0_g1_i1, TRINITY_DN59716_c3_g11_i1, TRINITY_DN65054_c5_g1_i1, TRINITY_DN60024_c0_g1_i2, TRINITY_DN60024_c0_g1_i1, TRINITY_DN59716_c3_g7_i1, TRINITY_DN33278_c0_g2_i1, TRINITY_DN14508_c0_g1_i1, TRINITY_DN64451_c0_g3_i2, TRINIT…	TRINITY_DN57331_c0_g1_i1, TRINITY_DN63827_c0_g2_i4, TRINITY_DN63827_c0_g2_i2, TRINITY_DN63827_c0_g2_i1, TRINITY_DN52889_c1_g1_i2, TRINITY_DN52889_c1_g1_i1, TRINITY_DN47351_c0_g1_i1, TRINITY_DN62047_c5_g17_i1, TRINITY_DN51979_c0_g1_i4, TRINITY_DN58812_c5_g1_i4, TRINITY_DN58812_c5_g1_i3, TRINITY_DN58993_c0_g1_i1, TRINITY_DN47251_c0_g1_i1
GO:0032928	regulation of superoxide anion generation	P	0.0183801	0.00206205	13	5	5311	9637	over	TRINITY_DN60024_c0_g2_i1, TRINITY_DN7208_c0_g1_i1, TRINITY_DN60109_c8_g3_i14, TRINITY_DN60109_c8_g3_i8, TRINITY_DN60109_c8_g3_i6, TRINITY_DN60109_c8_g3_i4, TRINITY_DN30969_c0_g1_i1, TRINITY_DN60024_c0_g1_i2, TRINITY_DN60024_c0_g1_i1, TRINITY_DN50914_c0_g1_i1, TRINITY_DN57226_c0_g1_i2, TRINITY_DN57226_c0_g1_i1, TRINITY_DN59185_c11_g4_i4	TRINITY_DN48201_c0_g1_i1, TRINITY_DN60512_c0_g2_i1, TRINITY_DN39506_c0_g1_i1, TRINITY_DN44477_c0_g1_i1, TRINITY_DN30969_c1_g1_i1
GO:0019370	leukotriene biosynthetic process	P	0.0183801	0.00206205	13	5	5311	9637	over	TRINITY_DN60109_c8_g3_i14, TRINITY_DN64091_c0_g1_i1, TRINITY_DN60109_c8_g3_i8, TRINITY_DN60109_c8_g3_i6, TRINITY_DN60109_c8_g3_i4, TRINITY_DN63312_c1_g1_i3, TRINITY_DN63312_c1_g1_i2, TRINITY_DN49147_c0_g2_i2, TRINITY_DN49147_c0_g2_i1, TRINITY_DN34189_c0_g1_i1, TRINITY_DN63312_c1_g2_i7, TRINITY_DN63312_c1_g2_i5, TRINITY_DN63312_c1_g2_i3	TRINITY_DN62358_c0_g1_i3, TRINITY_DN62358_c0_g1_i2, TRINITY_DN49781_c0_g1_i2, TRINITY_DN49781_c0_g1_i1, TRINITY_DN57203_c1_g1_i1
GO:2000660	negative regulation of interleukin-1-mediated signaling pathway	P	0.0183801	0.00206205	13	5	5311	9637	over	TRINITY_DN59716_c3_g14_i2, TRINITY_DN59716_c3_g14_i1, TRINITY_DN57719_c0_g1_i1, TRINITY_DN59716_c3_g11_i1, TRINITY_DN59716_c3_g7_i1, TRINITY_DN14508_c0_g1_i1, TRINITY_DN64451_c0_g3_i2, TRINITY_DN64451_c0_g3_i1, TRINITY_DN59716_c3_g10_i1, TRINITY_DN59716_c3_g4_i1, TRINITY_DN61410_c0_g2_i10, TRINITY_DN61410_c0_g2_i9, TRINITY_DN61410_c0_g2_i1	TRINITY_DN62047_c5_g17_i1, TRINITY_DN51979_c0_g1_i4, TRINITY_DN58812_c5_g1_i4, TRINITY_DN58812_c5_g1_i3, TRINITY_DN47251_c0_g1_i1
GO:0002119	nematode larval development	P	0.0184396	0.00207223	177	236	5147	9406	over	TRINITY_DN59656_c2_g1_i1, TRINITY_DN40757_c0_g1_i1, TRINITY_DN46107_c0_g2_i1, TRINITY_DN46061_c0_g1_i1, TRINITY_DN61729_c2_g1_i2, TRINITY_DN61729_c2_g1_i1, TRINITY_DN34132_c0_g1_i1, TRINITY_DN44258_c0_g2_i1, TRINITY_DN47056_c0_g1_i1, TRINITY_DN53563_c0_g2_i1, TRINITY_DN44546_c0_g1_i1, TRINITY_DN46932_c0_g1_i1, TRINITY_DN11604_c0_g1_i1, TRINITY_DN65065_c18_g3_i9, TRINITY_DN60682_c6_g1_i1, TRINITY_…	TRINITY_DN58291_c0_g1_i1, TRINITY_DN58624_c4_g1_i4, TRINITY_DN58624_c4_g1_i2, TRINITY_DN58624_c4_g1_i1, TRINITY_DN62188_c1_g2_i1, TRINITY_DN52960_c0_g1_i1, TRINITY_DN64341_c0_g1_i3, TRINITY_DN57051_c0_g2_i1, TRINITY_DN29314_c0_g1_i1, TRINITY_DN3275_c0_g1_i1, TRINITY_DN30701_c0_g1_i1, TRINITY_DN62435_c7_g6_i1, TRINITY_DN61322_c6_g1_i1, TRINITY_DN63264_c3_g1_i4, TRINITY_DN63264_c3_g1_i3, TRINITY_DN…
GO:0007435	salivary gland morphogenesis	P	0.0192875	0.00218345	63	66	5261	9576	over	TRINITY_DN58263_c0_g1_i2, TRINITY_DN60816_c1_g6_i1, TRINITY_DN58637_c1_g1_i1, TRINITY_DN8063_c0_g1_i1, TRINITY_DN46863_c0_g1_i1, TRINITY_DN50533_c0_g1_i1, TRINITY_DN17490_c0_g1_i1, TRINITY_DN62530_c1_g1_i1, TRINITY_DN64773_c1_g1_i4, TRINITY_DN64773_c1_g1_i3, TRINITY_DN64773_c1_g1_i1, TRINITY_DN39444_c1_g1_i1, TRINITY_DN59755_c0_g3_i3, TRINITY_DN28901_c0_g1_i1, TRINITY_DN59306_c1_g2_i7, TRINITY_DN…	TRINITY_DN50705_c0_g2_i1, TRINITY_DN61044_c0_g1_i4, TRINITY_DN61044_c0_g1_i3, TRINITY_DN61044_c0_g1_i2, TRINITY_DN61044_c0_g1_i1, TRINITY_DN15842_c1_g1_i1, TRINITY_DN40994_c0_g2_i1, TRINITY_DN62957_c2_g1_i5, TRINITY_DN62957_c2_g1_i4, TRINITY_DN62957_c2_g1_i2, TRINITY_DN62957_c2_g1_i1, TRINITY_DN36579_c0_g2_i1, TRINITY_DN61889_c1_g2_i2, TRINITY_DN61889_c1_g2_i1, TRINITY_DN52239_c0_g1_i4, TRINITY_D…
GO:0032720	negative regulation of tumor necrosis factor production	P	0.0194597	0.00221099	30	23	5294	9619	over	TRINITY_DN62323_c8_g1_i2, TRINITY_DN62323_c8_g1_i1, TRINITY_DN49003_c0_g1_i1, TRINITY_DN65218_c2_g10_i3, TRINITY_DN65218_c2_g10_i2, TRINITY_DN65218_c2_g10_i1, TRINITY_DN63608_c0_g1_i4, TRINITY_DN63608_c0_g1_i3, TRINITY_DN63608_c0_g1_i2, TRINITY_DN63608_c0_g1_i1, TRINITY_DN51760_c0_g3_i2, TRINITY_DN52279_c0_g1_i8, TRINITY_DN52279_c0_g1_i2, TRINITY_DN51576_c0_g1_i1, TRINITY_DN49864_c0_g1_i3, TRINIT…	TRINITY_DN62065_c0_g1_i5, TRINITY_DN62065_c0_g1_i3, TRINITY_DN62065_c0_g1_i1, TRINITY_DN33797_c0_g1_i1, TRINITY_DN54782_c2_g2_i1, TRINITY_DN60022_c0_g2_i1, TRINITY_DN62948_c2_g1_i2, TRINITY_DN62948_c2_g1_i1, TRINITY_DN47351_c0_g1_i1, TRINITY_DN54454_c4_g6_i1, TRINITY_DN63608_c1_g1_i2, TRINITY_DN63608_c1_g1_i1, TRINITY_DN20289_c0_g1_i1, TRINITY_DN61989_c2_g1_i12, TRINITY_DN57050_c0_g1_i1, TRINITY_…
GO:0002637	regulation of immunoglobulin production	P	0.0198145	0.00226051	16	8	5308	9634	over	TRINITY_DN59704_c0_g1_i4, TRINITY_DN59704_c0_g1_i3, TRINITY_DN59704_c0_g1_i2, TRINITY_DN59704_c0_g1_i1, TRINITY_DN57964_c0_g1_i1, TRINITY_DN24192_c0_g2_i1, TRINITY_DN61875_c0_g1_i1, TRINITY_DN60979_c1_g7_i1, TRINITY_DN46351_c1_g1_i1, TRINITY_DN55574_c0_g1_i1, TRINITY_DN24192_c0_g1_i1, TRINITY_DN61277_c5_g1_i4, TRINITY_DN61277_c5_g1_i3, TRINITY_DN61277_c5_g1_i2, TRINITY_DN61277_c5_g1_i1, TRINITY_D…	TRINITY_DN30690_c0_g1_i1, TRINITY_DN60129_c1_g1_i2, TRINITY_DN60129_c1_g1_i1, TRINITY_DN43238_c1_g1_i1, TRINITY_DN52949_c1_g3_i4, TRINITY_DN52949_c1_g3_i1, TRINITY_DN59176_c7_g1_i1, TRINITY_DN59682_c0_g1_i1
GO:0010267	production of ta-siRNAs involved in RNA interference	P	0.0200887	0.0023167	9	2	5315	9640	over	TRINITY_DN58847_c0_g1_i1, TRINITY_DN62240_c1_g1_i7, TRINITY_DN62240_c1_g1_i6, TRINITY_DN62240_c1_g1_i5, TRINITY_DN62240_c1_g1_i4, TRINITY_DN62240_c1_g1_i3, TRINITY_DN62240_c1_g1_i2, TRINITY_DN62240_c1_g1_i1, TRINITY_DN44834_c0_g1_i1	TRINITY_DN45056_c0_g1_i1, TRINITY_DN62904_c0_g1_i3
GO:0006449	regulation of translational termination	P	0.0200887	0.0023167	9	2	5315	9640	over	TRINITY_DN7349_c0_g1_i1, TRINITY_DN46336_c0_g1_i2, TRINITY_DN46336_c0_g1_i1, TRINITY_DN56296_c0_g1_i3, TRINITY_DN56296_c0_g1_i1, TRINITY_DN55659_c0_g1_i2, TRINITY_DN55659_c0_g1_i1, TRINITY_DN60794_c3_g1_i1, TRINITY_DN59695_c1_g1_i1	TRINITY_DN38847_c0_g1_i1, TRINITY_DN38847_c0_g2_i1
GO:0051182	coenzyme transport	P	0.0200887	0.0023167	9	2	5315	9640	over	TRINITY_DN64282_c10_g2_i2, TRINITY_DN64282_c10_g2_i1, TRINITY_DN55914_c0_g1_i2, TRINITY_DN55914_c0_g1_i1, TRINITY_DN55613_c0_g1_i1, TRINITY_DN63824_c0_g1_i4, TRINITY_DN63824_c0_g1_i3, TRINITY_DN63824_c0_g1_i2, TRINITY_DN63824_c0_g1_i1	TRINITY_DN63619_c0_g1_i2, TRINITY_DN27988_c0_g1_i1
GO:0016098	monoterpenoid metabolic process	P	0.0200887	0.0023167	9	2	5315	9640	over	TRINITY_DN57775_c4_g2_i1, TRINITY_DN64184_c1_g3_i8, TRINITY_DN64184_c1_g3_i3, TRINITY_DN64184_c1_g3_i2, TRINITY_DN61793_c3_g2_i2, TRINITY_DN61793_c3_g2_i1, TRINITY_DN61793_c2_g2_i2, TRINITY_DN61793_c2_g2_i1, TRINITY_DN57775_c3_g1_i2	TRINITY_DN6156_c0_g1_i1, TRINITY_DN61793_c5_g1_i1
GO:1900028	negative regulation of ruffle assembly	P	0.0200887	0.0023167	9	2	5315	9640	over	TRINITY_DN48739_c0_g1_i1, TRINITY_DN50158_c0_g1_i5, TRINITY_DN55530_c1_g2_i1, TRINITY_DN61921_c1_g4_i2, TRINITY_DN61921_c1_g4_i1, TRINITY_DN57735_c3_g1_i2, TRINITY_DN57735_c3_g1_i1, TRINITY_DN1227_c0_g2_i1, TRINITY_DN55530_c1_g1_i1	TRINITY_DN62441_c1_g2_i2, TRINITY_DN62441_c1_g2_i1
GO:0015820	leucine transport	P	0.0200887	0.0023167	9	2	5315	9640	over	TRINITY_DN63123_c4_g1_i1, TRINITY_DN28357_c0_g1_i1, TRINITY_DN43269_c0_g1_i1, TRINITY_DN34110_c0_g1_i2, TRINITY_DN60228_c1_g1_i2, TRINITY_DN60228_c1_g1_i1, TRINITY_DN56005_c0_g1_i1, TRINITY_DN59389_c10_g1_i1, TRINITY_DN34110_c0_g2_i1	TRINITY_DN55439_c0_g1_i1, TRINITY_DN53816_c0_g1_i4
GO:0008103	oocyte microtubule cytoskeleton polarization	P	0.0200887	0.0023167	9	2	5315	9640	over	TRINITY_DN61729_c2_g1_i2, TRINITY_DN61729_c2_g1_i1, TRINITY_DN44258_c0_g2_i1, TRINITY_DN47056_c0_g1_i1, TRINITY_DN61867_c1_g1_i4, TRINITY_DN61867_c1_g1_i2, TRINITY_DN59369_c1_g2_i2, TRINITY_DN59369_c1_g2_i1, TRINITY_DN57837_c0_g1_i1	TRINITY_DN58535_c3_g1_i1, TRINITY_DN49970_c1_g1_i1
GO:0045747	positive regulation of Notch signaling pathway	P	0.0207029	0.00239618	24	16	5300	9626	over	TRINITY_DN58860_c0_g2_i1, TRINITY_DN61729_c2_g1_i2, TRINITY_DN61729_c2_g1_i1, TRINITY_DN44258_c0_g2_i1, TRINITY_DN47056_c0_g1_i1, TRINITY_DN55158_c0_g1_i1, TRINITY_DN60062_c1_g1_i2, TRINITY_DN60062_c1_g1_i1, TRINITY_DN56849_c0_g1_i1, TRINITY_DN61102_c0_g1_i2, TRINITY_DN61102_c0_g1_i1, TRINITY_DN54763_c0_g1_i4, TRINITY_DN54763_c0_g1_i2, TRINITY_DN54763_c0_g1_i1, TRINITY_DN46360_c0_g1_i2, TRINITY_D…	TRINITY_DN49755_c0_g1_i1, TRINITY_DN48240_c0_g2_i1, TRINITY_DN58860_c0_g1_i1, TRINITY_DN53198_c1_g1_i1, TRINITY_DN57466_c0_g1_i2, TRINITY_DN57466_c0_g1_i1, TRINITY_DN58730_c2_g3_i3, TRINITY_DN64005_c2_g2_i1, TRINITY_DN60921_c0_g1_i2, TRINITY_DN60921_c0_g1_i1, TRINITY_DN64005_c2_g1_i6, TRINITY_DN64005_c2_g1_i4, TRINITY_DN64005_c2_g1_i3, TRINITY_DN59226_c2_g1_i1, TRINITY_DN46717_c0_g1_i1, TRINITY_D…
GO:0018243	protein O-linked glycosylation via threonine	P	0.0207029	0.00240356	12	4	5312	9638	over	TRINITY_DN62412_c1_g2_i1, TRINITY_DN61161_c0_g1_i1, TRINITY_DN61161_c0_g3_i2, TRINITY_DN61161_c0_g3_i1, TRINITY_DN50924_c0_g2_i3, TRINITY_DN50924_c0_g2_i2, TRINITY_DN50924_c0_g2_i1, TRINITY_DN50050_c0_g2_i3, TRINITY_DN50050_c0_g2_i2, TRINITY_DN50050_c0_g2_i1, TRINITY_DN48854_c1_g1_i2, TRINITY_DN48854_c1_g1_i1	TRINITY_DN64073_c1_g1_i2, TRINITY_DN64073_c1_g1_i1, TRINITY_DN49741_c0_g1_i2, TRINITY_DN49741_c0_g1_i1
GO:0015801	aromatic amino acid transport	P	0.0207029	0.00240356	12	4	5312	9638	over	TRINITY_DN63123_c4_g1_i1, TRINITY_DN58023_c0_g1_i1, TRINITY_DN59945_c1_g1_i1, TRINITY_DN58469_c0_g1_i7, TRINITY_DN58469_c0_g1_i6, TRINITY_DN58469_c0_g1_i5, TRINITY_DN58469_c0_g1_i4, TRINITY_DN58469_c0_g1_i3, TRINITY_DN58469_c0_g1_i2, TRINITY_DN58469_c0_g1_i1, TRINITY_DN57952_c0_g1_i2, TRINITY_DN57952_c0_g1_i1	TRINITY_DN55439_c0_g1_i1, TRINITY_DN54728_c2_g1_i2, TRINITY_DN54728_c2_g1_i1, TRINITY_DN61097_c1_g1_i1
GO:0010871	negative regulation of receptor biosynthetic process	P	0.0207029	0.00240356	12	4	5312	9638	over	TRINITY_DN50921_c0_g1_i2, TRINITY_DN50921_c0_g1_i1, TRINITY_DN48226_c0_g1_i1, TRINITY_DN39073_c0_g1_i1, TRINITY_DN39073_c1_g3_i1, TRINITY_DN55418_c0_g3_i1, TRINITY_DN62450_c2_g1_i1, TRINITY_DN39073_c1_g5_i1, TRINITY_DN60989_c7_g1_i1, TRINITY_DN60989_c1_g1_i1, TRINITY_DN60388_c1_g1_i1, TRINITY_DN52636_c1_g1_i1	TRINITY_DN39073_c1_g6_i1, TRINITY_DN63363_c3_g2_i1, TRINITY_DN47368_c0_g1_i2, TRINITY_DN47368_c0_g1_i1
GO:0070995	NADPH oxidation	P	0.0209139	0.00243022	18	10	5306	9632	over	TRINITY_DN48978_c0_g1_i1, TRINITY_DN64440_c3_g1_i3, TRINITY_DN64440_c3_g1_i1, TRINITY_DN58066_c1_g3_i6, TRINITY_DN58066_c1_g3_i5, TRINITY_DN58066_c1_g3_i4, TRINITY_DN58066_c1_g3_i3, TRINITY_DN58066_c1_g3_i2, TRINITY_DN58066_c1_g3_i1, TRINITY_DN64440_c1_g1_i2, TRINITY_DN61866_c2_g1_i3, TRINITY_DN61866_c2_g1_i2, TRINITY_DN61866_c2_g1_i1, TRINITY_DN61866_c1_g1_i1, TRINITY_DN33613_c0_g1_i1, TRINITY_D…	TRINITY_DN58066_c1_g4_i4, TRINITY_DN58066_c1_g4_i3, TRINITY_DN58066_c1_g4_i2, TRINITY_DN58066_c1_g4_i1, TRINITY_DN48907_c1_g1_i1, TRINITY_DN63515_c3_g1_i2, TRINITY_DN63515_c3_g1_i1, TRINITY_DN49243_c0_g1_i3, TRINITY_DN49243_c0_g1_i2, TRINITY_DN49243_c0_g1_i1
GO:0061669	spontaneous neurotransmitter secretion	P	0.021039	0.00245018	28	21	5296	9621	over	TRINITY_DN48420_c0_g1_i3, TRINITY_DN48420_c0_g1_i2, TRINITY_DN48420_c0_g1_i1, TRINITY_DN59109_c0_g1_i1, TRINITY_DN61634_c4_g1_i1, TRINITY_DN62947_c0_g1_i1, TRINITY_DN59588_c0_g2_i8, TRINITY_DN59588_c0_g2_i7, TRINITY_DN59588_c0_g2_i6, TRINITY_DN59588_c0_g2_i5, TRINITY_DN59588_c0_g2_i4, TRINITY_DN59588_c0_g2_i3, TRINITY_DN59588_c0_g2_i2, TRINITY_DN59588_c0_g2_i1, TRINITY_DN62692_c0_g1_i2, TRINITY_D…	TRINITY_DN63295_c3_g1_i3, TRINITY_DN63295_c3_g1_i2, TRINITY_DN63295_c3_g1_i1, TRINITY_DN58623_c0_g1_i1, TRINITY_DN60550_c7_g1_i3, TRINITY_DN60550_c7_g1_i2, TRINITY_DN60550_c7_g1_i1, TRINITY_DN58483_c2_g4_i9, TRINITY_DN58483_c2_g4_i8, TRINITY_DN58483_c2_g4_i7, TRINITY_DN58483_c2_g4_i6, TRINITY_DN58483_c2_g4_i5, TRINITY_DN58483_c2_g4_i1, TRINITY_DN46461_c0_g1_i2, TRINITY_DN58483_c2_g4_i10, TRINITY_…
GO:0038166	angiotensin-activated signaling pathway	P	0.021039	0.00245018	28	21	5296	9621	over	TRINITY_DN59723_c0_g1_i2, TRINITY_DN59723_c0_g1_i1, TRINITY_DN58348_c2_g2_i4, TRINITY_DN58348_c2_g2_i3, TRINITY_DN58348_c2_g2_i2, TRINITY_DN58348_c2_g2_i1, TRINITY_DN57286_c0_g1_i1, TRINITY_DN57235_c0_g1_i1, TRINITY_DN6064_c0_g1_i1, TRINITY_DN58571_c2_g2_i5, TRINITY_DN58571_c2_g2_i3, TRINITY_DN58571_c2_g2_i2, TRINITY_DN58571_c2_g2_i1, TRINITY_DN56890_c0_g2_i6, TRINITY_DN56890_c0_g2_i5, TRINITY_DN…	TRINITY_DN48201_c0_g1_i1, TRINITY_DN51764_c0_g1_i1, TRINITY_DN59897_c2_g1_i6, TRINITY_DN59897_c2_g1_i5, TRINITY_DN59897_c2_g1_i4, TRINITY_DN41459_c0_g1_i1, TRINITY_DN54966_c0_g1_i1, TRINITY_DN51722_c0_g1_i4, TRINITY_DN51722_c0_g1_i1, TRINITY_DN62116_c4_g1_i1, TRINITY_DN40789_c0_g3_i1, TRINITY_DN62183_c3_g1_i2, TRINITY_DN62183_c3_g1_i1, TRINITY_DN62116_c2_g1_i1, TRINITY_DN38764_c0_g1_i1, TRINITY_D…
GO:0031063	regulation of histone deacetylation	P	0.021039	0.00245018	28	21	5296	9621	over	TRINITY_DN50143_c0_g1_i1, TRINITY_DN60227_c9_g2_i6, TRINITY_DN60227_c9_g2_i2, TRINITY_DN60227_c9_g2_i1, TRINITY_DN60718_c0_g1_i1, TRINITY_DN58571_c2_g2_i5, TRINITY_DN58571_c2_g2_i3, TRINITY_DN58571_c2_g2_i2, TRINITY_DN58571_c2_g2_i1, TRINITY_DN60979_c1_g7_i1, TRINITY_DN27536_c0_g1_i1, TRINITY_DN59168_c3_g1_i1, TRINITY_DN53366_c0_g1_i4, TRINITY_DN53366_c0_g1_i3, TRINITY_DN51784_c0_g2_i1, TRINITY_D…	TRINITY_DN59897_c2_g1_i6, TRINITY_DN59897_c2_g1_i5, TRINITY_DN59897_c2_g1_i4, TRINITY_DN15909_c0_g1_i1, TRINITY_DN60227_c5_g1_i1, TRINITY_DN48051_c0_g1_i3, TRINITY_DN48051_c0_g1_i1, TRINITY_DN59610_c1_g1_i2, TRINITY_DN59610_c1_g1_i1, TRINITY_DN38330_c1_g1_i1, TRINITY_DN43238_c1_g1_i1, TRINITY_DN58730_c2_g3_i4, TRINITY_DN58730_c2_g3_i3, TRINITY_DN62891_c1_g1_i1, TRINITY_DN60227_c8_g1_i1, TRINITY_D…
GO:0035024	negative regulation of Rho protein signal transduction	P	0.0213385	0.00249206	20	12	5304	9630	over	TRINITY_DN54968_c0_g1_i2, TRINITY_DN54968_c0_g1_i1, TRINITY_DN64972_c2_g1_i6, TRINITY_DN64972_c2_g1_i5, TRINITY_DN64972_c2_g1_i4, TRINITY_DN64972_c2_g1_i3, TRINITY_DN58748_c0_g1_i3, TRINITY_DN58748_c0_g1_i1, TRINITY_DN60979_c1_g7_i1, TRINITY_DN61921_c1_g4_i2, TRINITY_DN61921_c1_g4_i1, TRINITY_DN46351_c1_g1_i1, TRINITY_DN54302_c0_g1_i2, TRINITY_DN54302_c0_g1_i1, TRINITY_DN55574_c0_g1_i1, TRINITY_D…	TRINITY_DN44184_c0_g1_i1, TRINITY_DN64863_c0_g1_i5, TRINITY_DN64863_c0_g1_i4, TRINITY_DN64863_c0_g1_i3, TRINITY_DN64863_c0_g1_i2, TRINITY_DN43238_c1_g1_i1, TRINITY_DN43940_c0_g1_i3, TRINITY_DN43940_c0_g1_i2, TRINITY_DN43940_c0_g1_i1, TRINITY_DN50777_c0_g1_i1, TRINITY_DN59176_c7_g1_i1, TRINITY_DN60877_c2_g1_i1
GO:0043149	stress fiber assembly	P	0.0215093	0.00251607	98	117	5226	9525	over	TRINITY_DN48739_c0_g1_i1, TRINITY_DN46061_c0_g1_i1, TRINITY_DN60748_c0_g1_i4, TRINITY_DN60748_c0_g1_i3, TRINITY_DN60748_c0_g1_i2, TRINITY_DN60748_c0_g1_i1, TRINITY_DN39056_c0_g2_i1, TRINITY_DN60816_c1_g6_i1, TRINITY_DN54968_c0_g1_i2, TRINITY_DN54968_c0_g1_i1, TRINITY_DN46863_c0_g1_i1, TRINITY_DN60725_c0_g2_i11, TRINITY_DN60725_c0_g2_i10, TRINITY_DN54689_c0_g1_i1, TRINITY_DN64972_c2_g1_i6, TRINITY…	TRINITY_DN39625_c0_g1_i1, TRINITY_DN62065_c0_g1_i5, TRINITY_DN62065_c0_g1_i4, TRINITY_DN62065_c0_g1_i3, TRINITY_DN62065_c0_g1_i2, TRINITY_DN62065_c0_g1_i1, TRINITY_DN60837_c2_g1_i1, TRINITY_DN63969_c4_g1_i2, TRINITY_DN63969_c4_g1_i1, TRINITY_DN59108_c0_g2_i1, TRINITY_DN57683_c1_g1_i5, TRINITY_DN57683_c1_g1_i4, TRINITY_DN57683_c1_g1_i1, TRINITY_DN63372_c0_g1_i4, TRINITY_DN63372_c0_g1_i3, TRINITY_D…
GO:0032463	negative regulation of protein homooligomerization	P	0.0228369	0.00269377	15	7	5309	9635	over	TRINITY_DN57719_c0_g1_i1, TRINITY_DN46863_c0_g1_i1, TRINITY_DN58348_c2_g2_i4, TRINITY_DN58348_c2_g2_i3, TRINITY_DN58348_c2_g2_i2, TRINITY_DN58348_c2_g2_i1, TRINITY_DN57235_c0_g1_i1, TRINITY_DN56890_c0_g2_i6, TRINITY_DN56890_c0_g2_i5, TRINITY_DN56890_c0_g2_i2, TRINITY_DN56890_c0_g2_i1, TRINITY_DN64451_c0_g3_i2, TRINITY_DN64451_c0_g3_i1, TRINITY_DN58348_c2_g1_i2, TRINITY_DN58839_c0_g2_i2	TRINITY_DN43622_c0_g1_i1, TRINITY_DN62903_c0_g1_i2, TRINITY_DN62903_c0_g1_i1, TRINITY_DN38764_c0_g1_i1, TRINITY_DN52834_c1_g1_i1, TRINITY_DN53916_c1_g1_i5, TRINITY_DN47251_c0_g1_i1
GO:0051973	positive regulation of telomerase activity	P	0.0241186	0.00288108	10	3	5314	9639	over	TRINITY_DN45339_c0_g1_i1, TRINITY_DN63776_c7_g3_i1, TRINITY_DN45270_c0_g1_i2, TRINITY_DN44723_c1_g1_i1, TRINITY_DN61240_c0_g1_i2, TRINITY_DN61240_c0_g1_i1, TRINITY_DN31477_c0_g1_i1, TRINITY_DN44871_c0_g1_i1, TRINITY_DN55726_c2_g1_i2, TRINITY_DN55726_c2_g1_i1	TRINITY_DN59436_c0_g1_i1, TRINITY_DN49561_c0_g2_i2, TRINITY_DN49561_c0_g2_i1
GO:0006491	N-glycan processing	P	0.0241186	0.00288108	10	3	5314	9639	over	TRINITY_DN55410_c0_g1_i2, TRINITY_DN55410_c0_g1_i1, TRINITY_DN62872_c4_g1_i3, TRINITY_DN62872_c4_g1_i2, TRINITY_DN51304_c0_g1_i1, TRINITY_DN58911_c1_g2_i2, TRINITY_DN58911_c1_g2_i1, TRINITY_DN44486_c0_g4_i1, TRINITY_DN59238_c0_g1_i2, TRINITY_DN44754_c0_g1_i1	TRINITY_DN62927_c5_g1_i1, TRINITY_DN62051_c2_g1_i1, TRINITY_DN56430_c0_g1_i1
GO:0030207	chondroitin sulfate catabolic process	P	0.0241186	0.00288108	10	3	5314	9639	over	TRINITY_DN62110_c3_g3_i1, TRINITY_DN43933_c0_g1_i1, TRINITY_DN50758_c0_g1_i1, TRINITY_DN52158_c0_g1_i1, TRINITY_DN65170_c0_g5_i5, TRINITY_DN65170_c0_g5_i3, TRINITY_DN65170_c0_g5_i2, TRINITY_DN65170_c0_g5_i1, TRINITY_DN60081_c2_g1_i2, TRINITY_DN60081_c2_g1_i1	TRINITY_DN55067_c0_g1_i8, TRINITY_DN48880_c0_g1_i2, TRINITY_DN60096_c0_g1_i1
GO:0071316	cellular response to nicotine	P	0.0241186	0.00288108	10	3	5314	9639	over	TRINITY_DN64624_c0_g4_i1, TRINITY_DN43591_c0_g1_i1, TRINITY_DN48525_c0_g1_i1, TRINITY_DN46367_c1_g1_i1, TRINITY_DN34943_c0_g1_i1, TRINITY_DN63957_c0_g1_i1, TRINITY_DN53097_c0_g1_i1, TRINITY_DN64391_c2_g1_i3, TRINITY_DN64391_c2_g1_i2, TRINITY_DN64391_c2_g1_i1	TRINITY_DN62270_c2_g1_i2, TRINITY_DN62270_c2_g1_i1, TRINITY_DN50846_c0_g2_i1
GO:0032836	glomerular basement membrane development	P	0.0257926	0.00311169	17	9	5307	9633	over	TRINITY_DN64359_c4_g2_i7, TRINITY_DN64359_c4_g2_i6, TRINITY_DN64359_c4_g2_i5, TRINITY_DN64359_c4_g2_i4, TRINITY_DN64359_c4_g2_i3, TRINITY_DN64359_c4_g2_i2, TRINITY_DN64359_c4_g2_i1, TRINITY_DN56347_c0_g1_i1, TRINITY_DN60166_c4_g4_i2, TRINITY_DN60166_c4_g4_i1, TRINITY_DN61256_c1_g1_i2, TRINITY_DN64508_c0_g2_i2, TRINITY_DN64508_c0_g2_i1, TRINITY_DN52057_c0_g1_i1, TRINITY_DN60869_c5_g3_i3, TRINITY_D…	TRINITY_DN64341_c0_g1_i3, TRINITY_DN62339_c0_g3_i1, TRINITY_DN64359_c6_g1_i2, TRINITY_DN64359_c6_g1_i1, TRINITY_DN57126_c1_g1_i5, TRINITY_DN57126_c1_g1_i3, TRINITY_DN57126_c1_g1_i1, TRINITY_DN57493_c0_g1_i2, TRINITY_DN57493_c0_g1_i1
GO:0006566	threonine metabolic process	P	0.0263203	0.00318758	39	35	5285	9607	over	TRINITY_DN61640_c5_g1_i1, TRINITY_DN60796_c1_g1_i9, TRINITY_DN60796_c1_g1_i7, TRINITY_DN60796_c1_g1_i6, TRINITY_DN60796_c1_g1_i5, TRINITY_DN60796_c1_g1_i4, TRINITY_DN60796_c1_g1_i3, TRINITY_DN60796_c1_g1_i2, TRINITY_DN60796_c1_g1_i1, TRINITY_DN61467_c0_g1_i1, TRINITY_DN48149_c0_g1_i2, TRINITY_DN48149_c0_g1_i1, TRINITY_DN53362_c0_g1_i1, TRINITY_DN27311_c0_g1_i2, TRINITY_DN27311_c0_g1_i1, TRINITY_D…	TRINITY_DN60233_c0_g1_i2, TRINITY_DN60233_c0_g1_i1, TRINITY_DN49490_c0_g1_i1, TRINITY_DN26733_c0_g1_i1, TRINITY_DN49682_c3_g1_i3, TRINITY_DN49682_c3_g1_i2, TRINITY_DN49682_c3_g1_i1, TRINITY_DN57048_c1_g1_i3, TRINITY_DN57048_c1_g1_i2, TRINITY_DN57048_c1_g1_i1, TRINITY_DN52228_c0_g1_i1, TRINITY_DN62358_c0_g1_i3, TRINITY_DN62358_c0_g1_i2, TRINITY_DN49968_c0_g1_i1, TRINITY_DN49485_c0_g1_i2, TRINITY_D…
GO:0031666	positive regulation of lipopolysaccharide-mediated signaling pathway	P	0.0273149	0.00333343	19	11	5305	9631	over	TRINITY_DN59185_c12_g1_i1, TRINITY_DN59116_c6_g4_i1, TRINITY_DN59185_c8_g1_i1, TRINITY_DN60354_c0_g1_i8, TRINITY_DN60354_c0_g1_i2, TRINITY_DN60354_c0_g1_i1, TRINITY_DN63339_c0_g1_i2, TRINITY_DN63339_c0_g1_i1, TRINITY_DN64901_c0_g2_i1, TRINITY_DN60354_c0_g1_i11, TRINITY_DN60354_c0_g1_i10, TRINITY_DN55639_c0_g2_i2, TRINITY_DN55639_c0_g2_i1, TRINITY_DN41278_c0_g1_i1, TRINITY_DN64901_c0_g6_i1, TRINIT…	TRINITY_DN52239_c0_g1_i4, TRINITY_DN52239_c0_g1_i1, TRINITY_DN41259_c0_g1_i3, TRINITY_DN41259_c0_g1_i2, TRINITY_DN41259_c0_g1_i1, TRINITY_DN48138_c0_g1_i1, TRINITY_DN59116_c5_g1_i3, TRINITY_DN59116_c5_g1_i2, TRINITY_DN59116_c5_g1_i1, TRINITY_DN63670_c0_g2_i7, TRINITY_DN63670_c0_g2_i6
GO:0032481	positive regulation of type I interferon production	P	0.0293528	0.00367915	37	33	5287	9609	over	TRINITY_DN65218_c2_g10_i3, TRINITY_DN65218_c2_g10_i2, TRINITY_DN65218_c2_g10_i1, TRINITY_DN59936_c5_g1_i1, TRINITY_DN57580_c1_g2_i1, TRINITY_DN43591_c0_g1_i1, TRINITY_DN57996_c0_g1_i1, TRINITY_DN60109_c8_g3_i14, TRINITY_DN61732_c0_g1_i1, TRINITY_DN57580_c1_g4_i1, TRINITY_DN52066_c0_g1_i1, TRINITY_DN35589_c0_g1_i1, TRINITY_DN60109_c8_g3_i8, TRINITY_DN60109_c8_g3_i6, TRINITY_DN60109_c8_g3_i4, TRINI…	TRINITY_DN61720_c1_g2_i1, TRINITY_DN52525_c0_g1_i1, TRINITY_DN57272_c1_g22_i1, TRINITY_DN57272_c1_g4_i1, TRINITY_DN63830_c0_g5_i1, TRINITY_DN39851_c0_g6_i1, TRINITY_DN61941_c5_g1_i5, TRINITY_DN61941_c5_g1_i4, TRINITY_DN61941_c5_g1_i3, TRINITY_DN61941_c5_g1_i2, TRINITY_DN61941_c5_g1_i1, TRINITY_DN31708_c0_g2_i1, TRINITY_DN62536_c3_g1_i1, TRINITY_DN60670_c2_g2_i1, TRINITY_DN60197_c1_g2_i1, TRINITY_…
GO:0045668	negative regulation of osteoblast differentiation	P	0.0293528	0.00367915	37	33	5287	9609	over	TRINITY_DN46307_c1_g1_i1, TRINITY_DN65065_c18_g3_i3, TRINITY_DN65065_c18_g3_i1, TRINITY_DN57819_c1_g4_i5, TRINITY_DN62209_c0_g1_i3, TRINITY_DN50996_c0_g1_i1, TRINITY_DN64008_c1_g13_i1, TRINITY_DN56857_c0_g1_i1, TRINITY_DN41745_c3_g1_i2, TRINITY_DN41745_c3_g1_i1, TRINITY_DN63992_c4_g1_i1, TRINITY_DN40143_c0_g3_i1, TRINITY_DN13743_c0_g1_i1, TRINITY_DN55634_c4_g1_i1, TRINITY_DN33194_c0_g2_i1, TRINIT…	TRINITY_DN61044_c0_g1_i4, TRINITY_DN61044_c0_g1_i3, TRINITY_DN61044_c0_g1_i2, TRINITY_DN61044_c0_g1_i1, TRINITY_DN38286_c0_g1_i1, TRINITY_DN64884_c1_g1_i1, TRINITY_DN64884_c2_g10_i4, TRINITY_DN64884_c2_g10_i3, TRINITY_DN55574_c3_g2_i1, TRINITY_DN47176_c0_g1_i3, TRINITY_DN63992_c3_g1_i1, TRINITY_DN35526_c0_g1_i1, TRINITY_DN65347_c3_g6_i1, TRINITY_DN64008_c1_g4_i1, TRINITY_DN55177_c1_g1_i2, TRINITY…
GO:0006968	cellular defense response	P	0.030063	0.00377437	23	16	5301	9626	over	TRINITY_DN50544_c0_g1_i5, TRINITY_DN50544_c0_g1_i2, TRINITY_DN46926_c1_g1_i3, TRINITY_DN46926_c1_g1_i2, TRINITY_DN46926_c1_g1_i1, TRINITY_DN46863_c0_g1_i1, TRINITY_DN48173_c0_g1_i1, TRINITY_DN17490_c0_g1_i1, TRINITY_DN63546_c2_g1_i1, TRINITY_DN36704_c3_g1_i1, TRINITY_DN53664_c0_g1_i1, TRINITY_DN63012_c0_g1_i3, TRINITY_DN53366_c0_g1_i4, TRINITY_DN53366_c0_g1_i3, TRINITY_DN60419_c1_g1_i1, TRINITY_D…	TRINITY_DN59350_c1_g1_i1, TRINITY_DN50911_c2_g1_i2, TRINITY_DN50911_c2_g1_i1, TRINITY_DN61214_c0_g2_i1, TRINITY_DN59350_c0_g1_i7, TRINITY_DN59350_c0_g1_i5, TRINITY_DN53833_c0_g1_i2, TRINITY_DN53833_c0_g1_i1, TRINITY_DN33706_c0_g2_i1, TRINITY_DN53494_c1_g1_i2, TRINITY_DN53494_c1_g1_i1, TRINITY_DN55658_c4_g4_i2, TRINITY_DN50846_c0_g2_i1, TRINITY_DN18639_c0_g1_i1, TRINITY_DN61544_c0_g1_i2, TRINITY_D…
GO:0030150	protein import into mitochondrial matrix	P	0.0312133	0.00396393	7	1	5317	9641	over	TRINITY_DN49785_c0_g1_i1, TRINITY_DN34977_c0_g1_i1, TRINITY_DN42152_c0_g1_i1, TRINITY_DN166840_c0_g1_i1, TRINITY_DN50755_c0_g1_i1, TRINITY_DN34348_c0_g1_i1, TRINITY_DN50908_c0_g1_i1	TRINITY_DN59649_c0_g1_i1
GO:0045602	negative regulation of endothelial cell differentiation	P	0.0312133	0.00396393	7	1	5317	9641	over	TRINITY_DN53075_c0_g1_i1, TRINITY_DN54800_c0_g1_i1, TRINITY_DN62429_c1_g1_i1, TRINITY_DN63109_c2_g1_i5, TRINITY_DN63109_c2_g1_i4, TRINITY_DN63109_c2_g1_i3, TRINITY_DN63109_c2_g1_i2	TRINITY_DN48020_c0_g1_i1
GO:0071638	negative regulation of monocyte chemotactic protein-1 production	P	0.0312133	0.00396393	7	1	5317	9641	over	TRINITY_DN58332_c0_g1_i2, TRINITY_DN58332_c0_g1_i1, TRINITY_DN41839_c0_g1_i1, TRINITY_DN36412_c0_g1_i2, TRINITY_DN36412_c0_g1_i1, TRINITY_DN61127_c0_g1_i2, TRINITY_DN61127_c0_g1_i1	TRINITY_DN40227_c0_g1_i1
GO:0007035	vacuolar acidification	P	0.0312133	0.00396393	7	1	5317	9641	over	TRINITY_DN57612_c1_g1_i1, TRINITY_DN16786_c0_g2_i1, TRINITY_DN34575_c0_g1_i1, TRINITY_DN50524_c0_g1_i1, TRINITY_DN63006_c0_g1_i1, TRINITY_DN60221_c4_g1_i4, TRINITY_DN60221_c4_g1_i3	TRINITY_DN50455_c1_g1_i1
GO:0033083	regulation of immature T cell proliferation	P	0.0312133	0.00396393	7	1	5317	9641	over	TRINITY_DN59755_c0_g3_i3, TRINITY_DN21502_c0_g1_i1, TRINITY_DN30969_c0_g1_i1, TRINITY_DN25379_c0_g1_i1, TRINITY_DN47291_c0_g1_i1, TRINITY_DN62291_c5_g1_i2, TRINITY_DN62291_c5_g1_i1	TRINITY_DN30969_c1_g1_i1
GO:0048309	endoplasmic reticulum inheritance	P	0.0312133	0.00396393	7	1	5317	9641	over	TRINITY_DN10519_c0_g1_i1, TRINITY_DN55109_c1_g1_i1, TRINITY_DN55015_c0_g2_i1, TRINITY_DN59588_c0_g2_i8, TRINITY_DN59588_c0_g2_i7, TRINITY_DN59588_c0_g2_i4, TRINITY_DN59588_c0_g2_i3	TRINITY_DN50481_c0_g1_i5
GO:0031167	rRNA methylation	P	0.0312133	0.00396393	7	1	5317	9641	over	TRINITY_DN52694_c0_g1_i1, TRINITY_DN19031_c0_g1_i1, TRINITY_DN46259_c0_g1_i1, TRINITY_DN42658_c0_g1_i1, TRINITY_DN55263_c0_g1_i1, TRINITY_DN43121_c0_g1_i1, TRINITY_DN53221_c0_g1_i1	TRINITY_DN38010_c0_g1_i1
GO:0045947	negative regulation of translational initiation	P	0.031512	0.00400837	21	14	5303	9628	over	TRINITY_DN63608_c0_g1_i4, TRINITY_DN63608_c0_g1_i3, TRINITY_DN63608_c0_g1_i2, TRINITY_DN63608_c0_g1_i1, TRINITY_DN58255_c0_g1_i2, TRINITY_DN58255_c0_g1_i1, TRINITY_DN64037_c1_g1_i6, TRINITY_DN64037_c1_g1_i5, TRINITY_DN64037_c1_g1_i1, TRINITY_DN28851_c0_g1_i2, TRINITY_DN28851_c0_g1_i1, TRINITY_DN61565_c0_g1_i1, TRINITY_DN49409_c0_g1_i1, TRINITY_DN48951_c0_g1_i2, TRINITY_DN48951_c0_g1_i1, TRINITY_D…	TRINITY_DN63225_c0_g1_i6, TRINITY_DN63225_c0_g1_i5, TRINITY_DN63225_c0_g1_i1, TRINITY_DN63225_c0_g1_i11, TRINITY_DN54802_c0_g1_i2, TRINITY_DN54802_c0_g1_i1, TRINITY_DN58259_c1_g3_i1, TRINITY_DN63608_c1_g1_i2, TRINITY_DN63608_c1_g1_i1, TRINITY_DN20289_c0_g1_i1, TRINITY_DN62811_c2_g1_i7, TRINITY_DN62811_c2_g1_i6, TRINITY_DN62811_c2_g1_i3, TRINITY_DN61511_c0_g1_i1
GO:0000272	polysaccharide catabolic process	P	0.031512	0.00400837	21	14	5303	9628	over	TRINITY_DN64673_c1_g3_i4, TRINITY_DN64673_c1_g3_i3, TRINITY_DN64673_c1_g3_i2, TRINITY_DN64673_c1_g3_i1, TRINITY_DN54038_c0_g1_i1, TRINITY_DN44881_c0_g1_i1, TRINITY_DN64938_c0_g1_i4, TRINITY_DN64938_c0_g1_i2, TRINITY_DN64938_c0_g1_i1, TRINITY_DN57063_c4_g2_i2, TRINITY_DN57063_c4_g2_i1, TRINITY_DN61522_c0_g1_i1, TRINITY_DN59494_c0_g1_i2, TRINITY_DN59494_c0_g1_i1, TRINITY_DN60228_c1_g1_i2, TRINITY_D…	TRINITY_DN60283_c0_g1_i1, TRINITY_DN16159_c0_g1_i1, TRINITY_DN53083_c1_g1_i1, TRINITY_DN54491_c0_g1_i1, TRINITY_DN35875_c0_g1_i1, TRINITY_DN31542_c0_g2_i1, TRINITY_DN53083_c0_g1_i1, TRINITY_DN40500_c1_g2_i2, TRINITY_DN40500_c1_g2_i1, TRINITY_DN58881_c1_g2_i3, TRINITY_DN58881_c1_g2_i2, TRINITY_DN58693_c3_g2_i2, TRINITY_DN58693_c3_g2_i1, TRINITY_DN63311_c1_g2_i2
GO:0035017	cuticle pattern formation	P	0.0319246	0.00407404	12	5	5312	9637	over	TRINITY_DN61102_c0_g1_i2, TRINITY_DN61102_c0_g1_i1, TRINITY_DN51784_c0_g2_i1, TRINITY_DN64197_c4_g1_i1, TRINITY_DN60694_c3_g2_i3, TRINITY_DN60694_c3_g2_i1, TRINITY_DN7847_c0_g1_i1, TRINITY_DN60031_c1_g1_i2, TRINITY_DN60031_c1_g1_i1, TRINITY_DN44871_c0_g1_i1, TRINITY_DN58425_c0_g1_i2, TRINITY_DN58425_c0_g1_i1	TRINITY_DN65114_c1_g1_i3, TRINITY_DN65114_c1_g1_i1, TRINITY_DN62267_c6_g2_i1, TRINITY_DN61737_c4_g4_i4, TRINITY_DN61737_c4_g4_i2
GO:0000479	endonucleolytic cleavage of tricistronic rRNA transcript (SSU-rRNA, 5.8S rRNA, LSU-rRNA)	P	0.0319246	0.00407404	12	5	5312	9637	over	TRINITY_DN693_c0_g1_i1, TRINITY_DN59689_c0_g1_i1, TRINITY_DN27875_c0_g1_i1, TRINITY_DN28955_c0_g1_i1, TRINITY_DN19031_c0_g1_i1, TRINITY_DN28927_c0_g1_i1, TRINITY_DN58379_c0_g1_i1, TRINITY_DN40636_c0_g1_i1, TRINITY_DN3182_c0_g1_i1, TRINITY_DN45255_c0_g1_i1, TRINITY_DN50287_c0_g1_i1, TRINITY_DN60268_c6_g1_i1	TRINITY_DN53384_c0_g3_i12, TRINITY_DN53384_c0_g3_i11, TRINITY_DN53384_c0_g3_i7, TRINITY_DN53384_c0_g3_i5, TRINITY_DN53384_c0_g3_i3
GO:2000010	positive regulation of protein localization to cell surface	P	0.03249	0.004168	15	8	5309	9634	over	TRINITY_DN48420_c0_g1_i3, TRINITY_DN48420_c0_g1_i2, TRINITY_DN48420_c0_g1_i1, TRINITY_DN50470_c0_g1_i1, TRINITY_DN52363_c0_g2_i1, TRINITY_DN38646_c0_g1_i1, TRINITY_DN61634_c4_g1_i1, TRINITY_DN54560_c1_g1_i1, TRINITY_DN38719_c0_g1_i1, TRINITY_DN50470_c2_g1_i2, TRINITY_DN50470_c2_g1_i1, TRINITY_DN62581_c1_g4_i4, TRINITY_DN62581_c1_g4_i3, TRINITY_DN62581_c1_g4_i2, TRINITY_DN62581_c1_g4_i1	TRINITY_DN51560_c1_g1_i7, TRINITY_DN51560_c1_g1_i6, TRINITY_DN51560_c1_g1_i5, TRINITY_DN51560_c1_g1_i2, TRINITY_DN53994_c0_g1_i13, TRINITY_DN41067_c0_g2_i1, TRINITY_DN52609_c0_g2_i1, TRINITY_DN46461_c0_g1_i2
GO:0006760	folic acid-containing compound metabolic process	P	0.03249	0.004168	15	8	5309	9634	over	TRINITY_DN44046_c0_g1_i1, TRINITY_DN61539_c3_g1_i1, TRINITY_DN56338_c0_g1_i5, TRINITY_DN56338_c0_g1_i4, TRINITY_DN56338_c0_g1_i3, TRINITY_DN56338_c0_g1_i2, TRINITY_DN360_c0_g3_i1, TRINITY_DN65186_c0_g1_i1, TRINITY_DN63022_c0_g1_i1, TRINITY_DN60214_c0_g1_i5, TRINITY_DN60214_c0_g1_i4, TRINITY_DN60214_c0_g1_i3, TRINITY_DN60214_c0_g1_i2, TRINITY_DN60214_c0_g1_i1, TRINITY_DN44105_c0_g1_i1	TRINITY_DN47775_c0_g1_i1, TRINITY_DN57275_c0_g1_i3, TRINITY_DN57275_c0_g1_i2, TRINITY_DN57275_c0_g1_i1, TRINITY_DN56327_c1_g1_i1, TRINITY_DN62405_c0_g4_i1, TRINITY_DN63814_c0_g1_i1, TRINITY_DN126668_c1_g1_i1
GO:0007526	larval somatic muscle development	P	0.03249	0.004168	15	8	5309	9634	over	TRINITY_DN61750_c3_g1_i4, TRINITY_DN61750_c3_g1_i1, TRINITY_DN64440_c3_g1_i3, TRINITY_DN64440_c3_g1_i1, TRINITY_DN58066_c1_g3_i6, TRINITY_DN58066_c1_g3_i5, TRINITY_DN58066_c1_g3_i4, TRINITY_DN58066_c1_g3_i3, TRINITY_DN58066_c1_g3_i2, TRINITY_DN58066_c1_g3_i1, TRINITY_DN56743_c1_g2_i1, TRINITY_DN64440_c1_g1_i2, TRINITY_DN60964_c1_g1_i2, TRINITY_DN60964_c1_g1_i1, TRINITY_DN56061_c0_g1_i1	TRINITY_DN58066_c1_g4_i4, TRINITY_DN58066_c1_g4_i3, TRINITY_DN58066_c1_g4_i2, TRINITY_DN58066_c1_g4_i1, TRINITY_DN55568_c0_g1_i2, TRINITY_DN55568_c0_g1_i1, TRINITY_DN60424_c0_g2_i4, TRINITY_DN60424_c0_g2_i3
GO:0045719	negative regulation of glycogen biosynthetic process	P	0.03249	0.004168	15	8	5309	9634	over	TRINITY_DN60248_c0_g1_i10, TRINITY_DN60248_c0_g1_i9, TRINITY_DN60248_c0_g1_i8, TRINITY_DN60248_c0_g1_i5, TRINITY_DN60248_c0_g1_i3, TRINITY_DN60248_c0_g1_i1, TRINITY_DN63305_c3_g2_i1, TRINITY_DN57994_c4_g1_i4, TRINITY_DN57994_c4_g1_i3, TRINITY_DN63110_c2_g1_i1, TRINITY_DN37945_c0_g1_i1, TRINITY_DN55316_c0_g1_i4, TRINITY_DN55316_c0_g1_i3, TRINITY_DN55316_c0_g1_i1, TRINITY_DN29276_c0_g1_i1	TRINITY_DN19205_c0_g10_i1, TRINITY_DN63302_c1_g1_i3, TRINITY_DN63302_c1_g1_i2, TRINITY_DN63302_c1_g1_i1, TRINITY_DN56478_c0_g1_i2, TRINITY_DN56478_c0_g1_i1, TRINITY_DN45251_c0_g1_i1, TRINITY_DN63364_c0_g1_i1
GO:0006289	nucleotide-excision repair	P	0.0325276	0.00418123	19	12	5305	9630	over	TRINITY_DN144801_c0_g1_i1, TRINITY_DN62536_c5_g4_i1, TRINITY_DN8475_c0_g1_i1, TRINITY_DN50573_c0_g1_i1, TRINITY_DN44014_c0_g1_i4, TRINITY_DN44014_c0_g1_i3, TRINITY_DN44014_c0_g1_i2, TRINITY_DN44014_c0_g1_i1, TRINITY_DN43370_c0_g1_i2, TRINITY_DN43370_c0_g1_i1, TRINITY_DN45519_c0_g1_i3, TRINITY_DN45519_c0_g1_i2, TRINITY_DN45519_c0_g1_i1, TRINITY_DN36727_c0_g1_i1, TRINITY_DN50622_c0_g1_i1, TRINITY_D…	TRINITY_DN61720_c1_g2_i1, TRINITY_DN45699_c0_g1_i1, TRINITY_DN62673_c3_g1_i3, TRINITY_DN62673_c3_g1_i2, TRINITY_DN62673_c3_g1_i1, TRINITY_DN51919_c0_g1_i2, TRINITY_DN51919_c0_g1_i1, TRINITY_DN48389_c0_g3_i1, TRINITY_DN58730_c2_g3_i3, TRINITY_DN43509_c0_g1_i1, TRINITY_DN61873_c0_g3_i2, TRINITY_DN61873_c0_g3_i1
GO:0070723	response to cholesterol	P	0.0325276	0.00418123	19	12	5305	9630	over	TRINITY_DN64242_c1_g1_i1, TRINITY_DN46307_c1_g1_i1, TRINITY_DN48829_c0_g1_i1, TRINITY_DN50434_c2_g1_i1, TRINITY_DN54800_c0_g1_i1, TRINITY_DN50261_c0_g2_i1, TRINITY_DN62429_c1_g1_i1, TRINITY_DN50447_c1_g1_i1, TRINITY_DN62212_c4_g1_i1, TRINITY_DN54507_c0_g1_i1, TRINITY_DN56989_c0_g1_i2, TRINITY_DN56989_c0_g1_i1, TRINITY_DN50261_c0_g1_i1, TRINITY_DN48471_c0_g2_i2, TRINITY_DN48471_c0_g2_i1, TRINITY_D…	TRINITY_DN63754_c0_g1_i2, TRINITY_DN48020_c0_g1_i1, TRINITY_DN28882_c0_g1_i1, TRINITY_DN53136_c0_g1_i1, TRINITY_DN46299_c0_g1_i4, TRINITY_DN46299_c0_g1_i3, TRINITY_DN46299_c0_g1_i1, TRINITY_DN45541_c0_g1_i1, TRINITY_DN58049_c1_g1_i4, TRINITY_DN58049_c1_g1_i3, TRINITY_DN58049_c1_g1_i2, TRINITY_DN58049_c1_g1_i1
GO:0060441	epithelial tube branching involved in lung morphogenesis	P	0.0328999	0.00425288	25	19	5299	9623	over	TRINITY_DN61634_c0_g1_i1, TRINITY_DN3743_c0_g1_i1, TRINITY_DN61738_c1_g2_i2, TRINITY_DN61738_c1_g2_i1, TRINITY_DN46360_c0_g1_i2, TRINITY_DN46360_c0_g1_i1, TRINITY_DN46139_c0_g1_i1, TRINITY_DN25379_c0_g1_i1, TRINITY_DN46073_c0_g1_i2, TRINITY_DN46073_c0_g1_i1, TRINITY_DN47647_c0_g1_i1, TRINITY_DN58042_c4_g1_i1, TRINITY_DN55639_c0_g2_i2, TRINITY_DN55639_c0_g2_i1, TRINITY_DN44369_c1_g1_i1, TRINITY_DN…	TRINITY_DN61044_c0_g1_i4, TRINITY_DN61044_c0_g1_i3, TRINITY_DN61044_c0_g1_i2, TRINITY_DN61044_c0_g1_i1, TRINITY_DN30640_c0_g1_i1, TRINITY_DN24901_c0_g1_i1, TRINITY_DN41259_c0_g1_i3, TRINITY_DN53198_c1_g1_i1, TRINITY_DN57453_c0_g3_i3, TRINITY_DN67515_c0_g1_i1, TRINITY_DN31618_c0_g1_i1, TRINITY_DN31878_c0_g1_i1, TRINITY_DN59252_c2_g1_i6, TRINITY_DN48138_c0_g1_i1, TRINITY_DN60459_c0_g2_i6, TRINITY_D…
GO:0034638	phosphatidylcholine catabolic process	P	0.0353401	0.0046322	11	4	5313	9638	over	TRINITY_DN60248_c0_g1_i10, TRINITY_DN60248_c0_g1_i9, TRINITY_DN60248_c0_g1_i8, TRINITY_DN60248_c0_g1_i5, TRINITY_DN60248_c0_g1_i3, TRINITY_DN60248_c0_g1_i1, TRINITY_DN62583_c3_g3_i5, TRINITY_DN62583_c3_g3_i4, TRINITY_DN62583_c3_g3_i1, TRINITY_DN63110_c2_g1_i1, TRINITY_DN37945_c0_g1_i1	TRINITY_DN14814_c0_g1_i1, TRINITY_DN56478_c0_g1_i2, TRINITY_DN56478_c0_g1_i1, TRINITY_DN63906_c0_g2_i1
GO:0009620	response to fungus	P	0.0354821	0.00465264	41	39	5283	9603	over	TRINITY_DN55546_c0_g1_i1, TRINITY_DN46061_c0_g1_i1, TRINITY_DN40414_c0_g1_i1, TRINITY_DN11009_c0_g1_i1, TRINITY_DN57170_c1_g3_i1, TRINITY_DN7208_c0_g1_i1, TRINITY_DN60109_c8_g3_i14, TRINITY_DN43086_c0_g1_i1, TRINITY_DN58315_c0_g1_i2, TRINITY_DN58315_c0_g1_i1, TRINITY_DN60109_c8_g3_i8, TRINITY_DN60109_c8_g3_i6, TRINITY_DN60109_c8_g3_i4, TRINITY_DN62212_c4_g1_i1, TRINITY_DN54507_c0_g1_i1, TRINITY_D…	TRINITY_DN64292_c1_g1_i3, TRINITY_DN59350_c1_g1_i1, TRINITY_DN63627_c4_g1_i4, TRINITY_DN63627_c4_g1_i3, TRINITY_DN57170_c2_g2_i1, TRINITY_DN17202_c0_g1_i1, TRINITY_DN59350_c0_g1_i7, TRINITY_DN59350_c0_g1_i5, TRINITY_DN61885_c2_g1_i2, TRINITY_DN35107_c0_g1_i1, TRINITY_DN27141_c0_g1_i1, TRINITY_DN43879_c0_g1_i1, TRINITY_DN46815_c0_g1_i2, TRINITY_DN46815_c0_g1_i1, TRINITY_DN45056_c0_g1_i1, TRINITY_D…
GO:0042364	water-soluble vitamin biosynthetic process	P	0.0362609	0.00476225	23	17	5301	9625	over	TRINITY_DN63017_c4_g1_i2, TRINITY_DN63954_c0_g1_i6, TRINITY_DN63954_c0_g1_i5, TRINITY_DN63954_c0_g1_i3, TRINITY_DN28955_c0_g1_i1, TRINITY_DN48608_c0_g1_i1, TRINITY_DN57424_c0_g1_i1, TRINITY_DN47820_c0_g1_i1, TRINITY_DN61539_c3_g1_i1, TRINITY_DN50575_c0_g1_i1, TRINITY_DN360_c0_g3_i1, TRINITY_DN31727_c0_g1_i4, TRINITY_DN31727_c0_g1_i3, TRINITY_DN31727_c0_g1_i2, TRINITY_DN31727_c0_g1_i1, TRINITY_DN4…	TRINITY_DN61089_c2_g1_i2, TRINITY_DN61089_c2_g1_i1, TRINITY_DN47775_c0_g1_i1, TRINITY_DN57401_c0_g3_i3, TRINITY_DN57401_c0_g3_i2, TRINITY_DN57401_c0_g3_i1, TRINITY_DN61089_c2_g4_i2, TRINITY_DN61089_c2_g4_i1, TRINITY_DN30186_c0_g3_i1, TRINITY_DN64328_c4_g1_i4, TRINITY_DN64328_c4_g1_i2, TRINITY_DN64328_c4_g1_i1, TRINITY_DN57401_c0_g2_i1, TRINITY_DN61089_c2_g3_i1, TRINITY_DN44349_c0_g1_i1, TRINITY_D…
GO:0042339	keratan sulfate metabolic process	P	0.036912	0.00487445	26	20	5298	9622	over	TRINITY_DN57260_c0_g1_i2, TRINITY_DN57260_c0_g1_i1, TRINITY_DN62110_c3_g3_i1, TRINITY_DN60455_c1_g1_i1, TRINITY_DN64076_c0_g2_i2, TRINITY_DN64076_c0_g2_i1, TRINITY_DN65162_c7_g1_i1, TRINITY_DN64508_c0_g2_i2, TRINITY_DN64508_c0_g2_i1, TRINITY_DN44486_c0_g4_i1, TRINITY_DN61542_c1_g1_i4, TRINITY_DN61542_c1_g1_i3, TRINITY_DN61542_c1_g1_i1, TRINITY_DN50704_c0_g1_i2, TRINITY_DN64095_c0_g1_i1, TRINITY_D…	TRINITY_DN58086_c1_g7_i6, TRINITY_DN49755_c0_g1_i1, TRINITY_DN53651_c0_g1_i1, TRINITY_DN64029_c4_g4_i3, TRINITY_DN55067_c0_g1_i8, TRINITY_DN64359_c6_g1_i2, TRINITY_DN64359_c6_g1_i1, TRINITY_DN61108_c0_g1_i2, TRINITY_DN61108_c0_g1_i1, TRINITY_DN61563_c1_g2_i2, TRINITY_DN61563_c1_g2_i1, TRINITY_DN58869_c0_g1_i1, TRINITY_DN65154_c1_g2_i2, TRINITY_DN57493_c0_g1_i2, TRINITY_DN57493_c0_g1_i1, TRINITY_D…
GO:0032430	positive regulation of phospholipase A2 activity	P	0.0369246	0.00488128	14	7	5310	9635	over	TRINITY_DN30969_c0_g1_i1, TRINITY_DN58571_c2_g2_i5, TRINITY_DN58571_c2_g2_i3, TRINITY_DN58571_c2_g2_i2, TRINITY_DN58571_c2_g2_i1, TRINITY_DN63810_c1_g2_i5, TRINITY_DN63810_c1_g2_i4, TRINITY_DN63810_c1_g2_i2, TRINITY_DN63810_c1_g2_i1, TRINITY_DN33534_c0_g1_i2, TRINITY_DN33534_c0_g1_i1, TRINITY_DN57928_c6_g1_i1, TRINITY_DN57226_c0_g1_i2, TRINITY_DN57226_c0_g1_i1	TRINITY_DN48201_c0_g1_i1, TRINITY_DN59897_c2_g1_i6, TRINITY_DN59897_c2_g1_i5, TRINITY_DN59897_c2_g1_i4, TRINITY_DN51913_c0_g1_i1, TRINITY_DN63420_c4_g1_i1, TRINITY_DN30969_c1_g1_i1
GO:0014067	negative regulation of phosphatidylinositol 3-kinase signaling	P	0.037795	0.00504571	31	26	5293	9616	over	TRINITY_DN46640_c0_g1_i2, TRINITY_DN46640_c0_g1_i1, TRINITY_DN65218_c2_g10_i4, TRINITY_DN65218_c2_g10_i3, TRINITY_DN65218_c2_g10_i2, TRINITY_DN65218_c2_g10_i1, TRINITY_DN65218_c1_g1_i1, TRINITY_DN43272_c0_g1_i1, TRINITY_DN49532_c0_g1_i1, TRINITY_DN63776_c7_g3_i1, TRINITY_DN64679_c4_g1_i1, TRINITY_DN43086_c0_g1_i1, TRINITY_DN56336_c0_g1_i3, TRINITY_DN56336_c0_g1_i2, TRINITY_DN56336_c0_g1_i1, TRINI…	TRINITY_DN58887_c4_g3_i2, TRINITY_DN58134_c6_g1_i5, TRINITY_DN58134_c6_g1_i2, TRINITY_DN58134_c6_g1_i1, TRINITY_DN57331_c0_g1_i1, TRINITY_DN64407_c2_g2_i1, TRINITY_DN59973_c1_g1_i2, TRINITY_DN59973_c1_g1_i1, TRINITY_DN60022_c0_g2_i4, TRINITY_DN60022_c0_g2_i1, TRINITY_DN59290_c2_g1_i1, TRINITY_DN64407_c2_g1_i3, TRINITY_DN64407_c2_g1_i2, TRINITY_DN64407_c2_g1_i1, TRINITY_DN61989_c2_g1_i7, TRINITY_D…
GO:0002467	germinal center formation	P	0.039438	0.00530375	16	9	5308	9633	over	TRINITY_DN59704_c0_g1_i4, TRINITY_DN59704_c0_g1_i3, TRINITY_DN59704_c0_g1_i2, TRINITY_DN59704_c0_g1_i1, TRINITY_DN43591_c0_g1_i1, TRINITY_DN52279_c0_g1_i8, TRINITY_DN52279_c0_g1_i2, TRINITY_DN61875_c0_g1_i1, TRINITY_DN60979_c1_g7_i1, TRINITY_DN46351_c1_g1_i1, TRINITY_DN55574_c0_g1_i1, TRINITY_DN61277_c5_g1_i4, TRINITY_DN61277_c5_g1_i3, TRINITY_DN61277_c5_g1_i2, TRINITY_DN61277_c5_g1_i1, TRINITY_D…	TRINITY_DN52819_c0_g1_i2, TRINITY_DN52819_c0_g1_i1, TRINITY_DN60129_c1_g1_i2, TRINITY_DN60129_c1_g1_i1, TRINITY_DN61140_c2_g1_i3, TRINITY_DN61140_c2_g1_i1, TRINITY_DN43238_c1_g1_i1, TRINITY_DN50846_c0_g2_i1, TRINITY_DN59176_c7_g1_i1
GO:0032695	negative regulation of interleukin-12 production	P	0.0396992	0.00534585	20	13	5304	9629	over	TRINITY_DN65218_c2_g10_i3, TRINITY_DN65218_c1_g1_i1, TRINITY_DN59274_c0_g1_i1, TRINITY_DN8682_c0_g1_i1, TRINITY_DN49864_c0_g1_i3, TRINITY_DN49864_c0_g1_i2, TRINITY_DN49864_c0_g1_i1, TRINITY_DN53714_c0_g1_i8, TRINITY_DN53714_c0_g1_i5, TRINITY_DN53714_c0_g1_i4, TRINITY_DN53714_c0_g1_i3, TRINITY_DN53714_c0_g1_i2, TRINITY_DN41408_c0_g1_i2, TRINITY_DN41408_c0_g1_i1, TRINITY_DN34933_c0_g1_i1, TRINITY_D…	TRINITY_DN62065_c0_g1_i5, TRINITY_DN62065_c0_g1_i3, TRINITY_DN62065_c0_g1_i1, TRINITY_DN59512_c0_g1_i7, TRINITY_DN59512_c0_g1_i6, TRINITY_DN59078_c9_g1_i8, TRINITY_DN59078_c9_g1_i5, TRINITY_DN40012_c0_g1_i1, TRINITY_DN33797_c0_g1_i1, TRINITY_DN59078_c9_g1_i11, TRINITY_DN59078_c9_g3_i1, TRINITY_DN30134_c0_g1_i1, TRINITY_DN51412_c0_g1_i1
GO:0006711	estrogen catabolic process	P	0.0396992	0.00539727	8	2	5316	9640	over	TRINITY_DN61013_c0_g1_i12, TRINITY_DN61013_c0_g1_i11, TRINITY_DN61013_c0_g1_i9, TRINITY_DN61013_c0_g1_i8, TRINITY_DN61013_c0_g1_i6, TRINITY_DN61013_c0_g1_i4, TRINITY_DN61013_c0_g1_i3, TRINITY_DN61013_c0_g1_i1	TRINITY_DN47727_c0_g1_i1, TRINITY_DN26970_c0_g1_i1
GO:0060158	phospholipase C-activating dopamine receptor signaling pathway	P	0.0396992	0.00539727	8	2	5316	9640	over	TRINITY_DN705_c0_g1_i1, TRINITY_DN42186_c0_g1_i1, TRINITY_DN61851_c1_g1_i1, TRINITY_DN38985_c1_g1_i1, TRINITY_DN38985_c0_g1_i1, TRINITY_DN55751_c1_g1_i1, TRINITY_DN56251_c2_g1_i1, TRINITY_DN48171_c0_g1_i1	TRINITY_DN42017_c0_g1_i1, TRINITY_DN55751_c0_g1_i1
GO:0060086	circadian temperature homeostasis	P	0.0396992	0.00539727	8	2	5316	9640	over	TRINITY_DN50921_c0_g1_i2, TRINITY_DN50921_c0_g1_i1, TRINITY_DN39073_c0_g1_i1, TRINITY_DN39073_c1_g3_i1, TRINITY_DN55418_c0_g3_i1, TRINITY_DN39073_c1_g5_i1, TRINITY_DN60989_c7_g1_i1, TRINITY_DN60989_c1_g1_i1	TRINITY_DN39073_c1_g6_i1, TRINITY_DN63363_c3_g2_i1
GO:0060012	synaptic transmission, glycinergic	P	0.0396992	0.00539727	8	2	5316	9640	over	TRINITY_DN28357_c0_g1_i1, TRINITY_DN62572_c1_g2_i1, TRINITY_DN58373_c0_g2_i1, TRINITY_DN59407_c1_g1_i5, TRINITY_DN59407_c1_g1_i4, TRINITY_DN59407_c1_g1_i3, TRINITY_DN59407_c1_g1_i2, TRINITY_DN59407_c1_g1_i1	TRINITY_DN56678_c0_g1_i1, TRINITY_DN40662_c0_g1_i1
GO:0018342	protein prenylation	P	0.0396992	0.00539727	8	2	5316	9640	over	TRINITY_DN64624_c0_g4_i1, TRINITY_DN63312_c1_g1_i3, TRINITY_DN63312_c1_g1_i2, TRINITY_DN55941_c0_g1_i1, TRINITY_DN49147_c0_g2_i2, TRINITY_DN49147_c0_g2_i1, TRINITY_DN46367_c1_g1_i1, TRINITY_DN51913_c0_g2_i1	TRINITY_DN62358_c0_g1_i3, TRINITY_DN62358_c0_g1_i2
GO:0070859	positive regulation of bile acid biosynthetic process	P	0.0396992	0.00539727	8	2	5316	9640	over	TRINITY_DN50921_c0_g1_i2, TRINITY_DN50921_c0_g1_i1, TRINITY_DN39073_c0_g1_i1, TRINITY_DN39073_c1_g3_i1, TRINITY_DN55418_c0_g3_i1, TRINITY_DN39073_c1_g5_i1, TRINITY_DN60989_c7_g1_i1, TRINITY_DN60989_c1_g1_i1	TRINITY_DN39073_c1_g6_i1, TRINITY_DN63363_c3_g2_i1
GO:0009264	deoxyribonucleotide catabolic process	P	0.0396992	0.00539727	8	2	5316	9640	over	TRINITY_DN28873_c0_g1_i2, TRINITY_DN63042_c1_g1_i2, TRINITY_DN63042_c1_g1_i1, TRINITY_DN45519_c0_g1_i3, TRINITY_DN45519_c0_g1_i2, TRINITY_DN45519_c0_g1_i1, TRINITY_DN53137_c0_g1_i1, TRINITY_DN56784_c0_g1_i1	TRINITY_DN54228_c0_g1_i2, TRINITY_DN54228_c0_g1_i1
GO:0030643	cellular phosphate ion homeostasis	P	0.0396992	0.00539727	8	2	5316	9640	over	TRINITY_DN60248_c0_g1_i10, TRINITY_DN60248_c0_g1_i9, TRINITY_DN60248_c0_g1_i8, TRINITY_DN60248_c0_g1_i5, TRINITY_DN60248_c0_g1_i3, TRINITY_DN60248_c0_g1_i1, TRINITY_DN63110_c2_g1_i1, TRINITY_DN37945_c0_g1_i1	TRINITY_DN56478_c0_g1_i2, TRINITY_DN56478_c0_g1_i1
GO:0016036	cellular response to phosphate starvation	P	0.0396992	0.00539727	8	2	5316	9640	over	TRINITY_DN42798_c0_g1_i1, TRINITY_DN35007_c0_g1_i1, TRINITY_DN48608_c0_g1_i1, TRINITY_DN65102_c0_g13_i2, TRINITY_DN65102_c0_g13_i1, TRINITY_DN52488_c0_g1_i2, TRINITY_DN52488_c0_g1_i1, TRINITY_DN60536_c1_g1_i1	TRINITY_DN59438_c0_g1_i1, TRINITY_DN62103_c0_g4_i1
GO:0015979	photosynthesis	P	0.0396992	0.00539727	8	2	5316	9640	over	TRINITY_DN52526_c0_g1_i1, TRINITY_DN57626_c0_g1_i2, TRINITY_DN57626_c0_g1_i1, TRINITY_DN58961_c0_g1_i4, TRINITY_DN58961_c0_g1_i3, TRINITY_DN58961_c0_g1_i2, TRINITY_DN58961_c0_g1_i1, TRINITY_DN59667_c10_g1_i1	TRINITY_DN26733_c0_g1_i1, TRINITY_DN56327_c1_g1_i1
GO:0046386	deoxyribose phosphate catabolic process	P	0.0396992	0.00539727	8	2	5316	9640	over	TRINITY_DN28873_c0_g1_i2, TRINITY_DN63042_c1_g1_i2, TRINITY_DN63042_c1_g1_i1, TRINITY_DN45519_c0_g1_i3, TRINITY_DN45519_c0_g1_i2, TRINITY_DN45519_c0_g1_i1, TRINITY_DN53137_c0_g1_i1, TRINITY_DN56784_c0_g1_i1	TRINITY_DN54228_c0_g1_i2, TRINITY_DN54228_c0_g1_i1
GO:0031629	synaptic vesicle fusion to presynaptic membrane	P	0.0396992	0.00540244	24	18	5300	9624	over	TRINITY_DN48420_c0_g1_i3, TRINITY_DN48420_c0_g1_i2, TRINITY_DN48420_c0_g1_i1, TRINITY_DN59109_c0_g1_i1, TRINITY_DN54870_c0_g1_i1, TRINITY_DN53635_c0_g1_i1, TRINITY_DN61634_c4_g1_i1, TRINITY_DN60227_c3_g1_i6, TRINITY_DN60227_c3_g1_i5, TRINITY_DN60227_c3_g1_i3, TRINITY_DN60227_c3_g1_i1, TRINITY_DN48988_c1_g2_i1, TRINITY_DN64769_c0_g1_i7, TRINITY_DN64769_c0_g1_i6, TRINITY_DN64769_c0_g1_i5, TRINITY_D…	TRINITY_DN63607_c0_g2_i4, TRINITY_DN63607_c0_g2_i3, TRINITY_DN63607_c0_g2_i2, TRINITY_DN63607_c0_g2_i1, TRINITY_DN53672_c0_g1_i1, TRINITY_DN59121_c4_g2_i5, TRINITY_DN59121_c4_g2_i4, TRINITY_DN53833_c0_g1_i2, TRINITY_DN53833_c0_g1_i1, TRINITY_DN58483_c2_g4_i9, TRINITY_DN58483_c2_g4_i1, TRINITY_DN57301_c4_g1_i3, TRINITY_DN57301_c4_g1_i2, TRINITY_DN57301_c4_g1_i1, TRINITY_DN60227_c7_g1_i1, TRINITY_D…
GO:1903358	regulation of Golgi organization	P	0.0398583	0.00542821	18	11	5306	9631	over	TRINITY_DN10519_c0_g1_i1, TRINITY_DN55109_c1_g1_i1, TRINITY_DN60681_c1_g1_i1, TRINITY_DN64195_c4_g1_i1, TRINITY_DN55015_c0_g2_i1, TRINITY_DN59588_c0_g2_i8, TRINITY_DN59588_c0_g2_i7, TRINITY_DN59588_c0_g2_i6, TRINITY_DN59588_c0_g2_i5, TRINITY_DN59588_c0_g2_i4, TRINITY_DN59588_c0_g2_i3, TRINITY_DN59588_c0_g2_i2, TRINITY_DN59588_c0_g2_i1, TRINITY_DN57455_c0_g1_i2, TRINITY_DN57455_c0_g1_i1, TRINITY_D…	TRINITY_DN60391_c2_g2_i4, TRINITY_DN58259_c3_g1_i3, TRINITY_DN58259_c3_g1_i2, TRINITY_DN58259_c3_g1_i1, TRINITY_DN56325_c0_g1_i1, TRINITY_DN64724_c0_g1_i1, TRINITY_DN50481_c0_g1_i5, TRINITY_DN50481_c0_g1_i2, TRINITY_DN60746_c6_g1_i1, TRINITY_DN58535_c7_g1_i2, TRINITY_DN58535_c7_g1_i1
GO:0060440	trachea formation	P	0.0400514	0.00569031	5	0	5319	9642	over	TRINITY_DN48829_c0_g1_i1, TRINITY_DN50434_c2_g1_i1, TRINITY_DN50261_c0_g2_i1, TRINITY_DN50261_c0_g1_i1, TRINITY_DN44871_c0_g1_i1
GO:0060340	positive regulation of type I interferon-mediated signaling pathway	P	0.0400514	0.00569031	5	0	5319	9642	over	TRINITY_DN49409_c0_g1_i1, TRINITY_DN52136_c0_g2_i1, TRINITY_DN125_c0_g1_i1, TRINITY_DN44252_c0_g1_i1, TRINITY_DN52136_c0_g1_i1
GO:0006307	DNA dealkylation involved in DNA repair	P	0.0400514	0.00569031	5	0	5319	9642	over	TRINITY_DN57314_c0_g1_i6, TRINITY_DN57314_c0_g1_i4, TRINITY_DN57314_c0_g1_i3, TRINITY_DN57314_c0_g1_i1, TRINITY_DN56784_c0_g1_i1
GO:1902510	regulation of apoptotic DNA fragmentation	P	0.0400514	0.00569031	5	0	5319	9642	over	TRINITY_DN62323_c8_g1_i2, TRINITY_DN62323_c8_g1_i1, TRINITY_DN33192_c0_g1_i1, TRINITY_DN58638_c1_g1_i2, TRINITY_DN58638_c1_g1_i1
GO:0006166	purine ribonucleoside salvage	P	0.0400514	0.00569031	5	0	5319	9642	over	TRINITY_DN58697_c4_g1_i1, TRINITY_DN40732_c0_g1_i1, TRINITY_DN56766_c0_g1_i2, TRINITY_DN56766_c0_g1_i1, TRINITY_DN34474_c0_g2_i1
GO:0006108	malate metabolic process	P	0.0400514	0.00569031	5	0	5319	9642	over	TRINITY_DN57209_c0_g1_i1, TRINITY_DN62467_c1_g2_i1, TRINITY_DN63757_c2_g1_i2, TRINITY_DN63757_c2_g1_i1, TRINITY_DN59667_c10_g1_i1
GO:0018026	peptidyl-lysine monomethylation	P	0.0400514	0.00569031	5	0	5319	9642	over	TRINITY_DN59992_c0_g1_i1, TRINITY_DN63858_c0_g2_i1, TRINITY_DN51922_c0_g1_i1, TRINITY_DN46255_c0_g1_i2, TRINITY_DN46255_c0_g1_i1
GO:0006043	glucosamine catabolic process	P	0.0400514	0.00569031	5	0	5319	9642	over	TRINITY_DN29679_c0_g3_i1, TRINITY_DN60855_c1_g1_i4, TRINITY_DN60855_c1_g1_i3, TRINITY_DN60855_c1_g1_i2, TRINITY_DN60855_c1_g1_i1
GO:0035928	rRNA import into mitochondrion	P	0.0400514	0.00569031	5	0	5319	9642	over	TRINITY_DN51193_c2_g1_i2, TRINITY_DN51193_c2_g1_i1, TRINITY_DN34022_c0_g1_i1, TRINITY_DN52726_c0_g1_i1, TRINITY_DN62296_c0_g3_i1
GO:0070165	positive regulation of adiponectin secretion	P	0.0400514	0.00569031	5	0	5319	9642	over	TRINITY_DN36412_c0_g1_i2, TRINITY_DN36412_c0_g1_i1, TRINITY_DN61127_c0_g1_i2, TRINITY_DN61127_c0_g1_i1, TRINITY_DN61823_c0_g1_i1
GO:0009099	valine biosynthetic process	P	0.0400514	0.00569031	5	0	5319	9642	over	TRINITY_DN23992_c0_g2_i1, TRINITY_DN63793_c4_g8_i1, TRINITY_DN63793_c2_g1_i2, TRINITY_DN63793_c2_g1_i1, TRINITY_DN23992_c0_g1_i1
GO:0009098	leucine biosynthetic process	P	0.0400514	0.00569031	5	0	5319	9642	over	TRINITY_DN23992_c0_g2_i1, TRINITY_DN63793_c4_g8_i1, TRINITY_DN63793_c2_g1_i2, TRINITY_DN63793_c2_g1_i1, TRINITY_DN23992_c0_g1_i1
GO:0009097	isoleucine biosynthetic process	P	0.0400514	0.00569031	5	0	5319	9642	over	TRINITY_DN23992_c0_g2_i1, TRINITY_DN63793_c4_g8_i1, TRINITY_DN63793_c2_g1_i2, TRINITY_DN63793_c2_g1_i1, TRINITY_DN23992_c0_g1_i1
GO:0042464	dosage compensation by hypoactivation of X chromosome	P	0.0400514	0.00569031	5	0	5319	9642	over	TRINITY_DN50921_c0_g1_i2, TRINITY_DN50921_c0_g1_i1, TRINITY_DN54393_c2_g1_i8, TRINITY_DN54393_c2_g1_i2, TRINITY_DN54393_c2_g1_i1
GO:0016117	carotenoid biosynthetic process	P	0.0400514	0.00569031	5	0	5319	9642	over	TRINITY_DN60557_c0_g1_i1, TRINITY_DN59760_c0_g1_i1, TRINITY_DN62901_c0_g1_i1, TRINITY_DN59760_c1_g2_i1, TRINITY_DN59667_c10_g1_i1
GO:0035268	protein mannosylation	P	0.0400514	0.00569031	5	0	5319	9642	over	TRINITY_DN46541_c0_g1_i1, TRINITY_DN63066_c0_g1_i1, TRINITY_DN60632_c3_g3_i2, TRINITY_DN60632_c1_g1_i2, TRINITY_DN60632_c1_g1_i1
GO:0030259	lipid glycosylation	P	0.0400514	0.00569031	5	0	5319	9642	over	TRINITY_DN56543_c0_g1_i1, TRINITY_DN51910_c0_g1_i1, TRINITY_DN38940_c0_g1_i2, TRINITY_DN56656_c0_g1_i2, TRINITY_DN56656_c0_g1_i1
GO:0002741	positive regulation of cytokine secretion involved in immune response	P	0.0400514	0.00569031	5	0	5319	9642	over	TRINITY_DN60024_c0_g2_i1, TRINITY_DN52136_c0_g2_i1, TRINITY_DN60024_c0_g1_i2, TRINITY_DN60024_c0_g1_i1, TRINITY_DN52136_c0_g1_i1
GO:0097029	mature conventional dendritic cell differentiation	P	0.0400514	0.00569031	5	0	5319	9642	over	TRINITY_DN60024_c0_g2_i1, TRINITY_DN60024_c0_g1_i2, TRINITY_DN60024_c0_g1_i1, TRINITY_DN53480_c1_g1_i2, TRINITY_DN53480_c1_g1_i1
GO:0002554	serotonin secretion by platelet	P	0.0400514	0.00569031	5	0	5319	9642	over	TRINITY_DN60109_c8_g3_i14, TRINITY_DN60109_c8_g3_i8, TRINITY_DN60109_c8_g3_i6, TRINITY_DN60109_c8_g3_i4, TRINITY_DN63905_c9_g2_i1
GO:0007374	posterior midgut invagination	P	0.0400514	0.00569031	5	0	5319	9642	over	TRINITY_DN60816_c1_g6_i1, TRINITY_DN57426_c0_g1_i1, TRINITY_DN60816_c1_g5_i1, TRINITY_DN56251_c2_g1_i1, TRINITY_DN60550_c10_g1_i1
GO:0007303	cytoplasmic transport, nurse cell to oocyte	P	0.0400514	0.00569031	5	0	5319	9642	over	TRINITY_DN28967_c0_g2_i1, TRINITY_DN35780_c0_g1_i1, TRINITY_DN62085_c5_g9_i4, TRINITY_DN62085_c5_g9_i3, TRINITY_DN62085_c5_g9_i1
GO:0045492	xylan biosynthetic process	P	0.0400514	0.00569031	5	0	5319	9642	over	TRINITY_DN52099_c0_g1_i1, TRINITY_DN44881_c0_g1_i1, TRINITY_DN61522_c0_g1_i1, TRINITY_DN47152_c0_g1_i2, TRINITY_DN47152_c0_g1_i1
GO:0045423	regulation of granulocyte macrophage colony-stimulating factor biosynthetic process	P	0.0400514	0.00569031	5	0	5319	9642	over	TRINITY_DN60109_c8_g3_i14, TRINITY_DN60109_c8_g3_i8, TRINITY_DN60109_c8_g3_i6, TRINITY_DN60109_c8_g3_i4, TRINITY_DN37008_c1_g1_i1
GO:1903140	regulation of establishment of endothelial barrier	P	0.0400514	0.00569031	5	0	5319	9642	over	TRINITY_DN33630_c0_g1_i1, TRINITY_DN63109_c2_g1_i5, TRINITY_DN63109_c2_g1_i4, TRINITY_DN63109_c2_g1_i3, TRINITY_DN63109_c2_g1_i2
GO:0005993	trehalose catabolic process	P	0.0400514	0.00569031	5	0	5319	9642	over	TRINITY_DN61576_c3_g1_i1, TRINITY_DN31071_c0_g1_i1, TRINITY_DN58649_c0_g1_i1, TRINITY_DN60340_c6_g11_i2, TRINITY_DN60340_c6_g11_i1
GO:0045040	protein import into mitochondrial outer membrane	P	0.0400514	0.00569031	5	0	5319	9642	over	TRINITY_DN7761_c0_g1_i1, TRINITY_DN59302_c0_g1_i1, TRINITY_DN49363_c1_g1_i1, TRINITY_DN43451_c0_g1_i1, TRINITY_DN46673_c0_g1_i1
GO:0000915	actomyosin contractile ring assembly	P	0.0400514	0.00569031	5	0	5319	9642	over	TRINITY_DN60816_c1_g6_i1, TRINITY_DN57426_c0_g1_i1, TRINITY_DN60816_c1_g5_i1, TRINITY_DN47299_c0_g1_i1, TRINITY_DN60550_c10_g1_i1
GO:0090254	cell elongation involved in imaginal disc-derived wing morphogenesis	P	0.0400514	0.00569031	5	0	5319	9642	over	TRINITY_DN60816_c1_g6_i1, TRINITY_DN28967_c0_g2_i1, TRINITY_DN57426_c0_g1_i1, TRINITY_DN60816_c1_g5_i1, TRINITY_DN60550_c10_g1_i1
GO:0036462	TRAIL-activated apoptotic signaling pathway	P	0.0400514	0.00569031	5	0	5319	9642	over	TRINITY_DN59996_c0_g1_i2, TRINITY_DN59996_c0_g1_i1, TRINITY_DN53366_c0_g1_i4, TRINITY_DN53366_c0_g1_i3, TRINITY_DN125_c0_g1_i1
GO:0031554	regulation of DNA-templated transcription, termination	P	0.0400514	0.00569031	5	0	5319	9642	over	TRINITY_DN47295_c0_g1_i2, TRINITY_DN44067_c0_g1_i1, TRINITY_DN29324_c0_g1_i2, TRINITY_DN29324_c0_g1_i1, TRINITY_DN59849_c5_g1_i1
GO:0043308	eosinophil degranulation	P	0.0400514	0.00569031	5	0	5319	9642	over	TRINITY_DN60024_c0_g2_i1, TRINITY_DN57964_c0_g1_i1, TRINITY_DN60024_c0_g1_i2, TRINITY_DN60024_c0_g1_i1, TRINITY_DN64096_c1_g4_i1
GO:2000984	negative regulation of ATP citrate synthase activity	P	0.0400514	0.00569031	5	0	5319	9642	over	TRINITY_DN63897_c2_g1_i1, TRINITY_DN34851_c0_g1_i1, TRINITY_DN60028_c0_g2_i4, TRINITY_DN60028_c0_g2_i3, TRINITY_DN60028_c0_g2_i2
GO:2000979	positive regulation of forebrain neuron differentiation	P	0.0400514	0.00569031	5	0	5319	9642	over	TRINITY_DN63426_c3_g1_i4, TRINITY_DN63426_c3_g1_i3, TRINITY_DN63426_c3_g1_i2, TRINITY_DN63426_c3_g1_i1, TRINITY_DN54526_c0_g1_i1
GO:0008611	ether lipid biosynthetic process	P	0.0400514	0.00569031	5	0	5319	9642	over	TRINITY_DN60488_c0_g1_i1, TRINITY_DN59138_c0_g1_i3, TRINITY_DN59138_c0_g1_i2, TRINITY_DN59138_c0_g1_i1, TRINITY_DN57635_c0_g1_i1
GO:0010890	positive regulation of sequestering of triglyceride	P	0.0400514	0.00569031	5	0	5319	9642	over	TRINITY_DN62323_c8_g1_i2, TRINITY_DN62323_c8_g1_i1, TRINITY_DN61900_c7_g1_i1, TRINITY_DN57839_c1_g1_i7, TRINITY_DN57839_c1_g1_i2
GO:0010747	positive regulation of plasma membrane long-chain fatty acid transport	P	0.0400514	0.00569031	5	0	5319	9642	over	TRINITY_DN62212_c4_g1_i1, TRINITY_DN54507_c0_g1_i1, TRINITY_DN48471_c0_g2_i2, TRINITY_DN48471_c0_g2_i1, TRINITY_DN53766_c1_g1_i1
GO:0022417	protein maturation by protein folding	P	0.0400514	0.00569031	5	0	5319	9642	over	TRINITY_DN8183_c0_g1_i1, TRINITY_DN57777_c1_g1_i1, TRINITY_DN55941_c0_g1_i1, TRINITY_DN44887_c0_g1_i1, TRINITY_DN44573_c0_g1_i1
GO:2000386	positive regulation of ovarian follicle development	P	0.0400514	0.00569031	5	0	5319	9642	over	TRINITY_DN54567_c0_g1_i2, TRINITY_DN54567_c0_g1_i1, TRINITY_DN53425_c0_g1_i3, TRINITY_DN55086_c0_g1_i1, TRINITY_DN3510_c0_g1_i1
GO:0043616	keratinocyte proliferation	P	0.0408635	0.00582256	37	34	5287	9608	over	TRINITY_DN50921_c0_g1_i2, TRINITY_DN50921_c0_g1_i1, TRINITY_DN46307_c1_g1_i1, TRINITY_DN57552_c0_g1_i1, TRINITY_DN5444_c0_g1_i2, TRINITY_DN46387_c0_g1_i1, TRINITY_DN51118_c0_g1_i1, TRINITY_DN61749_c2_g1_i7, TRINITY_DN61749_c2_g1_i3, TRINITY_DN61749_c2_g1_i2, TRINITY_DN61749_c2_g1_i1, TRINITY_DN38015_c1_g1_i1, TRINITY_DN46360_c0_g1_i2, TRINITY_DN46360_c0_g1_i1, TRINITY_DN60388_c1_g1_i1, TRINITY_DN…	TRINITY_DN45586_c0_g1_i1, TRINITY_DN60944_c9_g2_i2, TRINITY_DN60944_c9_g2_i1, TRINITY_DN58448_c1_g1_i2, TRINITY_DN40111_c0_g1_i6, TRINITY_DN40111_c0_g1_i3, TRINITY_DN40111_c0_g1_i2, TRINITY_DN34852_c0_g2_i1, TRINITY_DN48051_c0_g1_i3, TRINITY_DN48051_c0_g1_i1, TRINITY_DN53260_c0_g1_i2, TRINITY_DN53198_c1_g1_i1, TRINITY_DN62795_c0_g1_i6, TRINITY_DN62795_c0_g1_i1, TRINITY_DN62351_c5_g1_i1, TRINITY_D…
GO:0000959	mitochondrial RNA metabolic process	P	0.0430547	0.00632379	13	6	5311	9636	over	TRINITY_DN52694_c0_g1_i1, TRINITY_DN28687_c0_g1_i2, TRINITY_DN28687_c0_g1_i1, TRINITY_DN53457_c1_g1_i1, TRINITY_DN26489_c0_g1_i1, TRINITY_DN29933_c0_g1_i1, TRINITY_DN52145_c0_g1_i1, TRINITY_DN60428_c0_g1_i2, TRINITY_DN60428_c0_g1_i1, TRINITY_DN62402_c6_g1_i2, TRINITY_DN62402_c6_g1_i1, TRINITY_DN61382_c1_g2_i2, TRINITY_DN53020_c0_g1_i1	TRINITY_DN48937_c0_g1_i4, TRINITY_DN48937_c0_g1_i1, TRINITY_DN61352_c0_g1_i1, TRINITY_DN62966_c1_g1_i6, TRINITY_DN62966_c1_g1_i5, TRINITY_DN62966_c1_g1_i3
GO:0000466	maturation of 5.8S rRNA from tricistronic rRNA transcript (SSU-rRNA, 5.8S rRNA, LSU-rRNA)	P	0.0430547	0.00632379	13	6	5311	9636	over	TRINITY_DN693_c0_g1_i1, TRINITY_DN26965_c0_g1_i1, TRINITY_DN59689_c0_g1_i1, TRINITY_DN46932_c0_g1_i1, TRINITY_DN28955_c0_g1_i1, TRINITY_DN19031_c0_g1_i1, TRINITY_DN55612_c0_g1_i1, TRINITY_DN11022_c0_g1_i1, TRINITY_DN43372_c0_g1_i1, TRINITY_DN40636_c0_g1_i1, TRINITY_DN3182_c0_g1_i1, TRINITY_DN45255_c0_g1_i1, TRINITY_DN50287_c0_g1_i1	TRINITY_DN63662_c0_g1_i1, TRINITY_DN53384_c0_g3_i12, TRINITY_DN53384_c0_g3_i11, TRINITY_DN53384_c0_g3_i7, TRINITY_DN53384_c0_g3_i5, TRINITY_DN53384_c0_g3_i3
GO:0036289	peptidyl-serine autophosphorylation	P	0.0430547	0.00632379	13	6	5311	9636	over	TRINITY_DN59185_c12_g1_i1, TRINITY_DN63525_c0_g2_i6, TRINITY_DN63525_c0_g2_i5, TRINITY_DN63525_c0_g2_i4, TRINITY_DN63525_c0_g2_i3, TRINITY_DN63525_c0_g2_i2, TRINITY_DN63525_c0_g2_i1, TRINITY_DN60682_c6_g1_i1, TRINITY_DN59116_c6_g4_i1, TRINITY_DN64861_c4_g2_i1, TRINITY_DN59185_c8_g1_i1, TRINITY_DN59185_c11_g4_i2, TRINITY_DN59185_c11_g4_i1	TRINITY_DN62741_c0_g1_i2, TRINITY_DN62741_c0_g1_i1, TRINITY_DN64720_c0_g1_i2, TRINITY_DN59116_c5_g1_i3, TRINITY_DN59116_c5_g1_i1, TRINITY_DN54555_c0_g1_i1
GO:0006094	gluconeogenesis	P	0.0437089	0.0064289	106	134	5218	9508	over	TRINITY_DN63017_c4_g1_i2, TRINITY_DN52401_c0_g1_i1, TRINITY_DN52099_c0_g1_i1, TRINITY_DN50921_c0_g1_i2, TRINITY_DN50921_c0_g1_i1, TRINITY_DN63040_c0_g1_i1, TRINITY_DN55598_c1_g9_i1, TRINITY_DN63954_c0_g1_i5, TRINITY_DN63954_c0_g1_i4, TRINITY_DN63954_c0_g1_i2, TRINITY_DN63954_c0_g1_i1, TRINITY_DN61525_c0_g1_i7, TRINITY_DN61525_c0_g1_i6, TRINITY_DN61525_c0_g1_i5, TRINITY_DN61525_c0_g1_i4, TRINITY_D…	TRINITY_DN56739_c1_g2_i1, TRINITY_DN57084_c1_g2_i6, TRINITY_DN57084_c1_g2_i5, TRINITY_DN57084_c1_g2_i4, TRINITY_DN57084_c1_g2_i3, TRINITY_DN57084_c1_g2_i2, TRINITY_DN57084_c1_g2_i1, TRINITY_DN61153_c1_g1_i1, TRINITY_DN39173_c0_g1_i1, TRINITY_DN57331_c0_g1_i1, TRINITY_DN57658_c0_g1_i1, TRINITY_DN63959_c2_g1_i7, TRINITY_DN64974_c1_g2_i1, TRINITY_DN56973_c0_g1_i1, TRINITY_DN40850_c0_g1_i1, TRINITY_D…
GO:0072643	interferon-gamma secretion	P	0.0447911	0.00661122	29	25	5295	9617	over	TRINITY_DN60024_c0_g2_i1, TRINITY_DN65218_c2_g10_i3, TRINITY_DN65218_c2_g10_i2, TRINITY_DN65218_c2_g10_i1, TRINITY_DN65218_c1_g1_i1, TRINITY_DN33193_c0_g1_i1, TRINITY_DN49864_c0_g1_i3, TRINITY_DN49864_c0_g1_i2, TRINITY_DN49864_c0_g1_i1, TRINITY_DN53714_c0_g1_i5, TRINITY_DN53714_c0_g1_i4, TRINITY_DN53714_c0_g1_i3, TRINITY_DN64174_c9_g1_i1, TRINITY_DN49908_c0_g1_i2, TRINITY_DN49908_c0_g1_i1, TRINIT…	TRINITY_DN62665_c2_g1_i3, TRINITY_DN62665_c2_g1_i2, TRINITY_DN62665_c2_g1_i1, TRINITY_DN60550_c7_g1_i3, TRINITY_DN60550_c7_g1_i2, TRINITY_DN33797_c0_g1_i1, TRINITY_DN57596_c0_g2_i4, TRINITY_DN57596_c0_g2_i2, TRINITY_DN60022_c0_g2_i4, TRINITY_DN60022_c0_g2_i1, TRINITY_DN44184_c0_g1_i1, TRINITY_DN50045_c0_g1_i2, TRINITY_DN50045_c0_g1_i1, TRINITY_DN49474_c0_g2_i1, TRINITY_DN61989_c2_g1_i7, TRINITY_D…
GO:0046579	positive regulation of Ras protein signal transduction	P	0.0450442	0.0066509	50	52	5274	9590	over	TRINITY_DN60024_c0_g2_i1, TRINITY_DN60748_c0_g1_i4, TRINITY_DN60748_c0_g1_i3, TRINITY_DN60748_c0_g1_i2, TRINITY_DN60748_c0_g1_i1, TRINITY_DN64624_c0_g4_i1, TRINITY_DN60830_c0_g1_i2, TRINITY_DN60830_c0_g1_i1, TRINITY_DN56154_c1_g2_i2, TRINITY_DN56154_c1_g2_i1, TRINITY_DN61867_c1_g1_i4, TRINITY_DN61867_c1_g1_i2, TRINITY_DN52825_c1_g1_i3, TRINITY_DN52825_c1_g1_i2, TRINITY_DN58571_c2_g2_i5, TRINITY_D…	TRINITY_DN62065_c0_g1_i5, TRINITY_DN62065_c0_g1_i4, TRINITY_DN62065_c0_g1_i3, TRINITY_DN62065_c0_g1_i2, TRINITY_DN62065_c0_g1_i1, TRINITY_DN59897_c2_g1_i6, TRINITY_DN59897_c2_g1_i5, TRINITY_DN59897_c2_g1_i4, TRINITY_DN62300_c2_g2_i1, TRINITY_DN62300_c3_g1_i1, TRINITY_DN62665_c2_g1_i3, TRINITY_DN62665_c2_g1_i2, TRINITY_DN62665_c2_g1_i1, TRINITY_DN59887_c0_g1_i3, TRINITY_DN55134_c1_g2_i1, TRINITY_D…
GO:0006513	protein monoubiquitination	P	0.0461429	0.00683695	60	67	5264	9575	over	TRINITY_DN53808_c0_g1_i1, TRINITY_DN65218_c2_g10_i3, TRINITY_DN65218_c2_g10_i2, TRINITY_DN65218_c2_g10_i1, TRINITY_DN65218_c2_g3_i1, TRINITY_DN57580_c1_g2_i1, TRINITY_DN51621_c0_g1_i2, TRINITY_DN51621_c0_g1_i1, TRINITY_DN8682_c0_g1_i1, TRINITY_DN48197_c0_g1_i2, TRINITY_DN48197_c0_g1_i1, TRINITY_DN49864_c0_g1_i3, TRINITY_DN49864_c0_g1_i2, TRINITY_DN49864_c0_g1_i1, TRINITY_DN43370_c0_g1_i2, TRINITY…	TRINITY_DN62557_c6_g1_i2, TRINITY_DN62557_c6_g1_i1, TRINITY_DN45261_c0_g1_i1, TRINITY_DN54149_c0_g1_i2, TRINITY_DN54149_c0_g1_i1, TRINITY_DN48191_c0_g3_i1, TRINITY_DN60682_c15_g1_i1, TRINITY_DN41026_c0_g2_i1, TRINITY_DN63848_c1_g1_i2, TRINITY_DN63848_c1_g1_i1, TRINITY_DN33797_c0_g1_i1, TRINITY_DN53077_c0_g1_i1, TRINITY_DN64373_c1_g2_i6, TRINITY_DN64373_c1_g2_i5, TRINITY_DN64373_c1_g2_i3, TRINITY_…
GO:1902745	positive regulation of lamellipodium organization	P	0.0461604	0.00684432	47	48	5277	9594	over	TRINITY_DN60939_c1_g1_i1, TRINITY_DN62209_c0_g1_i3, TRINITY_DN46788_c2_g1_i2, TRINITY_DN60248_c0_g1_i10, TRINITY_DN46863_c0_g1_i1, TRINITY_DN60725_c0_g2_i11, TRINITY_DN60725_c0_g2_i10, TRINITY_DN63992_c4_g1_i1, TRINITY_DN60725_c0_g2_i9, TRINITY_DN60725_c0_g2_i8, TRINITY_DN60725_c0_g2_i7, TRINITY_DN60725_c0_g2_i5, TRINITY_DN60725_c0_g2_i4, TRINITY_DN60725_c0_g2_i3, TRINITY_DN60248_c0_g1_i9, TRINIT…	TRINITY_DN61889_c1_g2_i2, TRINITY_DN61889_c1_g2_i1, TRINITY_DN63372_c0_g1_i4, TRINITY_DN63372_c0_g1_i3, TRINITY_DN63372_c0_g1_i2, TRINITY_DN63372_c0_g1_i1, TRINITY_DN59887_c0_g1_i3, TRINITY_DN7860_c0_g1_i1, TRINITY_DN65311_c1_g1_i6, TRINITY_DN65311_c1_g1_i2, TRINITY_DN60939_c2_g1_i2, TRINITY_DN60939_c2_g1_i1, TRINITY_DN63992_c3_g1_i1, TRINITY_DN3169_c0_g1_i1, TRINITY_DN61077_c5_g1_i1, TRINITY_DN5…
GO:0055072	iron ion homeostasis	P	0.0461604	0.00684432	47	48	5277	9594	over	TRINITY_DN40414_c0_g1_i1, TRINITY_DN65332_c0_g2_i1, TRINITY_DN53563_c0_g2_i1, TRINITY_DN55819_c1_g1_i2, TRINITY_DN55819_c1_g1_i1, TRINITY_DN63186_c1_g1_i3, TRINITY_DN63186_c1_g1_i2, TRINITY_DN63186_c1_g1_i1, TRINITY_DN64670_c0_g1_i1, TRINITY_DN62041_c2_g1_i1, TRINITY_DN3656_c0_g1_i1, TRINITY_DN57626_c0_g1_i2, TRINITY_DN57626_c0_g1_i1, TRINITY_DN27311_c0_g1_i2, TRINITY_DN27311_c0_g1_i1, TRINITY_DN…	TRINITY_DN62304_c2_g2_i1, TRINITY_DN48097_c0_g1_i2, TRINITY_DN61047_c3_g1_i1, TRINITY_DN61590_c0_g1_i1, TRINITY_DN63063_c0_g6_i2, TRINITY_DN63063_c0_g6_i1, TRINITY_DN52239_c0_g1_i4, TRINITY_DN52239_c0_g1_i1, TRINITY_DN64149_c0_g1_i4, TRINITY_DN64149_c0_g1_i3, TRINITY_DN64149_c0_g1_i2, TRINITY_DN64149_c0_g1_i1, TRINITY_DN64032_c0_g1_i1, TRINITY_DN34879_c0_g1_i1, TRINITY_DN57296_c1_g1_i1, TRINITY_D…
GO:0001991	regulation of systemic arterial blood pressure by circulatory renin-angiotensin	P	0.0470063	0.00699159	18	12	5306	9630	over	TRINITY_DN61403_c0_g1_i4, TRINITY_DN61403_c0_g1_i3, TRINITY_DN61403_c0_g1_i1, TRINITY_DN40983_c0_g1_i1, TRINITY_DN60024_c0_g2_i1, TRINITY_DN54144_c1_g1_i1, TRINITY_DN57286_c0_g1_i1, TRINITY_DN58902_c0_g1_i3, TRINITY_DN58902_c0_g1_i2, TRINITY_DN58902_c0_g1_i1, TRINITY_DN46683_c0_g2_i1, TRINITY_DN60024_c0_g1_i2, TRINITY_DN60024_c0_g1_i1, TRINITY_DN46139_c0_g1_i1, TRINITY_DN46073_c0_g1_i2, TRINITY_D…	TRINITY_DN48201_c0_g1_i1, TRINITY_DN62183_c6_g1_i2, TRINITY_DN62183_c6_g1_i1, TRINITY_DN51726_c0_g1_i1, TRINITY_DN51770_c0_g1_i1, TRINITY_DN55186_c0_g1_i1, TRINITY_DN60378_c2_g5_i1, TRINITY_DN55356_c0_g1_i1, TRINITY_DN6936_c0_g1_i1, TRINITY_DN60378_c2_g4_i5, TRINITY_DN60378_c2_g4_i2, TRINITY_DN60378_c2_g4_i1
GO:0006552	leucine catabolic process	P	0.0470063	0.00699159	18	12	5306	9630	over	TRINITY_DN39982_c0_g1_i1, TRINITY_DN61640_c5_g1_i1, TRINITY_DN58932_c0_g1_i1, TRINITY_DN50079_c0_g1_i1, TRINITY_DN64622_c0_g3_i1, TRINITY_DN56559_c0_g1_i1, TRINITY_DN27233_c0_g1_i1, TRINITY_DN3182_c0_g1_i1, TRINITY_DN62901_c0_g1_i1, TRINITY_DN62299_c3_g2_i2, TRINITY_DN62299_c3_g2_i1, TRINITY_DN43339_c0_g1_i3, TRINITY_DN43339_c0_g1_i2, TRINITY_DN43339_c0_g1_i1, TRINITY_DN56558_c0_g1_i1, TRINITY_DN…	TRINITY_DN52180_c0_g1_i1, TRINITY_DN53010_c0_g1_i4, TRINITY_DN53010_c0_g1_i3, TRINITY_DN53010_c0_g1_i2, TRINITY_DN53010_c0_g1_i1, TRINITY_DN64622_c0_g4_i1, TRINITY_DN62405_c0_g4_i1, TRINITY_DN374_c0_g1_i1, TRINITY_DN65282_c0_g2_i4, TRINITY_DN65282_c0_g2_i3, TRINITY_DN65282_c0_g2_i2, TRINITY_DN65282_c0_g2_i1
GO:0000381	regulation of alternative mRNA splicing, via spliceosome	P	3.12007e-10	2.4976e-12	8	104	5316	9538	under	TRINITY_DN23992_c0_g2_i1, TRINITY_DN58094_c14_g2_i3, TRINITY_DN35780_c0_g1_i1, TRINITY_DN23992_c0_g1_i1, TRINITY_DN62940_c3_g1_i1, TRINITY_DN62085_c5_g9_i4, TRINITY_DN62085_c5_g9_i3, TRINITY_DN62085_c5_g9_i1	TRINITY_DN61908_c5_g1_i20, TRINITY_DN61908_c5_g1_i17, TRINITY_DN61908_c5_g1_i13, TRINITY_DN61908_c5_g1_i6, TRINITY_DN57364_c0_g1_i2, TRINITY_DN57364_c0_g1_i1, TRINITY_DN53466_c0_g1_i9, TRINITY_DN53466_c0_g1_i8, TRINITY_DN53466_c0_g1_i6, TRINITY_DN53466_c0_g1_i4, TRINITY_DN53466_c0_g1_i3, TRINITY_DN53466_c0_g1_i1, TRINITY_DN63225_c0_g1_i6, TRINITY_DN63225_c0_g1_i5, TRINITY_DN63225_c0_g1_i1, TRINIT…
GO:0071286	cellular response to magnesium ion	P	5.62037e-10	4.8474e-12	2	73	5322	9569	under	TRINITY_DN47291_c0_g1_i1, TRINITY_DN63840_c1_g1_i1	TRINITY_DN56633_c0_g1_i1, TRINITY_DN59719_c2_g1_i2, TRINITY_DN59719_c2_g1_i1, TRINITY_DN36723_c0_g1_i1, TRINITY_DN60262_c0_g1_i1, TRINITY_DN64867_c0_g2_i6, TRINITY_DN64867_c0_g2_i5, TRINITY_DN64867_c0_g2_i4, TRINITY_DN64867_c0_g2_i1, TRINITY_DN59719_c1_g1_i3, TRINITY_DN59719_c1_g1_i1, TRINITY_DN62485_c3_g3_i1, TRINITY_DN55918_c0_g1_i1, TRINITY_DN59715_c1_g1_i3, TRINITY_DN59715_c1_g1_i2, TRINITY_D…
GO:0097113	AMPA glutamate receptor clustering	P	1.19598e-08	1.38356e-10	3	71	5321	9571	under	TRINITY_DN64395_c4_g1_i1, TRINITY_DN56847_c0_g1_i2, TRINITY_DN56847_c0_g1_i1	TRINITY_DN53932_c3_g1_i6, TRINITY_DN53932_c3_g1_i5, TRINITY_DN53932_c3_g1_i4, TRINITY_DN59226_c0_g1_i2, TRINITY_DN59226_c0_g1_i1, TRINITY_DN58947_c1_g2_i5, TRINITY_DN58947_c1_g2_i3, TRINITY_DN58947_c1_g2_i2, TRINITY_DN58947_c1_g2_i1, TRINITY_DN63589_c1_g1_i1, TRINITY_DN50106_c0_g1_i3, TRINITY_DN50106_c0_g1_i2, TRINITY_DN50106_c0_g1_i1, TRINITY_DN52280_c0_g2_i2, TRINITY_DN52280_c0_g2_i1, TRINITY_D…
GO:0071625	vocalization behavior	P	1.60196e-08	1.93596e-10	19	133	5305	9509	under	TRINITY_DN11604_c0_g1_i1, TRINITY_DN53210_c0_g1_i1, TRINITY_DN64395_c4_g1_i1, TRINITY_DN61831_c3_g4_i1, TRINITY_DN57643_c5_g27_i3, TRINITY_DN57643_c5_g27_i2, TRINITY_DN58875_c0_g2_i3, TRINITY_DN58875_c0_g2_i2, TRINITY_DN58875_c0_g2_i1, TRINITY_DN37108_c0_g1_i2, TRINITY_DN37108_c0_g1_i1, TRINITY_DN54711_c0_g1_i4, TRINITY_DN54711_c0_g1_i2, TRINITY_DN54711_c0_g1_i1, TRINITY_DN20822_c0_g1_i1, TRINITY…	TRINITY_DN53932_c3_g1_i6, TRINITY_DN53932_c3_g1_i5, TRINITY_DN53932_c3_g1_i4, TRINITY_DN53932_c3_g1_i3, TRINITY_DN53932_c3_g1_i2, TRINITY_DN53932_c3_g1_i1, TRINITY_DN59226_c0_g1_i2, TRINITY_DN59226_c0_g1_i1, TRINITY_DN53241_c3_g1_i4, TRINITY_DN53241_c3_g1_i3, TRINITY_DN53241_c3_g1_i2, TRINITY_DN53241_c3_g1_i1, TRINITY_DN58008_c2_g1_i15, TRINITY_DN46431_c0_g1_i5, TRINITY_DN46431_c0_g1_i4, TRINITY_…
GO:0009299	mRNA transcription	P	8.72447e-08	1.22106e-09	11	99	5313	9543	under	TRINITY_DN50921_c0_g1_i2, TRINITY_DN50921_c0_g1_i1, TRINITY_DN19132_c0_g1_i1, TRINITY_DN44282_c0_g2_i1, TRINITY_DN36727_c0_g1_i1, TRINITY_DN64718_c3_g1_i4, TRINITY_DN64718_c3_g1_i2, TRINITY_DN64718_c3_g1_i1, TRINITY_DN60388_c1_g1_i1, TRINITY_DN52636_c1_g1_i1, TRINITY_DN64087_c1_g5_i1	TRINITY_DN61908_c5_g1_i19, TRINITY_DN61908_c5_g1_i18, TRINITY_DN61908_c5_g1_i17, TRINITY_DN61908_c5_g1_i16, TRINITY_DN61908_c5_g1_i13, TRINITY_DN61908_c5_g1_i11, TRINITY_DN63013_c1_g1_i5, TRINITY_DN63013_c1_g1_i1, TRINITY_DN61908_c5_g1_i7, TRINITY_DN61908_c5_g1_i3, TRINITY_DN61908_c5_g1_i1, TRINITY_DN63063_c0_g6_i2, TRINITY_DN63063_c0_g6_i1, TRINITY_DN55647_c0_g1_i2, TRINITY_DN51422_c0_g1_i2, TRI…
GO:0007156	homophilic cell adhesion via plasma membrane adhesion molecules	P	9.33474e-08	1.32093e-09	25	145	5299	9497	under	TRINITY_DN62784_c3_g2_i1, TRINITY_DN43229_c0_g1_i2, TRINITY_DN43229_c0_g1_i1, TRINITY_DN61578_c0_g1_i2, TRINITY_DN61578_c0_g1_i1, TRINITY_DN48621_c0_g1_i1, TRINITY_DN51118_c0_g1_i1, TRINITY_DN61749_c2_g1_i7, TRINITY_DN61749_c2_g1_i3, TRINITY_DN61749_c2_g1_i2, TRINITY_DN61749_c2_g1_i1, TRINITY_DN38015_c1_g1_i1, TRINITY_DN59711_c0_g1_i1, TRINITY_DN61460_c1_g1_i2, TRINITY_DN63625_c1_g1_i1, TRINITY_D…	TRINITY_DN64616_c8_g1_i3, TRINITY_DN64616_c8_g1_i1, TRINITY_DN65255_c5_g7_i3, TRINITY_DN65255_c5_g7_i2, TRINITY_DN65255_c5_g7_i1, TRINITY_DN52447_c0_g1_i1, TRINITY_DN60944_c9_g2_i2, TRINITY_DN60944_c9_g2_i1, TRINITY_DN58448_c1_g1_i2, TRINITY_DN30690_c0_g1_i1, TRINITY_DN59620_c5_g1_i1, TRINITY_DN63431_c0_g1_i1, TRINITY_DN59816_c1_g1_i8, TRINITY_DN59816_c1_g1_i7, TRINITY_DN59816_c1_g1_i5, TRINITY_D…
GO:0098910	regulation of atrial cardiac muscle cell action potential	P	1.68533e-07	2.55023e-09	2	59	5322	9583	under	TRINITY_DN1292_c0_g2_i1, TRINITY_DN63840_c1_g1_i1	TRINITY_DN56633_c0_g1_i1, TRINITY_DN59719_c2_g1_i2, TRINITY_DN59719_c2_g1_i1, TRINITY_DN36723_c0_g1_i1, TRINITY_DN64867_c0_g2_i6, TRINITY_DN64867_c0_g2_i5, TRINITY_DN64867_c0_g2_i4, TRINITY_DN64867_c0_g2_i1, TRINITY_DN59719_c1_g1_i3, TRINITY_DN59719_c1_g1_i1, TRINITY_DN55918_c0_g1_i1, TRINITY_DN62575_c0_g1_i3, TRINITY_DN62575_c0_g1_i1, TRINITY_DN59464_c8_g2_i4, TRINITY_DN59464_c8_g2_i2, TRINITY_D…
GO:0098907	regulation of SA node cell action potential	P	1.68533e-07	2.55023e-09	2	59	5322	9583	under	TRINITY_DN1292_c0_g2_i1, TRINITY_DN63840_c1_g1_i1	TRINITY_DN56633_c0_g1_i1, TRINITY_DN59719_c2_g1_i2, TRINITY_DN59719_c2_g1_i1, TRINITY_DN36723_c0_g1_i1, TRINITY_DN64867_c0_g2_i6, TRINITY_DN64867_c0_g2_i5, TRINITY_DN64867_c0_g2_i4, TRINITY_DN64867_c0_g2_i1, TRINITY_DN59719_c1_g1_i3, TRINITY_DN59719_c1_g1_i1, TRINITY_DN55918_c0_g1_i1, TRINITY_DN62575_c0_g1_i3, TRINITY_DN62575_c0_g1_i1, TRINITY_DN59464_c8_g2_i4, TRINITY_DN59464_c8_g2_i2, TRINITY_D…
GO:0060395	SMAD protein signal transduction	P	1.9096e-07	2.95863e-09	24	140	5300	9502	under	TRINITY_DN24326_c0_g1_i1, TRINITY_DN3743_c0_g1_i1, TRINITY_DN43569_c0_g1_i2, TRINITY_DN43569_c0_g1_i1, TRINITY_DN50447_c1_g1_i1, TRINITY_DN35780_c0_g1_i1, TRINITY_DN55914_c0_g1_i2, TRINITY_DN55914_c0_g1_i1, TRINITY_DN27828_c0_g1_i1, TRINITY_DN55639_c0_g2_i2, TRINITY_DN55639_c0_g2_i1, TRINITY_DN55590_c0_g1_i2, TRINITY_DN55590_c0_g1_i1, TRINITY_DN45861_c0_g1_i1, TRINITY_DN43448_c0_g1_i1, TRINITY_DN…	TRINITY_DN61908_c5_g1_i21, TRINITY_DN61908_c5_g1_i19, TRINITY_DN61908_c5_g1_i18, TRINITY_DN61908_c5_g1_i17, TRINITY_DN61908_c5_g1_i16, TRINITY_DN61908_c5_g1_i13, TRINITY_DN61908_c5_g1_i11, TRINITY_DN61908_c5_g1_i10, TRINITY_DN58011_c2_g2_i1, TRINITY_DN63013_c1_g1_i5, TRINITY_DN63013_c1_g1_i1, TRINITY_DN48316_c0_g1_i7, TRINITY_DN48316_c0_g1_i3, TRINITY_DN48316_c0_g1_i2, TRINITY_DN48316_c0_g1_i1, T…
GO:0030511	positive regulation of transforming growth factor beta receptor signaling pathway	P	5.57496e-07	9.52529e-09	15	106	5309	9536	under	TRINITY_DN48226_c0_g1_i1, TRINITY_DN54144_c1_g1_i1, TRINITY_DN59274_c0_g1_i1, TRINITY_DN54657_c0_g1_i2, TRINITY_DN54657_c0_g1_i1, TRINITY_DN54157_c0_g1_i2, TRINITY_DN50447_c1_g1_i1, TRINITY_DN67065_c0_g1_i1, TRINITY_DN64254_c2_g1_i1, TRINITY_DN19075_c1_g1_i1, TRINITY_DN39698_c0_g2_i1, TRINITY_DN45861_c0_g1_i1, TRINITY_DN49328_c0_g1_i1, TRINITY_DN48870_c0_g1_i1, TRINITY_DN63754_c0_g2_i1	TRINITY_DN50890_c0_g1_i2, TRINITY_DN50890_c0_g1_i1, TRINITY_DN61908_c5_g1_i21, TRINITY_DN61908_c5_g1_i19, TRINITY_DN61908_c5_g1_i18, TRINITY_DN61908_c5_g1_i17, TRINITY_DN61908_c5_g1_i16, TRINITY_DN61908_c5_g1_i13, TRINITY_DN61908_c5_g1_i11, TRINITY_DN61908_c5_g1_i10, TRINITY_DN63013_c1_g1_i5, TRINITY_DN63013_c1_g1_i1, TRINITY_DN61908_c5_g1_i7, TRINITY_DN61908_c5_g1_i6, TRINITY_DN61908_c5_g1_i5, T…
GO:0072577	endothelial cell apoptotic process	P	8.25355e-07	1.47057e-08	20	121	5304	9521	under	TRINITY_DN65904_c0_g1_i1, TRINITY_DN59274_c0_g1_i1, TRINITY_DN56347_c0_g1_i1, TRINITY_DN63238_c2_g1_i6, TRINITY_DN63238_c2_g1_i4, TRINITY_DN52279_c0_g1_i8, TRINITY_DN52279_c0_g1_i2, TRINITY_DN50261_c0_g2_i1, TRINITY_DN52061_c0_g1_i1, TRINITY_DN58748_c0_g1_i3, TRINITY_DN58748_c0_g1_i1, TRINITY_DN48525_c0_g1_i1, TRINITY_DN62360_c0_g1_i2, TRINITY_DN62360_c0_g1_i1, TRINITY_DN45526_c0_g1_i1, TRINITY_D…	TRINITY_DN65263_c1_g1_i6, TRINITY_DN65263_c1_g1_i2, TRINITY_DN61908_c5_g1_i21, TRINITY_DN61908_c5_g1_i19, TRINITY_DN61908_c5_g1_i18, TRINITY_DN61908_c5_g1_i16, TRINITY_DN61908_c5_g1_i13, TRINITY_DN61908_c5_g1_i11, TRINITY_DN61908_c5_g1_i10, TRINITY_DN63013_c1_g1_i5, TRINITY_DN63013_c1_g1_i1, TRINITY_DN61908_c5_g1_i7, TRINITY_DN61908_c5_g1_i6, TRINITY_DN61908_c5_g1_i5, TRINITY_DN61908_c5_g1_i4, TR…
GO:0006376	mRNA splice site selection	P	1.56791e-06	2.97176e-08	5	66	5319	9576	under	TRINITY_DN44465_c1_g2_i1, TRINITY_DN423_c0_g2_i1, TRINITY_DN32886_c0_g1_i1, TRINITY_DN57548_c0_g2_i3, TRINITY_DN57548_c0_g2_i2	TRINITY_DN55886_c2_g1_i1, TRINITY_DN61087_c2_g1_i5, TRINITY_DN61087_c2_g1_i3, TRINITY_DN61087_c2_g1_i1, TRINITY_DN57364_c0_g1_i2, TRINITY_DN53466_c0_g1_i9, TRINITY_DN53466_c0_g1_i8, TRINITY_DN53466_c0_g1_i6, TRINITY_DN53466_c0_g1_i4, TRINITY_DN53466_c0_g1_i3, TRINITY_DN53466_c0_g1_i1, TRINITY_DN59911_c0_g1_i1, TRINITY_DN59911_c5_g2_i14, TRINITY_DN59911_c5_g2_i13, TRINITY_DN59911_c5_g2_i12, TRINIT…
[truncated: 354 more rows]
