# Supplementary material for: The Gene Toolkit Implicated in Functional Sex in Sparidae Hermaphrodites: Inferences From Comparative Transcriptomics
Source: Front Genet. 2019 Jan 18;9:749. doi: 10.3389/fgene.2018.00749 (PMC6345689; doi:10.3389/fgene.2018.00749)
Supplement: Supplementary file 3 [file Table_3.XLSX]

## Sheet: Title_page
The gene toolkit implicated in functional sex in Sparidae hermaphrodites: inferences from comparative transcriptomics
Tsakogiannis, A.1,2, Manousaki, T.1 , Lagnel, J. 1, Papanikolaou, N.3, Papandroulakis, N.1, Mylonas, C.C.1 and Tsigenopoulos, C.S.1*
1Institute of Marine Biology, Biotechnology and Aquaculture (IMBBC), Hellenic Centre for Marine Research (H.C.M.R.), Heraklion, Greece
2 Department of Biology, University of Crete, Greece
3 Department of Medicine, University of Crete
*Corresponding author

## Sheet: Supplementary Table SET4
Supplementary Table SET4. Summary of the targeted search (GO terms related with "reproduction", "reproductive process", "sex differentiation" and "sex determination" ) in Annotated DE genes
	Common Dentex		Gilthead seabream
	Gonads		Gonads
	Male	Female	Male	Female
"reproduction"	77	133	166	191
"reproductive process"	14	4	20	19
"sex differentiation"	13	4	18	13
"sex determination"	5	3	3	3

## Sheet: Supplementary Table SET5
Supplementary Table SET5. Common dentex results of the targeted search. Genes found under the term: reproduction
reproduction	Annotation	gene_id	log2FoldChange	pvalue	padj
GO:0000003	very-long-chain 3-oxoacyl- reductase-a os=danio rerio gn=hsd17b12a pe=2 sv=1	c55878_g1	-7.18117	1.98127e-151	8.34048e-148
GO:0000003	mitochondrial import receptor subunit tom40 homolog os=xenopus tropicalis gn=tomm40 pe=2 sv=1	c57772_g1	-5.13811	4.95084e-57	8.37377e-55
GO:0000003	40s ribosomal protein s2 os=rattus norvegicus gn=rps2 pe=1 sv=1	c58606_g1	-4.10241	1.48968e-17	2.35459e-16
GO:0000003	domain-containing protein armc9 os=mus musculus gn=armc9 pe=2 sv=1	c62139_g1	-3.93382	4.43773e-19	7.98729e-18
GO:0000003	mitochondrial import inner membrane translocase subunit tim17-a os=homo sapiens gn=timm17a pe=1 sv=1	c59984_g1	-3.90336	1.62103e-45	1.547e-43
GO:0000003	atp synthase subunit mitochondrial os=mus musculus gn=atp5d pe=1 sv=1	c50927_g1	-3.52428	1.24229e-14	1.4937e-13
GO:0000003	dna-directed rna polymerase iii subunit rpc6 os=homo sapiens gn=polr3f pe=1 sv=1	c54065_g1	-3.40751	1.0872e-22	2.67821e-21
GO:0000003	elongation factor 1-alpha os=caenorhabditis elegans gn=eft-3 pe=3 sv=1	c45812_g1	-3.36494	0.000201375	0.000572268
GO:0000003	phosphatidylinositol -bisphosphate 3-kinase catalytic subunit gamma isoform os=sus scrofa gn=pik3cg pe=1 sv=2	c66132_g6	-3.31488	1.03743e-14	1.25826e-13
GO:0000003	dentin sialophosphoprotein os=mus musculus gn=dspp pe=1 sv=2	c49974_g1	-3.26031	8.13787e-12	7.15027e-11
GO:0000003	transcription factor btf3 os=mus musculus gn=btf3 pe=1 sv=3	c60445_g1	-3.21403	3.52731e-13	3.63347e-12
GO:0000003	60s ribosomal protein l12 os=mus musculus gn=rpl12 pe=1 sv=2	c52448_g1	-3.18396	2.36149e-10	1.74337e-09
GO:0000003	60s ribosomal protein l10a os=ictalurus punctatus gn=rpl10a pe=2 sv=1	c59533_g2	-3.12895	6.03421e-13	6.04011e-12
GO:0000003	u3 small nucleolar ribonucleoprotein protein imp4 os=rattus norvegicus gn=imp4 pe=2 sv=1	c51851_g1	-3.07125	2.46972e-53	3.41497e-51
GO:0000003	26s protease regulatory subunit 6b os=macaca fascicularis gn=psmc4 pe=2 sv=1	c51390_g1	-3.04617	9.60951e-15	1.16803e-13
GO:0000003	mitochondrial import inner membrane translocase subunit tim22 os=rattus norvegicus gn=timm22 pe=2 sv=2	c62766_g1	-3.04511	1.11365e-44	1.02409e-42
GO:0000003	mitochondrial import receptor subunit tom40 homolog os=xenopus tropicalis gn=tomm40 pe=2 sv=1	c58167_g1	-3.04316	6.60191e-22	1.5364e-20
GO:0000003	probable signal peptidase complex subunit 2 os=danio rerio gn=spcs2 pe=2 sv=1	c61777_g1	-2.95726	4.01554e-17	6.10991e-16
GO:0000003	26s proteasome non-atpase regulatory subunit 3 os=mus musculus gn=psmd3 pe=1 sv=3	c60942_g1	-2.95164	3.42719e-19	6.2396e-18
GO:0000003	proteasome subunit alpha type-1 os=homo sapiens gn=psma1 pe=1 sv=1	c53689_g1	-2.93437	1.45133e-12	1.39737e-11
GO:0000003	probable 28s ribosomal protein mitochondrial os=danio rerio gn=mrps10 pe=3 sv=1	c60526_g1	-2.88886	1.64106e-26	5.4301e-25
GO:0000003	60s ribosomal protein l26 os=mus musculus gn=rpl26 pe=1 sv=1	c49259_g1	-2.88429	1.87247e-08	1.06552e-07
GO:0000003	elongation factor 1-gamma os=danio rerio gn=eef1g pe=2 sv=1	c50771_g1	-2.87152	1.3913e-16	2.02195e-15
GO:0000003	transcription factor btf3 homolog 4 os=danio rerio gn=btf3l4 pe=2 sv=1	c58455_g2	-2.85135	8.62485e-27	2.90204e-25
GO:0000003	transcription factor btf3 homolog 4 os=xenopus tropicalis gn=btf3l4 pe=2 sv=1	c58455_g1	-2.80655	4.68391e-18	7.74255e-17
GO:0000003	kunitz-type protease inhibitor 1 os=homo sapiens gn=spint1 pe=1 sv=2	c63236_g1	-2.80642	1.79543e-27	6.32775e-26
GO:0000003	eukaryotic translation initiation factor 6 os=danio rerio gn=eif6 pe=2 sv=1	c66207_g1	-2.78318	1.41743e-88	9.25902e-86
GO:0000003	phosphate carrier mitochondrial os=pongo abelii gn=slc25a3 pe=2 sv=1	c55891_g1	-2.72276	1.12368e-54	1.69612e-52
GO:0000003	60s ribosomal protein l3 os=homo sapiens gn=rpl3 pe=1 sv=2	c59211_g1	-2.68461	1.08326e-10	8.32313e-10
GO:0000003	60s ribosomal protein l5 os=homo sapiens gn=rpl5 pe=1 sv=3	c53361_g1	-2.67903	7.32654e-09	4.43136e-08
GO:0000003	ribosome production factor 2 homolog os=bos taurus gn=rpf2 pe=2 sv=1	c50881_g1	-2.67401	5.85927e-20	1.15021e-18
GO:0000003	proteasome subunit beta type-3 os=oncorhynchus mykiss gn=psmb3 pe=2 sv=1	c6804_g1	-2.60582	5.56097e-09	3.41805e-08
GO:0000003	60s ribosomal protein l9 os=ictalurus punctatus gn=rpl9 pe=2 sv=1	c50043_g1	-2.58169	8.16261e-07	3.6086e-06
GO:0000003	60s ribosomal protein l7 os=gallus gallus gn=rpl7 pe=2 sv=1	c55949_g1	-2.56494	1.90617e-08	1.08339e-07
GO:0000003	proteasome subunit alpha type-6 os=rattus norvegicus gn=psma6 pe=1 sv=1	c40223_g1	-2.54537	2.44841e-11	2.02849e-10
GO:0000003	glycogenin-1 os=oryctolagus cuniculus gn=gyg1 pe=1 sv=3	c61772_g1	-2.48291	1.05902e-16	1.55636e-15
GO:0000003	40s ribosomal protein s26 os=rattus norvegicus gn=rps26 pe=3 sv=3	c32716_g1	-2.45067	3.36074e-06	1.33272e-05
GO:0000003	60s ribosomal protein l13 os=danio rerio gn=rpl13 pe=2 sv=3	c37857_g1	-2.45059	1.65074e-08	9.48604e-08
GO:0000003	60s ribosomal protein l19 os=xenopus laevis gn=rpl19 pe=2 sv=1	c44263_g2	-2.44932	1.65703e-08	9.51786e-08
GO:0000003	60s ribosomal protein l8 os=danio rerio gn=rpl8 pe=2 sv=3	c59337_g2	-2.4277	1.95946e-06	8.10813e-06
GO:0000003	60s ribosomal protein l5 os=sus scrofa gn=rpl5 pe=2 sv=3	c44425_g2	-2.34806	1.10446e-23	2.94058e-22
GO:0000003	t-complex protein 1 subunit beta os=mus musculus gn=cct2 pe=1 sv=4	c66921_g1	-2.33679	1.36315e-21	3.08517e-20
GO:0000003	40s ribosomal protein s14 os=mus musculus gn=rps14 pe=2 sv=3	c44940_g1	-2.33384	2.15437e-06	8.84415e-06
GO:0000003	40s ribosomal protein s3 os=ictalurus punctatus gn=rps3 pe=2 sv=1	c52025_g1	-2.29871	3.77311e-08	2.04978e-07
GO:0000003	probable threonine--trna ligase cytoplasmic os=xenopus tropicalis gn=tarsl2 pe=2 sv=1	c67272_g1	-2.29429	3.39503e-17	5.19706e-16
GO:0000003	40s ribosomal protein s23 os=ictalurus punctatus gn=rps23 pe=2 sv=1	c37821_g1	-2.29035	1.152e-06	4.95347e-06
GO:0000003	ubiquitin-like protein 5 os=psammomys obesus gn=ubl5 pe=3 sv=1	c44655_g1	-2.29013	3.59754e-29	1.42469e-27
GO:0000003	protein efr3 homolog b os=danio rerio gn=efr3b pe=3 sv=2	c64976_g1	-2.25835	1.03893e-10	8.00037e-10
GO:0000003	40s ribosomal protein s5 os=homo sapiens gn=rps5 pe=1 sv=4	c60183_g1	-2.22806	2.43868e-06	9.90611e-06
GO:0000003	60s ribosomal protein l19 os=xenopus laevis gn=rpl19 pe=2 sv=1	c54963_g2	-2.20769	1.36908e-06	5.80984e-06
GO:0000003	60s ribosomal protein l23a os=rattus norvegicus gn=rpl23a pe=2 sv=1	c21751_g1	-2.20343	2.53071e-05	8.56233e-05
GO:0000003	v-type proton atpase subunit f os=homo sapiens gn=atp6v1f pe=1 sv=2	c25300_g1	-2.16942	3.13591e-14	3.61016e-13
GO:0000003	atp synthase subunit mitochondrial os=mus musculus gn=atp5a1 pe=1 sv=1	c62849_g1	-2.16915	3.44222e-21	7.51241e-20
GO:0000003	40s ribosomal protein s28 os=ictalurus punctatus gn=rps28 pe=3 sv=1	c9005_g1	-2.15102	5.517e-05	0.000175061
GO:0000003	transcription factor btf3 os=mus musculus gn=btf3 pe=1 sv=3	c50641_g1	-2.14753	5.56282e-07	2.52345e-06
GO:0000003	60s ribosomal protein l5 os=homo sapiens gn=rpl5 pe=1 sv=3	c44425_g1	-2.14193	5.11253e-53	6.99272e-51
GO:0000003	proteasome subunit alpha type-6 os=rattus norvegicus gn=psma6 pe=1 sv=1	c62162_g1	-2.13334	9.68626e-18	1.55832e-16
GO:0000003	prefoldin subunit 1 os=danio rerio gn=pfdn1 pe=2 sv=1	c59606_g1	-2.12919	3.55946e-10	2.56431e-09
GO:0000003	endoplasmin os=mus musculus gn=hsp90b1 pe=1 sv=2	c62432_g1	-2.12774	6.01689e-41	4.62398e-39
GO:0000003	ribosome biogenesis regulatory protein homolog os=mus musculus gn=rrs1 pe=1 sv=1	c28096_g1	-2.09756	1.20597e-23	3.20187e-22
GO:0000003	wd repeat-containing protein 5 os=rattus norvegicus gn=wdr5 pe=1 sv=1	c61530_g2	-2.09441	2.96818e-11	2.43779e-10
GO:0000003	vacuolar atpase assembly integral membrane protein vma21 os=xenopus laevis gn=vma21 pe=3 sv=1	c62839_g1	-2.06996	3.03884e-21	6.67049e-20
GO:0000003	mitochondrial import inner membrane translocase subunit tim50 os=danio rerio gn=timm50 pe=2 sv=2	c66883_g1	-2.06053	1.06065e-35	6.1164e-34
GO:0000003	40s ribosomal protein s9 os=rattus norvegicus gn=rps9 pe=1 sv=4	c50176_g1	-2.05897	5.95379e-06	2.25526e-05
GO:0000003	zinc finger protein 593 os=xenopus tropicalis gn=znf593 pe=2 sv=1	c54279_g1	-2.0501	8.07536e-11	6.30827e-10
GO:0000003	60s ribosomal protein l19 os=xenopus laevis gn=rpl19 pe=2 sv=1	c54963_g1	-1.99086	4.08734e-05	0.00013305
GO:0000003	heat shock 70 kda protein 4 os=homo sapiens gn=hspa4 pe=1 sv=4	c62517_g1	-1.95491	1.07722e-30	4.69651e-29
GO:0000003	60s ribosomal protein l23 os=danio rerio gn=rpl23 pe=2 sv=1	c9342_g1	-1.95433	7.0544e-05	0.00021947
GO:0000003	mitochondrial import inner membrane translocase subunit tim14 os=danio rerio gn=dnajc19 pe=3 sv=1	c55608_g1	-1.95395	1.02956e-19	1.97403e-18
GO:0000003	pre-rrna-processing protein tsr1 homolog os=xenopus laevis gn=tsr1 pe=2 sv=1	c65697_g1	-1.95389	3.37868e-45	3.19222e-43
GO:0000003	60s ribosomal protein l27 os=danio rerio gn=rpl27 pe=2 sv=3	c26963_g1	-1.94977	1.49565e-05	5.26583e-05
GO:0000003	atp-dependent rna helicase ddx39a os=homo sapiens gn=ddx39a pe=1 sv=2	c66807_g1	-1.94071	1.84469e-08	1.05129e-07
GO:0000003	gtp-binding protein sar1b os=bos taurus gn=sar1b pe=2 sv=1	c56663_g2	-1.93536	5.34025e-25	1.58067e-23
GO:0000003	u3 small nucleolar rna-associated protein 18 homolog os=mus musculus gn=utp18 pe=1 sv=1	c65639_g1	-1.90739	1.3248e-18	2.30137e-17
GO:0000003	dna primase small subunit os=homo sapiens gn=prim1 pe=1 sv=1	c64012_g1	-1.88857	3.26429e-20	6.55748e-19
GO:0000003	nadh dehydrogenase iron-sulfur protein mitochondrial os=macaca fascicularis gn=ndufs8 pe=2 sv=1	c55958_g2	-1.85325	4.46696e-14	5.07162e-13
GO:0000003	transcription factor btf3 homolog 4 os=danio rerio gn=btf3l4 pe=2 sv=1	c43050_g1	-1.84076	7.09998e-08	3.70417e-07
GO:0000003	serine--trna cytoplasmic os=rattus norvegicus gn=sars pe=1 sv=3	c62476_g1	-1.79261	6.78202e-16	9.1998e-15
GO:0000003	signal peptidase complex subunit 3 os=homo sapiens gn=spcs3 pe=1 sv=1	c21405_g1	-1.78445	1.60122e-08	9.22811e-08
GO:0000003	60s ribosomal protein l18 os=oreochromis niloticus gn=rpl18 pe=2 sv=2	c10066_g1	-1.78276	1.39076e-06	5.89655e-06
GO:0000003	phosphatidylinositol-binding clathrin assembly protein os=rattus norvegicus gn=picalm pe=1 sv=1	c66772_g2	-1.73894	0.00602426	0.0121806
GO:0000003	nadh dehydrogenase iron-sulfur protein mitochondrial os=bos taurus gn=ndufs7 pe=1 sv=1	c54387_g2	-1.7209	1.16202e-06	4.99042e-06
GO:0000003	stress-induced-phosphoprotein 1 os=macaca fascicularis gn=stip1 pe=2 sv=1	c56489_g1	-1.70912	2.50027e-12	2.33896e-11
GO:0000003	26s proteasome non-atpase regulatory subunit 6 os=homo sapiens gn=psmd6 pe=1 sv=1	c63733_g1	-1.69921	1.89086e-09	1.2459e-08
GO:0000003	homolog subfamily c member 15 os=xenopus tropicalis gn=dnajc15 pe=2 sv=1	c60302_g1	-1.69478	8.49756e-08	4.38321e-07
GO:0000003	nadh dehydrogenase 1 beta subcomplex subunit 7 os=bos taurus gn=ndufb7 pe=1 sv=2	c20011_g1	-1.6135	6.51378e-09	3.96446e-08
GO:0000003	udp- c:beta- -n-acetylgalactosaminyltransferase 2 os=danio rerio gn=b3galnt2 pe=2 sv=1	c65939_g3	-1.61094	3.43261e-07	1.60895e-06
GO:0000003	protein fam133 os=danio rerio gn=fam133 pe=2 sv=2	c65765_g1	-1.60764	1.26691e-26	4.22159e-25
GO:0000003	succinate dehydrogenase cytochrome b560 mitochondrial os=homo sapiens gn=sdhc pe=1 sv=1	c44483_g1	-1.59464	0.000155784	0.000452831
GO:0000003	proteasome subunit alpha type-5 os=mus musculus gn=psma5 pe=1 sv=1	c56666_g1	-1.58546	1.30401e-07	6.52558e-07
GO:0000003	nhp2-like protein 1 os=xenopus laevis gn=nhp2l1 pe=2 sv=1	c59071_g1	-1.48516	5.08811e-05	0.000162595
GO:0000003	histone acetyltransferase kat8 os=homo sapiens gn=kat8 pe=1 sv=2	c60469_g1	-1.48061	1.23221e-18	2.14544e-17
GO:0000003	v-type proton atpase subunit h os=bos taurus gn=atp6v1h pe=2 sv=2	c52484_g1	-1.44197	3.2297e-07	1.51835e-06
GO:0000003	pci domain-containing protein 2 os=danio rerio gn=pcid2 pe=2 sv=1	c52570_g1	-1.43451	6.62794e-10	4.61265e-09
GO:0000003	glycylpeptide n-tetradecanoyltransferase 2 os=danio rerio gn=nmt2 pe=2 sv=2	c64004_g2	-1.39411	0.00405358	0.00858313
GO:0000003	40s ribosomal protein s8 os=rattus norvegicus gn=rps8 pe=1 sv=2	c52751_g1	-1.36582	0.000147585	0.000431338
GO:0000003	glycylpeptide n-tetradecanoyltransferase 1 os=homo sapiens gn=nmt1 pe=1 sv=2	c55394_g1	-1.35391	5.16025e-32	2.43167e-30
GO:0000003	uv excision repair protein rad23 homolog a os=homo sapiens gn=rad23a pe=1 sv=1	c60673_g2	-1.32141	1.78472e-20	3.67088e-19
GO:0000003	protein jade-3 os=danio rerio gn=jade3 pe=2 sv=1	c65820_g1	-1.28177	1.4391e-06	6.08517e-06
GO:0000003	hsp90 co-chaperone cdc37 os=tetraodon fluviatilis gn=cdc37 pe=3 sv=1	c58984_g1	-1.27525	2.47907e-17	3.8415e-16
GO:0000003	mediator of rna polymerase ii transcription subunit 10 os=danio rerio gn=med10 pe=2 sv=1	c59763_g1	-1.27025	1.68091e-12	1.60901e-11
GO:0000003	rrna 2 -o-methyltransferase fibrillarin os=xenopus laevis gn=fbl pe=2 sv=1	c51755_g1	-1.1739	2.61078e-10	1.91547e-09
GO:0000003	syntaxin-5 os=bos taurus gn=stx5 pe=2 sv=1	c63660_g1	-1.17223	1.19347e-07	6.00728e-07
GO:0000003	s-adenosylmethionine synthase isoform type-2 os=pongo abelii gn=mat2a pe=2 sv=1	c66468_g1	-1.14366	1.84825e-05	6.40548e-05
GO:0000003	sumo-activating enzyme subunit 1 os=danio rerio gn=sae1 pe=2 sv=1	c57125_g1	-1.13831	0.000425397	0.00112667
GO:0000003	ubiquitin fusion degradation protein 1 homolog os=homo sapiens gn=ufd1l pe=1 sv=3	c63170_g1	-1.11782	0.00212047	0.00479518
GO:0000003	atp-dependent rna helicase ddx18 os=homo sapiens gn=ddx18 pe=1 sv=2	c46544_g1	-1.09284	2.96525e-06	1.18619e-05
GO:0000003	ubiquitin-conjugating enzyme e2 j2 os=bos taurus gn=ube2j2 pe=2 sv=1	c58221_g1	-1.0874	6.19954e-09	3.7811e-08
GO:0000003	small nuclear ribonucleoprotein f os=xenopus laevis gn=snrpf pe=3 sv=1	c50913_g1	-1.08705	0.000697261	0.00176138
GO:0000003	aspartate--trna cytoplasmic os=pongo abelii gn=dars pe=2 sv=1	c64985_g1	-1.07166	5.23871e-06	2.00282e-05
GO:0000003	transcription factor e2f6 os=bos taurus gn=e2f6 pe=2 sv=1	c65695_g1	-1.06921	3.55856e-06	1.40399e-05
GO:0000003	nuclear transport factor 2 os=rattus norvegicus gn=nutf2 pe=1 sv=1	c20608_g1	-1.05799	2.03314e-07	9.87937e-07
GO:0000003	splicing factor 3b subunit 4 os=rattus norvegicus gn=sf3b4 pe=2 sv=1	c60744_g1	-1.00803	2.58691e-09	1.67053e-08
GO:0000003	very-long-chain 3-oxoacyl- reductase-b os=danio rerio gn=hsd17b12b pe=2 sv=2	c67634_g1	-1.00637	1.33403e-05	4.74532e-05
GO:0000003	ubiquinone biosynthesis protein coq7 homolog os=mus musculus gn=coq7 pe=2 sv=3	c56080_g2	-0.96304	0.00742956	0.0147112
GO:0000003	trafficking protein particle complex subunit 3 os=gallus gallus gn=trappc3 pe=2 sv=1	c53086_g1	-0.927183	0.0066086	0.0132273
GO:0000003	zinc finger and scan domain-containing protein 20 os=homo sapiens gn=zscan20 pe=2 sv=3	c66466_g1	-0.920926	1.07948e-05	3.89544e-05
GO:0000003	asparagine--trna cytoplasmic os=mus musculus gn=nars pe=1 sv=2	c66464_g2	-0.863182	1.97792e-10	1.47398e-09
GO:0000003	pyruvate dehydrogenase protein x mitochondrial os=mus musculus gn=pdhx pe=1 sv=1	c58292_g1	-0.856665	0.000104841	0.000315722
GO:0000003	bud13 homolog os=gallus gallus gn=bud13 pe=2 sv=1	c65176_g1	-0.850988	7.95509e-06	2.94273e-05
GO:0000003	coatomer subunit delta os=pongo abelii gn=arcn1 pe=2 sv=1	c51532_g1	-0.843484	7.65276e-07	3.39986e-06
GO:0000003	nf-kappa-b-activating protein os=mus musculus gn=nkap pe=2 sv=1	c68026_g7	-0.837903	0.000342607	0.000927036
GO:0000003	dihydrolipoyllysine-residue acetyltransferase component of pyruvate dehydrogenase mitochondrial os=mus musculus gn=dlat pe=1 sv=2	c65472_g3	-0.83148	0.00276588	0.00608896
GO:0000003	dihydrolipoyllysine-residue acetyltransferase component of pyruvate dehydrogenase mitochondrial os=mus musculus gn=dlat pe=1 sv=2	c65472_g2	-0.817524	9.18237e-05	0.000279971
GO:0000003	map kinase-interacting serine threonine-protein kinase 2 os=xenopus laevis gn=mknk2 pe=2 sv=1	c64522_g1	-0.764647	2.14418e-05	7.3391e-05
GO:0000003	mrna-capping enzyme os=danio rerio gn=rngtt pe=2 sv=1	c62195_g1	-0.717402	0.000862705	0.00213225
GO:0000003	transformer-2 protein homolog alpha os=homo sapiens gn=tra2a pe=1 sv=1	c63929_g2	-0.693853	0.00134286	0.00318697
GO:0000003	lysine-specific demethylase 4b os=homo sapiens gn=kdm4b pe=1 sv=4	c67710_g2	-0.680587	0.000565241	0.00145901
GO:0000003	60s ribosomal protein l7-like 1 os=sus scrofa gn=rpl7l1 pe=3 sv=1	c44506_g1	-0.664331	0.000435332	0.00115007
GO:0000003	uv excision repair protein rad23 homolog b os=mus musculus gn=rad23b pe=1 sv=2	c59855_g1	-0.638428	0.0178095	0.0317707
GO:0000003	transformer-2 protein homolog beta os=rattus norvegicus gn=tra2b pe=1 sv=1	c58325_g1	-0.60465	0.00136112	0.00322505
GO:0000003	alpha-parvin os=homo sapiens gn=parva pe=1 sv=1	c29099_g1	-0.597693	0.0149831	0.0273103
GO:0000003	threonine--trna cytoplasmic os=bos taurus gn=tars pe=2 sv=1	c65374_g1	-0.590305	0.00966237	0.0185845
GO:0000003	protein kinase c iota type os=danio rerio gn=prkci pe=2 sv=2	c64432_g1	0.582341	0.00123373	0.00295165
GO:0000003	hmg domain-containing protein 4 os=homo sapiens gn=hmgxb4 pe=1 sv=2	c62651_g1	0.594662	0.00263567	0.00582839
GO:0000003	heat shock 70 kda protein 4 os=mus musculus gn=hspa4 pe=1 sv=1	c62234_g4	0.723546	0.0212834	0.0370725
GO:0000003	set domain-containing protein 5 os=homo sapiens gn=setd5 pe=1 sv=2	c61867_g2	0.733079	0.000274438	0.000756632
GO:0000003	inhibitor of growth protein 4 os=gallus gallus gn=ing4 pe=2 sv=1	c56247_g1	0.814379	0.0113396	0.0213892
GO:0000003	ccr4-not transcription complex subunit 7 os=mus musculus gn=cnot7 pe=1 sv=1	c60597_g2	0.851508	0.00713868	0.0141916
GO:0000003	serine threonine-protein kinase sik3 homolog os=danio rerio gn=zgc:66101 pe=2 sv=1	c63817_g1	0.86226	0.000207024	0.000586344
GO:0000003	kinesin-like protein kif1c os=mus musculus gn=kif1c pe=2 sv=2	c64402_g5	0.881292	0.011344	0.0213933
GO:0000003	mitochondrial import receptor subunit tom40b os=homo sapiens gn=tomm40l pe=2 sv=1	c63695_g1	1.00656	2.06559e-05	7.08739e-05
GO:0000003	fidgetin-like protein 1 os=xenopus laevis gn=fignl1 pe=2 sv=1	c61239_g1	1.02973	3.67571e-05	0.000120803
GO:0000003	major facilitator superfamily domain-containing protein 7 os=danio rerio gn=mfsd7 pe=2 sv=1	c67965_g1	1.05805	7.95852e-06	2.94371e-05
GO:0000003	transformer-2 protein homolog beta os=rattus norvegicus gn=tra2b pe=1 sv=1	c67322_g6	1.12769	0.00167426	0.00388218
GO:0000003	histone acetyltransferase p300 os=homo sapiens gn=ep300 pe=1 sv=2	c63663_g8	1.16655	0.00439977	0.00923002
GO:0000003	map microtubule affinity-regulating kinase 3 os=homo sapiens gn=mark3 pe=1 sv=4	c67471_g1	1.17728	1.90916e-08	1.08477e-07
GO:0000003	receptor-type tyrosine-protein phosphatase s os=homo sapiens gn=ptprs pe=1 sv=3	c66783_g2	1.2392	0.0210597	0.0367302
GO:0000003	protein lin-9 homolog os=danio rerio gn=lin9 pe=3 sv=1	c60178_g1	1.24733	5.46842e-07	2.48301e-06
GO:0000003	snf-related serine threonine-protein kinase os=rattus norvegicus gn=snrk pe=1 sv=1	c62079_g2	1.25864	0.0145497	0.0266058
GO:0000003	leucine-rich repeat-containing protein 49 os=homo sapiens gn=lrrc49 pe=2 sv=2	c67439_g1	1.27706	4.2585e-06	1.6553e-05
GO:0000003	kinesin-like protein kif1c os=homo sapiens gn=kif1c pe=1 sv=3	c64402_g1	1.32586	0.0288116	0.0482256
GO:0000003	protein fem-1 homolog c os=xenopus laevis gn=fem1c pe=2 sv=1	c65442_g1	1.34773	1.48786e-07	7.37254e-07
GO:0000003	amino-terminal enhancer of split os=homo sapiens gn=aes pe=1 sv=4	c59194_g1	1.40203	2.02638e-05	6.9636e-05
GO:0000003	udp-n-acetylglucosamine--peptide n-acetylglucosaminyltransferase 110 kda subunit os=homo sapiens gn=ogt pe=1 sv=3	c63682_g1	1.47179	9.50313e-08	4.8576e-07
GO:0000003	tripartite motif-containing protein 3 os=rattus norvegicus gn=trim3 pe=1 sv=1	c64126_g1	1.49158	0.00435446	0.00914542
GO:0000003	ribonucleoside-diphosphate reductase large subunit os=pongo abelii gn=rrm1 pe=2 sv=1	c65856_g2	1.5035	0.0117047	0.0220001
GO:0000003	synaptosomal-associated protein 25-a os=danio rerio gn=snap25a pe=2 sv=1	c60202_g2	1.50568	3.12864e-06	1.24734e-05
GO:0000003	kinesin-like protein kif1a os=mus musculus gn=kif1a pe=1 sv=2	c63826_g1	1.57677	0.000764898	0.00191525
GO:0000003	zyxin os=mus musculus gn=zyx pe=1 sv=2	c64300_g1	1.59829	6.59084e-15	8.13644e-14
GO:0000003	signal transducer and activator of transcription 3 os=sus scrofa gn=stat3 pe=1 sv=1	c61450_g1	1.63734	1.64318e-05	5.74629e-05
GO:0000003	ankyrin sam and basic leucine zipper domain-containing protein 1 os=macropus eugenii gn=asz1 pe=3 sv=1	c63157_g1	1.66437	9.64929e-10	6.5847e-09
GO:0000003	phosphatase and actin regulator 4b os=danio rerio gn=phactr4b pe=1 sv=2	c68001_g1	1.8571	2.57999e-10	1.89398e-09
GO:0000003	gtp-binding protein sar1b os=rattus norvegicus gn=sar1b pe=2 sv=1	c62681_g1	1.86806	1.72233e-09	1.13941e-08
GO:0000003	s-adenosylmethionine synthase isoform type-1 os=bos taurus gn=mat1a pe=2 sv=1	c59132_g2	1.90942	0.0206226	0.0360689
GO:0000003	tyrosine-protein phosphatase non-receptor type 4 os=homo sapiens gn=ptpn4 pe=1 sv=1	c65462_g2	1.91627	1.17135e-06	5.02878e-06
GO:0000003	bromodomain testis-specific protein os=danio rerio gn=brdt pe=3 sv=2	c64130_g1	2.03795	1.7286e-14	2.04661e-13
GO:0000003	dual specificity mitogen-activated protein kinase kinase 5 os=homo sapiens gn=map2k5 pe=1 sv=2	c66633_g1	2.05577	6.91508e-06	2.58527e-05
GO:0000003	histone acetyltransferase kat6b os=macaca fascicularis gn=kat6b pe=2 sv=1	c66065_g3	2.07695	5.18418e-11	4.14024e-10
GO:0000003	s-adenosylmethionine synthase isoform type-2 os=pongo abelii gn=mat2a pe=2 sv=1	c59132_g1	2.09767	0.0268802	0.0454073
GO:0000003	gtp-binding protein rheb os=mus musculus gn=rheb pe=1 sv=1	c58931_g1	2.13932	3.54955e-11	2.89395e-10
GO:0000003	ribonucleoside-diphosphate reductase large subunit os=danio rerio gn=rrm1 pe=2 sv=1	c65856_g1	2.18382	0.000483968	0.00126656
GO:0000003	gtp-binding protein rheb os=homo sapiens gn=rheb pe=1 sv=1	c56067_g1	2.19292	7.55025e-09	4.55866e-08
GO:0000003	heat-stable enterotoxin receptor os=sus scrofa gn=gucy2c pe=2 sv=2	c59198_g2	2.20199	0.0265204	0.0448883
GO:0000003	matrix metalloproteinase-23 os=bos taurus gn=mmp23 pe=2 sv=1	c64603_g1	2.21314	3.6394e-08	1.9814e-07
GO:0000003	gamma-parvin os=mus musculus gn=parvg pe=2 sv=2	c65207_g1	2.31828	0.0167564	0.0301233
GO:0000003	uromodulin-like 1 os=mus musculus gn=umodl1 pe=1 sv=1	c66192_g3	2.32311	0.0132697	0.0245614
GO:0000003	glucose-6-phosphate 1-dehydrogenase os=takifugu rubripes gn=g6pd pe=3 sv=1	c59524_g2	2.33253	0.00596411	0.0120771
GO:0000003	gtp-binding protein rheb os=homo sapiens gn=rheb pe=1 sv=1	c65844_g2	2.34115	9.24275e-05	0.000281631
GO:0000003	kinesin-like protein kif1a os=mus musculus gn=kif1a pe=1 sv=2	c67961_g4	2.38181	1.53096e-05	5.38317e-05
GO:0000003	alpha-tectorin os=mus musculus gn=tecta pe=1 sv=2	c61778_g1	2.4146	0.0124579	0.0232349
GO:0000003	swi snf complex subunit smarcc2 os=homo sapiens gn=smarcc2 pe=1 sv=1	c67420_g1	2.43495	5.38139e-07	2.44759e-06
GO:0000003	glycylpeptide n-tetradecanoyltransferase 2 os=danio rerio gn=nmt2 pe=2 sv=2	c66967_g1	2.45433	4.68223e-23	1.19298e-21
GO:0000003	kinesin-like protein kif1a os=mus musculus gn=kif1a pe=1 sv=2	c67961_g6	2.47465	0.0221645	0.0384112
GO:0000003	stromal interaction molecule 2 os=mus musculus gn=stim2 pe=1 sv=2	c67263_g2	2.48688	4.20515e-06	1.6354e-05
GO:0000003	wiskott-aldrich syndrome protein homolog os=mus musculus gn=was pe=1 sv=1	c57745_g1	2.60579	0.00299176	0.00653987
GO:0000003	swi snf complex subunit smarcc1 os=mus musculus gn=smarcc1 pe=1 sv=2	c66528_g2	2.61471	1.54124e-24	4.39707e-23
GO:0000003	nuclear ubiquitous casein and cyclin-dependent kinase substrate 1 os=homo sapiens gn=nucks1 pe=1 sv=1	c60759_g1	2.6205	1.5111e-17	2.38546e-16
GO:0000003	potassium channel subfamily t member 2 os=rattus norvegicus gn=kcnt2 pe=1 sv=1	c65404_g2	2.82037	2.34981e-05	7.98736e-05
GO:0000003	at-rich interactive domain-containing protein 5a os=mus musculus gn=arid5a pe=2 sv=1	c63789_g2	2.83727	0.00353104	0.00759425
GO:0000003	platelet glycoprotein ib alpha chain os=homo sapiens gn=gp1ba pe=1 sv=2	c66699_g2	2.93288	6.79573e-06	2.54744e-05
GO:0000003	sialidase-3 os=bos taurus gn=neu3 pe=1 sv=1	c61460_g1	2.94098	1.73689e-17	2.72712e-16
GO:0000003	zinc finger transcription factor trps1 os=homo sapiens gn=trps1 pe=1 sv=2	c64154_g1	2.97631	2.40076e-05	8.14937e-05
GO:0000003	serine threonine-protein kinase os=caenorhabditis elegans gn= pe=3 sv=1	c67004_g1	3.13702	1.16392e-05	4.17905e-05
GO:0000003	photoreceptor-specific nuclear receptor os=bos taurus gn=nr2e3 pe=1 sv=2	c63120_g1	3.2446	3.06351e-05	0.000102244
GO:0000003	histone-lysine n-methyltransferase ash1l os=mus musculus gn=ash1l pe=1 sv=3	c66035_g2	3.31694	2.42319e-17	3.75798e-16
GO:0000003	dbh-like monooxygenase protein 2 homolog os=danio rerio gn=moxd2 pe=2 sv=2	c49544_g1	3.45119	0.00017676	0.000508189
GO:0000003	map7 domain-containing protein 1 os=mus musculus gn=map7d1 pe=1 sv=1	c63416_g2	3.45281	1.1342e-20	2.37675e-19
GO:0000003	ribonucleoside-diphosphate reductase large subunit os=mus musculus gn=rrm1 pe=1 sv=2	c65856_g3	3.45567	2.00286e-10	1.49228e-09
GO:0000003	uromodulin-like 1 os=homo sapiens gn=umodl1 pe=2 sv=2	c61135_g3	3.46825	0.000314934	0.000858718
GO:0000003	glucose-6-phosphate 1-dehydrogenase os=takifugu rubripes gn=g6pd pe=3 sv=1	c59524_g1	3.48284	0.000435453	0.00115025
GO:0000003	-related lipid transfer protein 9 os=homo sapiens gn=stard9 pe=1 sv=3	c61145_g2	3.57201	0.000311712	0.00085073
GO:0000003	zinc finger protein 40 os=homo sapiens gn=hivep1 pe=1 sv=3	c67569_g1	3.63359	8.09925e-13	8.00773e-12
GO:0000003	leucine-rich repeat-containing protein 72 os=homo sapiens gn=lrrc72 pe=2 sv=2	c63585_g1	3.87425	0.00049365	0.00128995
GO:0000003	protein efr3 homolog b os=danio rerio gn=efr3b pe=3 sv=2	c61214_g2	3.96101	3.74131e-07	1.74394e-06
GO:0000003	tyrosine-protein phosphatase non-receptor type 20 os=rattus norvegicus gn=ptpn20 pe=1 sv=1	c66944_g4	4.03289	3.03903e-07	1.43369e-06
GO:0000003	nadh dehydrogenase iron-sulfur protein mitochondrial os=pongo pygmaeus gn=ndufs8 pe=2 sv=1	c66312_g2	4.06387	9.51127e-09	5.66682e-08
GO:0000003	protein nrt1 ptr family os=arabidopsis thaliana gn= pe=2 sv=2	c62669_g2	4.2847	2.38507e-06	9.71334e-06
GO:0000003	photoreceptor-specific nuclear receptor os=bos taurus gn=nr2e3 pe=1 sv=2	c63120_g2	4.3736	2.4212e-07	1.16352e-06
GO:0000003	synaptonemal complex protein 2 os=homo sapiens gn=sycp2 pe=2 sv=2	c67984_g1	6.12899	4.68167e-43	3.98594e-41

## Sheet: Supplementary Table SET6
Supplementary Table SET6. Common dentex results of the targeted search. Genes found under the term: reproductive process
reproductive_process	Annotation	gene_ids	log2FoldChange	pvalue	padj
GO:0022414	estradiol 17-beta-dehydrogenase 2 os=homo sapiens gn=hsd17b2 pe=1 sv=1	c44349_g1	-4.31571	7.03907e-14	7.81621e-13
GO:0022414	catechol o-methyltransferase os=mus musculus gn=comt pe=1 sv=2	c57428_g1	-2.88317	5.50794e-06	2.10045e-05
GO:0022414	membrane-associated transporter protein os=mus musculus gn=slc45a2 pe=1 sv=1	c60038_g1	-2.5552	6.76878e-07	3.03024e-06
GO:0022414	ceramide kinase os=mus musculus gn=cerk pe=2 sv=2	c67026_g1	-1.71077	0.000136691	0.000402637
GO:0022414	tripartite motif-containing protein 3 os=rattus norvegicus gn=trim3 pe=1 sv=1	c64126_g1	1.49158	0.00435446	0.00914542
GO:0022414	suppressor of tumorigenicity 14 protein os=homo sapiens gn=st14 pe=1 sv=2	c66987_g1	1.49514	0.00014241	0.000417768
GO:0022414	rna binding protein fox-1 homolog 2 os=xenopus laevis gn=rbfox2 pe=1 sv=1	c62060_g1	1.62664	5.6897e-06	2.16366e-05
GO:0022414	adm os=bos taurus gn=adm pe=2 sv=2	c57900_g1	1.90853	0.0296824	0.0494798
GO:0022414	pituitary adenylate cyclase-activating polypeptide type i receptor os=homo sapiens gn=adcyap1r1 pe=1 sv=1	c66804_g2	2.01451	7.79988e-05	0.000240961
GO:0022414	microtubule-actin cross-linking factor 1 os=rattus norvegicus gn=macf1 pe=1 sv=1	c63298_g1	2.13394	0.00176181	0.00406392
GO:0022414	proprotein convertase subtilisin kexin type 6 os=homo sapiens gn=pcsk6 pe=1 sv=1	c25473_g1	2.22967	0.0151878	0.027645
GO:0022414	uromodulin-like 1 os=mus musculus gn=umodl1 pe=1 sv=1	c66192_g3	2.32311	0.0132697	0.0245614
GO:0022414	alpha-tectorin os=mus musculus gn=tecta pe=1 sv=2	c61778_g1	2.4146	0.0124579	0.0232349
GO:0022414	nacht and wd repeat domain-containing protein 2 os=mus musculus gn=nwd2 pe=1 sv=2	c5602_g1	2.7142	0.000983467	0.00240081
GO:0022414	vascular endothelial growth factor a-a os=danio rerio gn=vegfaa pe=1 sv=1	c61538_g1	2.89703	8.60254e-07	3.78718e-06
GO:0022414	uromodulin-like 1 os=homo sapiens gn=umodl1 pe=2 sv=2	c61135_g3	3.46825	0.000314934	0.000858718
GO:0022414	anthrax toxin receptor 1 os=mus musculus gn=antxr1 pe=2 sv=2	c57645_g1	3.79156	6.02151e-09	3.68201e-08
GO:0022414	cytochrome p450 mitochondrial os=lithobates catesbeiana gn=cyp11b pe=2 sv=1	c64871_g2	5.35857	1.52544e-07	7.54399e-07

## Sheet: Supplementary Table SET7
Supplementary Table SET7. Common dentex results of the targeted search. Genes found under the term: sex differentiation
Sex_differentiation	gene_ids	log2FoldChange	pvalue	padj	gene_ids	Annotation
GO:0007548	c55675_g1	-2.68292	0.00604977	0.012227	c60151_g1	steroid 17-alpha-hydroxylase lyase os=oryzias latipes gn=cyp17a1 pe=2 sv=1
GO:0007548	c62343_g1	-2.19666	7.41742e-13	7.36629e-12	c62838_g1	signal transducer and activator of transcription 3 os=rattus norvegicus gn=stat3 pe=1 sv=1
GO:0007548	c66738_g3	-1.25526	8.49266e-05	0.000260683	c66738_g3	cyclin-dependent kinase-like 1 os=danio rerio gn=cdkl1 pe=2 sv=1
GO:0007548	c66714_g1	-0.651651	0.00498084	0.0102937	c66714_g1	14 kda phosphohistidine phosphatase os=oryctolagus cuniculus gn=phpt1 pe=1 sv=1
GO:0007548	c55258_g2	1.66236	4.12601e-07	1.90986e-06	c55675_g1	netrin-g1 os=mus musculus gn=ntng1 pe=1 sv=2
GO:0007548	c66576_g1	1.91005	3.29951e-06	1.31091e-05	c66576_g1	signal transducer and activator of transcription 4 os=homo sapiens gn=stat4 pe=1 sv=1
GO:0007548	c62838_g1	2.10648	5.00589e-05	0.000160157	c63144_g4	-like 1 homeobox protein os=homo sapiens gn=barhl1 pe=2 sv=1
GO:0007548	c66834_g1	2.24338	0.00158291	0.0036974	c66834_g1	cyclin-dependent kinase-like 2 os=macaca fascicularis gn=cdkl2 pe=2 sv=1
GO:0007548	c48597_g1	2.3634	0.0101801	0.019451	c48597_g1	protein wnt-7b os=mus musculus gn=wnt7b pe=1 sv=1
GO:0007548	c64698_g1	2.46677	0.0135579	0.0250107	c66576_g1	signal transducer and activator of transcription 4 os=homo sapiens gn=stat4 pe=1 sv=1
GO:0007548	c54473_g1	2.65146	0.00731121	0.0144973	c54473_g1	protein wnt-7a os=pongo pygmaeus gn=wnt7a pe=3 sv=1
GO:0007548	c53457_g1	3.00334	0.000910908	0.00223883	c53457_g1	bone morphogenetic protein 2 os=homo sapiens gn=bmp2 pe=1 sv=1
GO:0007548	c60151_g1	3.24152	0.000983272	0.00240049	c60752_g1	pre-b-cell leukemia transcription factor 3 os=homo sapiens gn=pbx3 pe=1 sv=1
GO:0007548	c60752_g1	3.51266	0.000186213	0.000532658	c62343_g1	14 kda phosphohistidine phosphatase os=oryctolagus cuniculus gn=phpt1 pe=1 sv=1
GO:0007548	c54983_g1	3.74464	2.89259e-06	1.15945e-05	c54983_g1	transcription factor 15 os=gallus gallus gn=tcf15 pe=2 sv=2
GO:0007548	c54983_g2	4.1186	4.85933e-05	0.000155837	c55258_g2	nuclear receptor coactivator 3 os=xenopus laevis gn=ncoa3 pe=1 sv=1
GO:0007548	c63144_g4	4.43336	1.04955e-05	3.7961e-05	c64698_g1	doublesex- and mab-3-related transcription factor a2 os=xiphophorus maculatus gn=dmrta2 pe=2 sv=1

## Sheet: Supplementary Table SET8
Supplementary Table SET8. Common dentex results of the targeted search. Genes found under the term: sex determination
Sex_determination	Annotation		log2FoldChange	pvalue	padj
GO:0007530	transcription factor sox-19b os=danio rerio gn=sox19b pe=1 sv=1	c44240_g1	-6.71286	5.77311e-59	1.0828e-56
GO:0007530	protein mago nashi homolog os=salmo salar gn=magoh pe=2 sv=1	c57029_g1	-3.30322	4.64843e-23	1.18516e-21
GO:0007530	transcription factor sox-3 os=danio rerio gn=sox3 pe=1 sv=1	c60997_g2	-2.75	9.59523e-12	8.35136e-11
GO:0007530	transcription factor sox-1b os=danio rerio gn=sox1b pe=2 sv=1	c41258_g2	2.54752	0.0266246	0.0450384
GO:0007530	transcription factor 15 os=gallus gallus gn=tcf15 pe=2 sv=2	c54983_g1	3.74464	2.89259e-06	1.15945e-05
GO:0007530	transcription factor 15 os=gallus gallus gn=tcf15 pe=2 sv=2	c54983_g2	4.1186	4.85933e-05	0.000155837
GO:0007530	transcription factor 21 os=danio rerio gn=tcf21 pe=2 sv=1	c61286_g1	4.39426	2.53162e-05	8.56463e-05
GO:0007530	transcription factor sox-21-b os=danio rerio gn=sox21b pe=2 sv=1	c58722_g1	4.619	4.20367e-07	1.9432e-06

## Sheet: Supplementary Table SET9
Supplementary Table SET9. Gilthead seabream results of the targeted search. Genes found under the term: reproduction
Reproduction	Annotation	Gene_id	log2FoldChange	pvalue	padj
GO:0000003	integrin alpha-8 os=homo sapiens gn=itga8 pe=1 sv=3	TRINITY_DN48226_c0_g1	-6.76623	5.15631e-24	3.78276e-23
GO:0000003	synaptonemal complex protein 2-like os=xenopus laevis gn=sycp2l pe=1 sv=1	TRINITY_DN59372_c13_g8	-6.64343	3.61771e-61	8.36077e-60
GO:0000003	ubinuclein-1 os=homo sapiens gn=ubn1 pe=1 sv=2	TRINITY_DN64516_c0_g1	-6.3735	1.15014e-36	1.32183e-35
GO:0000003	lymphoid-restricted membrane protein os=danio rerio gn=lrmp pe=1 sv=2	TRINITY_DN60501_c1_g1	-5.36568	1.19653e-73	3.80932e-72
GO:0000003	histone-lysine n-methyltransferase setdb1-b os=danio rerio gn=setdb1b pe=2 sv=2	TRINITY_DN46401_c0_g1	-5.35603	1.19138e-135	1.59002e-133
GO:0000003	integrin-linked protein kinase os=rattus norvegicus gn=ilk pe=2 sv=1	TRINITY_DN46107_c0_g2	-5.21617	1.91441e-06	5.11028e-06
GO:0000003	eukaryotic translation initiation factor 2-alpha kinase 3 os=mus musculus gn=eif2ak3 pe=1 sv=1	TRINITY_DN64037_c1_g4	-5.08456	4.29776e-11	1.68078e-10
GO:0000003	kinesin-like protein kif16b os=mus musculus gn=kif16b pe=1 sv=1	TRINITY_DN50282_c0_g1	-5.05665	1.23138e-144	2.01752e-142
GO:0000003	traf2 and nck-interacting protein kinase os=mus musculus gn=tnik pe=1 sv=2	TRINITY_DN51358_c1_g2	-4.85562	0.000228294	0.000473225
GO:0000003	kunitz and ntr domain-containing protein 2 os=bos taurus gn=wfikkn2 pe=2 sv=1	TRINITY_DN27574_c1_g1	-4.84236	6.00206e-06	1.52047e-05
GO:0000003	receptor-type tyrosine-protein phosphatase zeta os=homo sapiens gn=ptprz1 pe=1 sv=4	TRINITY_DN61749_c2_g1	-4.71079	3.54172e-07	1.01891e-06
GO:0000003	tyrosine-protein kinase frk os=rattus norvegicus gn=frk pe=1 sv=3	TRINITY_DN57235_c0_g1	-4.60956	7.08256e-65	1.79311e-63
GO:0000003	zinc finger protein 593 os=xenopus tropicalis gn=znf593 pe=2 sv=1	TRINITY_DN44546_c0_g1	-4.55215	9.38942e-37	1.08281e-35
GO:0000003	wd repeat-containing protein 5 os=rattus norvegicus gn=wdr5 pe=1 sv=1	TRINITY_DN56794_c0_g5	-4.53849	0.00679903	0.0107896
GO:0000003	liprin-beta-2 os=homo sapiens gn=ppfibp2 pe=1 sv=3	TRINITY_DN63233_c1_g1	-4.46752	1.99435e-31	1.92717e-30
GO:0000003	guanine nucleotide exchange factor vav3 os=mus musculus gn=vav3 pe=1 sv=2	TRINITY_DN54962_c0_g2	-4.29798	1.48543e-128	1.73538e-126
GO:0000003	rho-associated protein kinase 2 os=bos taurus gn=rock2 pe=1 sv=1	TRINITY_DN60646_c1_g2	-4.27332	1.07025e-53	2.03857e-52
GO:0000003	glycogenin-1 os=oryctolagus cuniculus gn=gyg1 pe=1 sv=3	TRINITY_DN44881_c0_g1	-4.15435	2.97456e-99	1.75534e-97
GO:0000003	traf2 and nck-interacting protein kinase os=mus musculus gn=tnik pe=1 sv=2	TRINITY_DN58728_c0_g1	-4.06617	1.08505e-20	6.94836e-20
GO:0000003	nuak family snf1-like kinase 2 os=homo sapiens gn=nuak2 pe=1 sv=1	TRINITY_DN57220_c2_g2	-3.94252	1.77795e-113	1.44769e-111
GO:0000003	g1 s-specific cyclin-e1 os=danio rerio gn=ccne1 pe=2 sv=1	TRINITY_DN61177_c5_g1	-3.92868	7.9748e-122	8.03561e-120
GO:0000003	protein efr3 homolog b os=danio rerio gn=efr3b pe=3 sv=2	TRINITY_DN42093_c0_g3	-3.86515	0.011908	0.0179556
GO:0000003	map microtubule affinity-regulating kinase 4 os=mus musculus gn=mark4 pe=1 sv=1	TRINITY_DN61405_c2_g1	-3.72288	7.86134e-05	0.000173789
GO:0000003	traf2 and nck-interacting protein kinase os=mus musculus gn=tnik pe=1 sv=2	TRINITY_DN51358_c3_g2	-3.68851	8.39712e-18	4.73218e-17
GO:0000003	map microtubule affinity-regulating kinase 4 os=mus musculus gn=mark4 pe=1 sv=1	TRINITY_DN65167_c1_g1	-3.62454	1.45117e-07	4.34059e-07
GO:0000003	zinc finger protein 879 os=mus musculus gn=znf879 pe=2 sv=1	TRINITY_DN65065_c18_g3	-3.50137	7.88359e-49	1.31846e-47
GO:0000003	probable u3 small nucleolar rna-associated protein 11 os=homo sapiens gn=utp11l pe=1 sv=2	TRINITY_DN33311_c0_g1	-3.49957	5.59689e-94	2.9145e-92
GO:0000003	uromodulin os=mus musculus gn=umod pe=1 sv=1	TRINITY_DN57843_c1_g1	-3.4741	6.55666e-07	1.83823e-06
GO:0000003	traf2 and nck-interacting protein kinase os=mus musculus gn=tnik pe=1 sv=2	TRINITY_DN44859_c0_g1	-3.39845	3.22624e-20	2.02924e-19
GO:0000003	probable 28s ribosomal protein mitochondrial os=danio rerio gn=mrps10 pe=3 sv=1	TRINITY_DN19086_c0_g2	-3.38174	2.25213e-43	3.19171e-42
GO:0000003	cyclin-dependent kinase inhibitor 1c os=mus musculus gn=cdkn1c pe=2 sv=2	TRINITY_DN48870_c0_g1	-3.29497	0.000158816	0.000336527
GO:0000003	mitochondrial import receptor subunit tom40 homolog os=xenopus tropicalis gn=tomm40 pe=2 sv=1	TRINITY_DN55292_c1_g1	-3.29462	1.84737e-196	8.36608e-194
GO:0000003	serine threonine-protein kinase ulk1 os=homo sapiens gn=ulk1 pe=1 sv=2	TRINITY_DN52325_c0_g1	-3.19912	8.82434e-77	3.02694e-75
GO:0000003	traf2 and nck-interacting protein kinase os=mus musculus gn=tnik pe=1 sv=2	TRINITY_DN59656_c2_g1	-3.19043	3.41141e-06	8.87305e-06
GO:0000003	mitochondrial import receptor subunit tom40 homolog os=xenopus tropicalis gn=tomm40 pe=2 sv=1	TRINITY_DN56535_c0_g1	-3.07936	4.12867e-202	2.08008e-199
GO:0000003	cytoplasmic protein nck2 os=homo sapiens gn=nck2 pe=1 sv=2	TRINITY_DN47391_c0_g1	-3.03855	4.32892e-151	8.15314e-149
GO:0000003	ribosome production factor 1 os=danio rerio gn=rpf1 pe=2 sv=1	TRINITY_DN11022_c0_g1	-3.03116	0	0
GO:0000003	ribosome biogenesis regulatory protein homolog os=rattus norvegicus gn=rrs1 pe=2 sv=1	TRINITY_DN40636_c0_g1	-3.02139	4.44896e-69	1.25571e-67
GO:0000003	serine threonine-protein kinase mark1 os=rattus norvegicus gn=mark1 pe=1 sv=1	TRINITY_DN61657_c0_g1	-2.95405	2.7211e-29	2.43395e-28
GO:0000003	mitochondrial import inner membrane translocase subunit tim9 os=homo sapiens gn=timm9 pe=1 sv=1	TRINITY_DN13906_c0_g2	-2.85217	4.4093e-09	1.4948e-08
GO:0000003	threonine--trna cytoplasmic os=bos taurus gn=tars pe=2 sv=1	TRINITY_DN62402_c6_g1	-2.84998	9.63459e-55	1.88049e-53
GO:0000003	tetratricopeptide repeat protein 31 os=homo sapiens gn=ttc31 pe=2 sv=3	TRINITY_DN62818_c0_g1	-2.81621	3.69702e-44	5.38909e-43
GO:0000003	serine threonine-protein kinase mark1 os=rattus norvegicus gn=mark1 pe=1 sv=1	TRINITY_DN51066_c0_g2	-2.79763	1.35885e-09	4.79038e-09
GO:0000003	serine threonine-protein kinase mark1 os=homo sapiens gn=mark1 pe=1 sv=2	TRINITY_DN61405_c5_g1	-2.75582	1.34969e-09	4.75891e-09
GO:0000003	formin-2 os=mus musculus gn=fmn2 pe=1 sv=2	TRINITY_DN56905_c0_g1	-2.72332	0.0163178	0.023936
GO:0000003	transcription factor btf3 homolog 4 os=danio rerio gn=btf3l4 pe=2 sv=1	TRINITY_DN40673_c0_g1	-2.7073	1.50914e-89	7.11415e-88
GO:0000003	probable atp-dependent rna helicase dhx37 os=homo sapiens gn=dhx37 pe=1 sv=1	TRINITY_DN48844_c0_g1	-2.69078	6.69905e-43	9.35245e-42
GO:0000003	stromal interaction molecule 1 os=mus musculus gn=stim1 pe=1 sv=2	TRINITY_DN57408_c2_g1	-2.64898	1.67807e-72	5.18273e-71
GO:0000003	homolog subfamily c member 15 os=mus musculus gn=dnajc15 pe=1 sv=1	TRINITY_DN42152_c0_g1	-2.60185	5.41236e-72	1.65638e-70
GO:0000003	glycogenin-1 os=homo sapiens gn=gyg1 pe=1 sv=4	TRINITY_DN61522_c0_g1	-2.55019	8.68651e-19	5.11333e-18
GO:0000003	vesicle-trafficking protein sec22b os=rattus norvegicus gn=sec22b pe=1 sv=3	TRINITY_DN52658_c0_g1	-2.42619	2.97938e-144	4.80335e-142
GO:0000003	nucleolar protein 56 os=homo sapiens gn=nop56 pe=1 sv=4	TRINITY_DN49040_c0_g1	-2.4008	5.34961e-48	8.74002e-47
GO:0000003	tyrosine-protein phosphatase non-receptor type 9 os=rattus norvegicus gn=ptpn9 pe=2 sv=1	TRINITY_DN45183_c0_g2	-2.36946	6.16666e-08	1.90195e-07
GO:0000003	elongation factor 1-gamma os=danio rerio gn=eef1g pe=2 sv=1	TRINITY_DN39362_c0_g1	-2.35595	5.20442e-153	1.01827e-150
GO:0000003	60s ribosomal protein l5 os=homo sapiens gn=rpl5 pe=1 sv=3	TRINITY_DN34132_c0_g1	-2.32796	1.42744e-40	1.85231e-39
GO:0000003	rna rnp complex-1-interacting phosphatase os=homo sapiens gn=dusp11 pe=1 sv=1	TRINITY_DN61852_c0_g1	-2.32289	2.90435e-57	6.08736e-56
GO:0000003	mitochondrial import inner membrane translocase subunit tim17-a os=homo sapiens gn=timm17a pe=1 sv=1	TRINITY_DN34348_c0_g1	-2.2731	2.79341e-67	7.48097e-66
GO:0000003	kazrin os=homo sapiens gn=kazn pe=1 sv=2	TRINITY_DN62990_c0_g1	-2.22838	0.000483288	0.000952096
GO:0000003	endoplasmin os=canis lupus familiaris gn=hsp90b1 pe=1 sv=1	TRINITY_DN62392_c0_g1	-2.22287	4.31606e-82	1.68565e-80
GO:0000003	mitochondrial import inner membrane translocase subunit tim50 os=danio rerio gn=timm50 pe=2 sv=2	TRINITY_DN50908_c0_g1	-2.17853	7.54778e-67	2.00009e-65
GO:0000003	udp- c:beta- -n-acetylgalactosaminyltransferase 2 os=danio rerio gn=b3galnt2 pe=2 sv=1	TRINITY_DN52671_c0_g1	-2.13118	4.37499e-69	1.2357e-67
GO:0000003	bud13 homolog os=gallus gallus gn=bud13 pe=2 sv=1	TRINITY_DN65139_c7_g2	-2.12967	2.09724e-60	4.74616e-59
GO:0000003	v-type proton atpase subunit f os=homo sapiens gn=atp6v1f pe=1 sv=2	TRINITY_DN57612_c1_g1	-2.05372	1.45017e-84	6.04439e-83
GO:0000003	dolichyl-diphosphooligosaccharide--protein glycosyltransferase subunit stt3b os=homo sapiens gn=stt3b pe=1 sv=1	TRINITY_DN45821_c0_g1	-2.01723	6.00626e-16	3.11e-15
GO:0000003	zinc finger protein 846 os=homo sapiens gn=znf846 pe=1 sv=2	TRINITY_DN54951_c0_g2	-2.01222	1.28178e-07	3.85222e-07
GO:0000003	striatin-4 os=mus musculus gn=strn4 pe=1 sv=2	TRINITY_DN26417_c0_g1	-1.99091	1.42989e-34	1.5426e-33
GO:0000003	60s ribosomal protein l12 os=mus musculus gn=rpl12 pe=1 sv=2	TRINITY_DN48791_c0_g1	-1.9878	3.14826e-54	6.06551e-53
GO:0000003	upf0598 protein c8orf82 homolog os=mus musculus pe=1 sv=1	TRINITY_DN58939_c0_g1	-1.93117	5.48193e-22	3.70161e-21
GO:0000003	phosphatidylinositol-binding clathrin assembly protein os=homo sapiens gn=picalm pe=1 sv=2	TRINITY_DN63450_c5_g1	-1.9107	3.72234e-18	2.1314e-17
GO:0000003	u3 small nucleolar ribonucleoprotein protein imp4 os=rattus norvegicus gn=imp4 pe=2 sv=1	TRINITY_DN45352_c0_g1	-1.88283	6.08191e-27	5.02318e-26
GO:0000003	transcription factor btf3 os=mus musculus gn=btf3 pe=1 sv=3	TRINITY_DN55938_c0_g1	-1.85117	3.27461e-52	5.99651e-51
GO:0000003	s-adenosylmethionine synthase isoform type-2 os=pongo abelii gn=mat2a pe=2 sv=1	TRINITY_DN53668_c1_g1	-1.85009	3.02139e-51	5.39314e-50
GO:0000003	very-long-chain 3-oxoacyl- reductase-b os=danio rerio gn=hsd17b12b pe=2 sv=2	TRINITY_DN44649_c0_g1	-1.83615	7.16595e-56	1.44124e-54
GO:0000003	atp synthase subunit mitochondrial os=mus musculus gn=atp5a1 pe=1 sv=1	TRINITY_DN52900_c1_g1	-1.81471	2.61594e-63	6.37457e-62
GO:0000003	rrna 2 -o-methyltransferase fibrillarin os=xenopus laevis gn=fbl pe=2 sv=1	TRINITY_DN33909_c0_g1	-1.78802	3.00971e-09	1.03266e-08
GO:0000003	dolichyl-diphosphooligosaccharide--protein glycosyltransferase 48 kda subunit os=danio rerio gn=ddost pe=2 sv=2	TRINITY_DN44633_c0_g1	-1.76797	2.36629e-29	2.12413e-28
GO:0000003	mrna export factor os=danio rerio gn=rae1 pe=2 sv=2	TRINITY_DN52520_c0_g1	-1.72094	8.85652e-36	9.92664e-35
GO:0000003	signal transducer and activator of transcription 3 os=sus scrofa gn=stat3 pe=1 sv=1	TRINITY_DN47210_c0_g1	-1.68348	1.54168e-20	9.82412e-20
GO:0000003	cyclin-dependent kinase 10 os=bos taurus gn=cdk10 pe=2 sv=1	TRINITY_DN65006_c0_g2	-1.67099	3.3299e-25	2.56619e-24
GO:0000003	mitochondrial import inner membrane translocase subunit tim14 os=danio rerio gn=dnajc19 pe=3 sv=1	TRINITY_DN46624_c0_g2	-1.66467	8.53639e-06	2.12895e-05
GO:0000003	probable ribosome biogenesis protein rlp24 os=danio rerio gn=rsl24d1 pe=2 sv=1	TRINITY_DN34169_c0_g1	-1.64554	1.10259e-21	7.371e-21
GO:0000003	laminin subunit alpha-1 os=homo sapiens gn=lama1 pe=1 sv=2	TRINITY_DN63228_c0_g1	-1.63844	1.72662e-18	1.00333e-17
GO:0000003	tetratricopeptide repeat protein 31 os=homo sapiens gn=ttc31 pe=2 sv=3	TRINITY_DN57363_c0_g1	-1.62705	1.03551e-35	1.15741e-34
GO:0000003	gtp-binding protein sar1b os=bos taurus gn=sar1b pe=2 sv=1	TRINITY_DN53270_c0_g1	-1.62525	6.58826e-34	6.95313e-33
GO:0000003	60s ribosomal protein l19 os=xenopus laevis gn=rpl19 pe=2 sv=1	TRINITY_DN19124_c0_g1	-1.62184	1.67873e-30	1.57425e-29
GO:0000003	60s ribosomal protein l5 os=homo sapiens gn=rpl5 pe=1 sv=3	TRINITY_DN38465_c0_g1	-1.61297	1.91182e-58	4.14278e-57
GO:0000003	integrin-linked protein kinase os=rattus norvegicus gn=ilk pe=2 sv=1	TRINITY_DN46107_c0_g1	-1.5966	5.73438e-08	1.77297e-07
GO:0000003	transmembrane and coiled-coil domain-containing protein 6 os=homo sapiens gn=tmco6 pe=1 sv=2	TRINITY_DN42318_c0_g1	-1.59344	1.75677e-08	5.67407e-08
GO:0000003	zinc finger and btb domain-containing protein 48 os=pongo abelii gn=zbtb48 pe=2 sv=1	TRINITY_DN64219_c0_g1	-1.58993	1.35053e-21	9.01212e-21
GO:0000003	pci domain-containing protein 2 os=danio rerio gn=pcid2 pe=2 sv=1	TRINITY_DN40801_c0_g1	-1.57559	2.84755e-39	3.54888e-38
GO:0000003	phosphate carrier mitochondrial os=rattus norvegicus gn=slc25a3 pe=1 sv=1	TRINITY_DN51376_c0_g1	-1.56926	8.98753e-36	1.00707e-34
GO:0000003	ribosomal rna small subunit methyltransferase nep1 os=mus musculus gn=emg1 pe=1 sv=1	TRINITY_DN10468_c0_g1	-1.54485	2.48767e-18	1.43729e-17
GO:0000003	40s ribosomal protein s23 os=ictalurus punctatus gn=rps23 pe=2 sv=1	TRINITY_DN38837_c0_g1	-1.54094	1.79347e-20	1.13926e-19
GO:0000003	s-adenosylmethionine synthase isoform type-2 os=pongo abelii gn=mat2a pe=2 sv=1	TRINITY_DN53668_c0_g1	-1.53472	1.58208e-55	3.15829e-54
GO:0000003	serine--trna cytoplasmic os=rattus norvegicus gn=sars pe=1 sv=3	TRINITY_DN57306_c0_g1	-1.53076	1.56227e-22	1.08006e-21
GO:0000003	leucine-rich repeat-containing protein 29 os=homo sapiens gn=lrrc29 pe=1 sv=1	TRINITY_DN54661_c0_g1	-1.52575	1.15743e-23	8.36178e-23
GO:0000003	dna primase small subunit os=homo sapiens gn=prim1 pe=1 sv=1	TRINITY_DN18752_c0_g1	-1.52173	1.40887e-50	2.47211e-49
GO:0000003	staphylococcal nuclease domain-containing protein 1 os=danio rerio gn=snd1 pe=2 sv=1	TRINITY_DN53084_c0_g1	-1.47869	1.64914e-34	1.77344e-33
GO:0000003	fermitin family homolog 2 os=danio rerio gn=fermt2 pe=2 sv=1	TRINITY_DN41689_c0_g1	-1.42056	3.2844e-10	1.21159e-09
GO:0000003	40s ribosomal protein s7 os=takifugu rubripes gn=rps7 pe=3 sv=1	TRINITY_DN5000_c0_g1	-1.38805	2.27704e-22	1.56534e-21
GO:0000003	40s ribosomal protein s8 os=rattus norvegicus gn=rps8 pe=1 sv=2	TRINITY_DN19228_c0_g1	-1.37282	2.51919e-75	8.32944e-74
GO:0000003	atp synthase subunit mitochondrial os=mus musculus gn=atp5d pe=1 sv=1	TRINITY_DN20275_c0_g2	-1.35524	3.5512e-42	4.84206e-41
GO:0000003	probable atp-dependent rna helicase ddx47 os=bos taurus gn=ddx47 pe=2 sv=1	TRINITY_DN59534_c1_g2	-1.34397	8.51446e-32	8.34976e-31
GO:0000003	kinesin-like protein kif14 os=homo sapiens gn=kif14 pe=1 sv=1	TRINITY_DN50518_c0_g1	-1.3425	5.96645e-50	1.02944e-48
GO:0000003	valine--trna mitochondrial os=sus scrofa gn=vars2 pe=3 sv=1	TRINITY_DN62785_c0_g1	-1.33589	2.59026e-25	2.00693e-24
GO:0000003	60s ribosomal protein l27 os=danio rerio gn=rpl27 pe=2 sv=3	TRINITY_DN34942_c0_g1	-1.33137	1.83542e-26	1.48846e-25
GO:0000003	heat shock 70 kda protein 4 os=homo sapiens gn=hspa4 pe=1 sv=4	TRINITY_DN14266_c0_g1	-1.3114	1.17397e-18	6.87046e-18
GO:0000003	wd repeat-containing protein 18 os=danio rerio gn=wdr18 pe=2 sv=1	TRINITY_DN10574_c0_g1	-1.28612	2.70495e-19	1.63005e-18
GO:0000003	rna binding protein fox-1 homolog 1-like os=danio rerio gn=rbfox1l pe=1 sv=1	TRINITY_DN35053_c0_g1	-1.28234	7.24392e-67	1.92463e-65
GO:0000003	60s ribosomal protein l7 os=gallus gallus gn=rpl7 pe=2 sv=1	TRINITY_DN18446_c0_g1	-1.27017	7.9773e-83	3.18566e-81
GO:0000003	isoleucine--trna cytoplasmic os=homo sapiens gn=iars pe=1 sv=2	TRINITY_DN34236_c0_g1	-1.22323	3.22721e-24	2.38753e-23
GO:0000003	dual specificity mitogen-activated protein kinase kinase 2 os=cyprinus carpio gn=map2k2 pe=2 sv=1	TRINITY_DN59018_c0_g1	-1.19626	1.62503e-25	1.2703e-24
GO:0000003	gpn-loop gtpase 1 os=homo sapiens gn=gpn1 pe=1 sv=1	TRINITY_DN57341_c0_g3	-1.19106	0.00054827	0.00106955
GO:0000003	mitochondrial import inner membrane translocase subunit tim10 os=danio rerio gn=timm10 pe=3 sv=1	TRINITY_DN60445_c0_g1	-1.18897	1.01781e-05	2.51597e-05
GO:0000003	60s ribosomal protein l7-like 1 os=sus scrofa gn=rpl7l1 pe=3 sv=1	TRINITY_DN58206_c1_g3	-1.15897	3.29831e-07	9.51871e-07
GO:0000003	40s ribosomal protein s2 os=ictalurus punctatus gn=rps2 pe=2 sv=1	TRINITY_DN43378_c0_g1	-1.15131	8.00797e-20	4.95641e-19
GO:0000003	inactive serine threonine-protein kinase vrk3 os=mus musculus gn=vrk3 pe=1 sv=2	TRINITY_DN31744_c0_g1	-1.149	4.58216e-23	3.22931e-22
GO:0000003	serine threonine-protein kinase nlk os=rattus norvegicus gn=nlk pe=3 sv=1	TRINITY_DN64563_c5_g1	-1.13749	0.00122608	0.00225423
GO:0000003	small nuclear ribonucleoprotein f os=xenopus laevis gn=snrpf pe=3 sv=1	TRINITY_DN52464_c0_g8	-1.10092	5.47633e-10	1.98868e-09
GO:0000003	gpn-loop gtpase 1 os=homo sapiens gn=gpn1 pe=1 sv=1	TRINITY_DN57341_c0_g2	-1.08858	5.19376e-12	2.15742e-11
GO:0000003	zinc finger protein 697 os=mus musculus gn=znf697 pe=2 sv=1	TRINITY_DN60862_c0_g1	-1.08365	0.00455485	0.00751209
GO:0000003	mitogen-activated protein kinase kinase kinase kinase 4 os=homo sapiens gn=map4k4 pe=1 sv=2	TRINITY_DN60039_c6_g1	-1.06427	3.2495e-14	1.53776e-13
GO:0000003	dolichyl-diphosphooligosaccharide--protein glycosyltransferase subunit stt3a os=mus musculus gn=stt3a pe=1 sv=1	TRINITY_DN56443_c2_g1	-1.06081	2.34884e-15	1.1819e-14
GO:0000003	replication factor c subunit 1 os=mus musculus gn=rfc1 pe=1 sv=2	TRINITY_DN34173_c0_g1	-1.05585	7.30505e-17	3.95049e-16
GO:0000003	60s ribosomal protein l35 os=hippocampus comes gn=rpl35 pe=2 sv=3	TRINITY_DN10654_c0_g1	-1.04057	8.39073e-21	5.40151e-20
GO:0000003	lysine--trna ligase os=mus musculus gn=kars pe=1 sv=1	TRINITY_DN28951_c0_g1	-1.03836	1.3027e-11	5.27268e-11
GO:0000003	chondroitin sulfate n-acetylgalactosaminyltransferase 2 os=homo sapiens gn=csgalnact2 pe=1 sv=1	TRINITY_DN62300_c0_g1	-1.01592	9.08056e-06	2.25726e-05
GO:0000003	probable rna-binding protein eif1ad os=danio rerio gn=eif1ad pe=2 sv=1	TRINITY_DN63347_c0_g2	-1.00463	7.77397e-07	2.16313e-06
GO:0000003	60s ribosomal protein l31 os=paralichthys olivaceus gn=rpl31 pe=2 sv=1	TRINITY_DN37420_c0_g1	-0.992928	2.16844e-22	1.49196e-21
GO:0000003	60s ribosomal protein l3 os=homo sapiens gn=rpl3 pe=1 sv=2	TRINITY_DN6689_c0_g1	-0.983801	6.16805e-14	2.87037e-13
GO:0000003	26s protease regulatory subunit 7 os=mus musculus gn=psmc2 pe=1 sv=5	TRINITY_DN62117_c0_g1	-0.978543	2.7076e-15	1.35886e-14
GO:0000003	receptor-type tyrosine-protein phosphatase epsilon os=homo sapiens gn=ptpre pe=1 sv=1	TRINITY_DN61094_c1_g2	-0.957638	0.00673053	0.0106914
GO:0000003	60s ribosomal protein l13 os=danio rerio gn=rpl13 pe=2 sv=3	TRINITY_DN34794_c0_g1	-0.913435	1.58582e-16	8.43336e-16
GO:0000003	timeless-interacting protein os=danio rerio gn=tipin pe=2 sv=1	TRINITY_DN64799_c0_g3	-0.904415	1.68783e-21	1.12184e-20
GO:0000003	60s ribosomal protein l19 os=xenopus laevis gn=rpl19 pe=2 sv=1	TRINITY_DN28881_c0_g1	-0.902575	1.65529e-15	8.38252e-15
GO:0000003	glycylpeptide n-tetradecanoyltransferase 1 os=rattus norvegicus gn=nmt1 pe=1 sv=1	TRINITY_DN39217_c0_g1	-0.887982	7.57434e-13	3.31866e-12
GO:0000003	mediator of rna polymerase ii transcription subunit 31 os=danio rerio gn=med31 pe=2 sv=2	TRINITY_DN62401_c0_g3	-0.872993	0.00867946	0.0134681
GO:0000003	wd repeat-containing protein 5 os=rattus norvegicus gn=wdr5 pe=1 sv=1	TRINITY_DN56794_c0_g3	-0.867066	1.33593e-06	3.62786e-06
GO:0000003	proteasome subunit alpha type-6 os=rattus norvegicus gn=psma6 pe=1 sv=1	TRINITY_DN53637_c0_g1	-0.853811	6.50338e-09	2.17381e-08
GO:0000003	nadh dehydrogenase 1 beta subcomplex subunit 7 os=bos taurus gn=ndufb7 pe=1 sv=2	TRINITY_DN35771_c0_g1	-0.843228	7.96101e-11	3.05968e-10
GO:0000003	40s ribosomal protein s28 os=ictalurus punctatus gn=rps28 pe=3 sv=1	TRINITY_DN20736_c0_g1	-0.842853	3.79469e-11	1.49069e-10
GO:0000003	nadh dehydrogenase iron-sulfur protein mitochondrial os=macaca fascicularis gn=ndufs8 pe=2 sv=1	TRINITY_DN50765_c0_g1	-0.820211	2.82471e-15	1.41622e-14
GO:0000003	mitogen-activated protein kinase kinase kinase kinase 4 os=homo sapiens gn=map4k4 pe=1 sv=2	TRINITY_DN58688_c1_g1	-0.810098	1.71228e-05	4.12538e-05
GO:0000003	atp synthase subunit mitochondrial os=sus scrofa gn=atp5a1 pe=1 sv=2	TRINITY_DN52900_c2_g1	-0.791495	0.000209109	0.000435676
GO:0000003	regulation of nuclear pre-mrna domain-containing protein 2 os=homo sapiens gn=rprd2 pe=1 sv=1	TRINITY_DN50414_c1_g1	-0.781266	1.38811e-23	9.99421e-23
GO:0000003	40s ribosomal protein s14 os=zea mays pe=3 sv=1	TRINITY_DN38806_c0_g1	-0.758877	3.55872e-07	1.02343e-06
GO:0000003	histone acetyltransferase kat8 os=homo sapiens gn=kat8 pe=1 sv=2	TRINITY_DN57629_c0_g1	-0.741104	1.6878e-11	6.77693e-11
GO:0000003	asparagine--trna cytoplasmic os=mus musculus gn=nars pe=1 sv=2	TRINITY_DN63982_c0_g1	-0.72259	0.00350903	0.00592085
GO:0000003	histone acetyltransferase kat5 os=rattus norvegicus gn=kat5 pe=1 sv=2	TRINITY_DN43431_c0_g1	-0.719588	1.16674e-13	5.35475e-13
GO:0000003	heat shock factor protein 2 os=homo sapiens gn=hsf2 pe=1 sv=1	TRINITY_DN64519_c0_g1	-0.718367	2.41672e-06	6.3835e-06
GO:0000003	valine--trna ligase os=takifugu rubripes gn=vars pe=3 sv=1	TRINITY_DN47219_c0_g1	-0.711885	7.52436e-07	2.09672e-06
GO:0000003	glucose-6-phosphate 1-dehydrogenase os=takifugu rubripes gn=g6pd pe=3 sv=1	TRINITY_DN28949_c0_g1	-0.709257	2.42327e-10	9.01348e-10
GO:0000003	derlin- os=zea mays gn= pe=2 sv=2	TRINITY_DN37958_c0_g1	-0.692414	0.000866176	0.00163411
GO:0000003	atp synthase subunit mitochondrial os=mus musculus gn=atp5a1 pe=1 sv=1	TRINITY_DN52900_c0_g1	-0.685365	1.76647e-07	5.2413e-07
GO:0000003	kinesin-like protein kif16b os=mus musculus gn=kif16b pe=1 sv=1	TRINITY_DN63478_c0_g5	-0.675609	3.88153e-06	1.00343e-05
GO:0000003	v-type proton atpase subunit h os=bos taurus gn=atp6v1h pe=2 sv=2	TRINITY_DN28966_c0_g1	-0.669307	2.14115e-16	1.1309e-15
GO:0000003	cullin-associated nedd8-dissociated protein 1 os=homo sapiens gn=cand1 pe=1 sv=2	TRINITY_DN63789_c1_g2	-0.668615	3.56373e-12	1.4959e-11
GO:0000003	replication factor c subunit 4 os=homo sapiens gn=rfc4 pe=1 sv=2	TRINITY_DN58482_c1_g1	-0.653962	2.29397e-07	6.72426e-07
GO:0000003	nuclear transport factor 2 os=rattus norvegicus gn=nutf2 pe=1 sv=1	TRINITY_DN14952_c0_g1	-0.645485	3.15415e-06	8.23262e-06
GO:0000003	kinesin-like protein kif1b os=rattus norvegicus gn=kif1b pe=1 sv=2	TRINITY_DN58055_c4_g1	-0.643812	3.53877e-06	9.18712e-06
GO:0000003	mediator of rna polymerase ii transcription subunit 10 os=danio rerio gn=med10 pe=2 sv=1	TRINITY_DN50007_c0_g1	-0.63201	0.000204586	0.00042667
GO:0000003	cyclin-dependent kinase 11b os=homo sapiens gn=cdk11b pe=1 sv=3	TRINITY_DN52759_c0_g1	-0.630809	4.50866e-06	1.15798e-05
GO:0000003	26s proteasome non-atpase regulatory subunit 6 os=homo sapiens gn=psmd6 pe=1 sv=1	TRINITY_DN62284_c3_g1	-0.626222	6.02091e-10	2.1782e-09
GO:0000003	proteasome subunit beta type-3 os=oncorhynchus mykiss gn=psmb3 pe=2 sv=1	TRINITY_DN47825_c0_g1	-0.626195	2.05714e-05	4.90493e-05
GO:0000003	coatomer subunit delta os=pongo abelii gn=arcn1 pe=2 sv=1	TRINITY_DN52639_c0_g1	-0.623648	9.49509e-07	2.61603e-06
GO:0000003	wd repeat-containing protein 5 os=rattus norvegicus gn=wdr5 pe=1 sv=1	TRINITY_DN56794_c0_g9	-0.622331	1.11858e-05	2.75307e-05
GO:0000003	cullin-5 os=oryctolagus cuniculus gn=cul5 pe=2 sv=3	TRINITY_DN55078_c0_g1	-0.618466	0.0198089	0.0285724
GO:0000003	atp-dependent rna helicase ddx39a os=homo sapiens gn=ddx39a pe=1 sv=2	TRINITY_DN52475_c0_g1	-0.614185	2.90252e-07	8.41989e-07
GO:0000003	zinc finger protein 879 os=mus musculus gn=znf879 pe=2 sv=1	TRINITY_DN50566_c0_g1	-0.607959	0.00259375	0.00449157
GO:0000003	prefoldin subunit 1 os=danio rerio gn=pfdn1 pe=2 sv=1	TRINITY_DN7756_c0_g1	-0.607408	0.00945507	0.0145703
GO:0000003	ribonucleoside-diphosphate reductase large subunit os=danio rerio gn=rrm1 pe=2 sv=1	TRINITY_DN19140_c0_g1	-0.597689	1.39356e-05	3.39094e-05
GO:0000003	lymphoid-specific helicase os=homo sapiens gn=hells pe=1 sv=1	TRINITY_DN51854_c0_g1	-0.596868	1.70637e-06	4.57922e-06
GO:0000003	u6 snrna-associated sm-like protein lsm7 os=homo sapiens gn=lsm7 pe=1 sv=1	TRINITY_DN18851_c0_g1	-0.582706	0.0013536	0.00246941
GO:0000003	integrin-linked protein kinase os=bos taurus gn=ilk pe=2 sv=1	TRINITY_DN51984_c0_g1	-0.562105	0.00123038	0.00226151
GO:0000003	ring finger protein 121 os=homo sapiens gn=rnf121 pe=1 sv=1	TRINITY_DN41246_c0_g1	-0.549594	6.66957e-07	1.86808e-06
GO:0000003	proteasome subunit alpha type-5 os=mus musculus gn=psma5 pe=1 sv=1	TRINITY_DN4256_c0_g1	-0.544285	1.03105e-09	3.66622e-09
GO:0000003	26s protease regulatory subunit 6b os=macaca fascicularis gn=psmc4 pe=2 sv=1	TRINITY_DN38260_c0_g1	-0.536449	3.44151e-12	1.4458e-11
GO:0000003	brca1-associated ring domain protein 1 os=homo sapiens gn=bard1 pe=1 sv=2	TRINITY_DN59544_c4_g3	-0.531307	9.13622e-05	0.000200444
GO:0000003	translocation protein sec63 homolog os=homo sapiens gn=sec63 pe=1 sv=2	TRINITY_DN56959_c1_g1	-0.509963	4.85807e-05	0.000110368
GO:0000003	40s ribosomal protein s5 os=homo sapiens gn=rps5 pe=1 sv=4	TRINITY_DN24203_c0_g1	-0.495446	2.07312e-08	6.65104e-08
GO:0000003	ubinuclein-2 os=bos taurus gn=ubn2 pe=3 sv=1	TRINITY_DN61465_c7_g1	-0.475702	0.000191182	0.000400519
GO:0000003	f-box wd repeat-containing protein 4 os=homo sapiens gn=fbxw4 pe=2 sv=1	TRINITY_DN50029_c0_g1	-0.460738	0.00766499	0.0120387
GO:0000003	cytochrome c-type heme lyase os=gallus gallus gn=hccs pe=2 sv=1	TRINITY_DN61560_c0_g1	-0.459867	0.00144953	0.00263086
GO:0000003	eri1 exoribonuclease 2 os=xenopus laevis gn=eri2 pe=2 sv=1	TRINITY_DN65108_c0_g3	-0.391092	0.0201112	0.0289814
GO:0000003	40s ribosomal protein s3 os=ictalurus punctatus gn=rps3 pe=2 sv=1	TRINITY_DN48324_c0_g1	-0.357988	2.10591e-05	5.01439e-05
GO:0000003	mrna-capping enzyme os=danio rerio gn=rngtt pe=2 sv=1	TRINITY_DN34027_c0_g1	-0.301366	0.0165148	0.0242038
GO:0000003	prefoldin subunit 6 os=homo sapiens gn=pfdn6 pe=1 sv=1	TRINITY_DN55826_c1_g1	-0.289841	0.010623	0.016187
GO:0000003	atp-dependent rna helicase ddx39a os=mus musculus gn=ddx39a pe=1 sv=1	TRINITY_DN27561_c0_g1	-0.281233	0.00305509	0.00521698
GO:0000003	succinate dehydrogenase iron-sulfur mitochondrial os=danio rerio gn=sdhb pe=2 sv=1	TRINITY_DN53528_c0_g1	-0.277073	0.000183529	0.000385447
GO:0000003	proteasome subunit alpha type-1 os=homo sapiens gn=psma1 pe=1 sv=1	TRINITY_DN38574_c0_g1	-0.264435	0.0263243	0.0371655
GO:0000003	wd repeat-containing protein 5 os=rattus norvegicus gn=wdr5 pe=1 sv=1	TRINITY_DN55652_c0_g1	-0.220393	0.0264998	0.037395
GO:0000003	pre-mrna-processing-splicing factor 8 os=mus musculus gn=prpf8 pe=1 sv=2	TRINITY_DN52798_c0_g1	0.235561	0.0192838	0.0278779
GO:0000003	kn motif and ankyrin repeat domain-containing protein 2 os=homo sapiens gn=kank2 pe=1 sv=1	TRINITY_DN63206_c1_g1	0.23959	0.0163021	0.0239155
GO:0000003	regulator of nonsense transcripts 1 os=homo sapiens gn=upf1 pe=1 sv=2	TRINITY_DN59534_c1_g1	0.345031	0.00810152	0.0126543
GO:0000003	domain-containing protein armc9 os=pongo abelii gn=armc9 pe=2 sv=1	TRINITY_DN51920_c0_g1	0.414943	0.0243581	0.0345821
GO:0000003	rna polymerase-associated protein rtf1 homolog os=homo sapiens gn=rtf1 pe=1 sv=4	TRINITY_DN64036_c4_g5	0.44145	0.0031365	0.00534282
GO:0000003	mitochondrial import receptor subunit tom20 homolog os=rattus norvegicus gn=tomm20 pe=1 sv=2	TRINITY_DN49276_c0_g1	0.447176	0.00130275	0.00238356
GO:0000003	zinc finger protein rlf os=homo sapiens gn=rlf pe=1 sv=2	TRINITY_DN44546_c0_g2	0.457512	0.0265836	0.037504
GO:0000003	tbc domain-containing protein kinase-like protein os=homo sapiens gn=tbck pe=1 sv=4	TRINITY_DN30593_c0_g1	0.470876	0.000417421	0.000831439
GO:0000003	inhibitor of growth protein 5 os=mus musculus gn=ing5 pe=1 sv=1	TRINITY_DN59024_c1_g1	0.479845	0.00427084	0.00708175
GO:0000003	serine threonine-protein kinase tao2 os=xenopus laevis gn=taok2 pe=2 sv=1	TRINITY_DN57040_c4_g2	0.488399	0.000254314	0.000524249
GO:0000003	rab9 effector protein with kelch motifs os=danio rerio gn=rabepk pe=2 sv=1	TRINITY_DN45511_c1_g1	0.502249	0.00662382	0.0105444
GO:0000003	transcriptional regulator atrx os=pongo pygmaeus gn=atrx pe=2 sv=1	TRINITY_DN61437_c0_g1	0.53059	1.16637e-05	2.86492e-05
GO:0000003	dihydrolipoyllysine-residue acetyltransferase component of pyruvate dehydrogenase mitochondrial os=mus musculus gn=dlat pe=1 sv=2	TRINITY_DN49069_c0_g1	0.564294	0.000108396	0.000235305
GO:0000003	histone-lysine n-methyltransferase setdb1-b os=danio rerio gn=setdb1b pe=2 sv=2	TRINITY_DN50351_c0_g1	0.575731	0.000883303	0.00166463
GO:0000003	signal transducer and activator of transcription 1-alpha beta os=homo sapiens gn=stat1 pe=1 sv=2	TRINITY_DN60002_c0_g1	0.580951	7.65804e-05	0.000169555
GO:0000003	trafficking protein particle complex subunit 3 os=gallus gallus gn=trappc3 pe=2 sv=1	TRINITY_DN56745_c0_g1	0.583979	0.00208545	0.00367466
GO:0000003	transcription elongation factor spt6 os=danio rerio gn=supt6h pe=1 sv=1	TRINITY_DN64279_c0_g1	0.590981	1.15351e-05	2.8342e-05
GO:0000003	nucleoprotein tpr os=mus musculus gn=tpr pe=1 sv=1	TRINITY_DN64095_c3_g1	0.644814	0.000195802	0.000409516
GO:0000003	dolichyl-diphosphooligosaccharide--protein glycosyltransferase subunit stt3b os=homo sapiens gn=stt3b pe=1 sv=1	TRINITY_DN55416_c0_g1	0.666724	3.15021e-13	1.41218e-12
GO:0000003	alpha-parvin os=homo sapiens gn=parva pe=1 sv=1	TRINITY_DN58102_c0_g1	0.68043	4.85992e-07	1.37933e-06
GO:0000003	kazrin os=homo sapiens gn=kazn pe=1 sv=2	TRINITY_DN63160_c0_g1	0.70627	0.0216278	0.0309533
GO:0000003	serine threonine-protein kinase mark2 os=rattus norvegicus gn=mark2 pe=1 sv=1	TRINITY_DN64614_c0_g1	0.709972	1.74815e-08	5.64757e-08
GO:0000003	protein timeless homolog os=homo sapiens gn=timeless pe=1 sv=2	TRINITY_DN63919_c1_g1	0.755904	2.07008e-16	1.09394e-15
GO:0000003	dual specificity mitogen-activated protein kinase kinase 2 os=cyprinus carpio gn=map2k2 pe=2 sv=1	TRINITY_DN59604_c9_g3	0.805309	1.59354e-09	5.58647e-09
GO:0000003	heat shock 70 kda protein 4 os=mus musculus gn=hspa4 pe=1 sv=1	TRINITY_DN62627_c1_g1	0.809149	2.86269e-05	6.69263e-05
GO:0000003	unconventional myosin-xviiia os=homo sapiens gn=myo18a pe=1 sv=3	TRINITY_DN61635_c0_g1	0.83781	3.90033e-20	2.44635e-19
GO:0000003	n-acetyltransferase esco1 os=mus musculus gn=esco1 pe=2 sv=2	TRINITY_DN63991_c3_g1	0.851677	0.00197667	0.00349689
GO:0000003	striatin-3 os=homo sapiens gn=strn3 pe=1 sv=3	TRINITY_DN62183_c7_g2	0.865939	8.45784e-08	2.57881e-07
GO:0000003	dna annealing helicase and endonuclease zranb3 os=bos taurus gn=zranb3 pe=3 sv=3	TRINITY_DN61691_c8_g1	0.936008	7.783e-08	2.3808e-07
GO:0000003	protein phosphatase 1 regulatory subunit 7 os=danio rerio gn=ppp1r7 pe=2 sv=1	TRINITY_DN51868_c0_g1	0.971732	1.93605e-08	6.22816e-08
GO:0000003	serine threonine-protein kinase mark1 os=homo sapiens gn=mark1 pe=1 sv=2	TRINITY_DN58231_c2_g1	0.977015	0.0346408	0.0478444
GO:0000003	traf2 and nck-interacting protein kinase os=homo sapiens gn=tnik pe=1 sv=1	TRINITY_DN59656_c4_g3	0.985541	5.35467e-13	2.36983e-12
GO:0000003	s-adenosylmethionine synthase isoform type-2 os=pongo abelii gn=mat2a pe=2 sv=1	TRINITY_DN58405_c1_g1	0.999099	3.39779e-08	1.06999e-07
GO:0000003	calmodulin-binding transcription activator 2 os=homo sapiens gn=camta2 pe=1 sv=3	TRINITY_DN60648_c0_g1	1.00423	2.2108e-08	7.07418e-08
GO:0000003	serine threonine-protein kinase nek2 os=homo sapiens gn=nek2 pe=1 sv=1	TRINITY_DN31389_c0_g1	1.03229	6.83587e-07	1.9124e-06
GO:0000003	citron rho-interacting kinase os=mus musculus gn=cit pe=1 sv=3	TRINITY_DN53892_c0_g1	1.06545	4.78957e-08	1.48999e-07
GO:0000003	citron rho-interacting kinase os=homo sapiens gn=cit pe=1 sv=2	TRINITY_DN59540_c1_g2	1.08339	7.8423e-08	2.39839e-07
GO:0000003	map microtubule affinity-regulating kinase 3 os=homo sapiens gn=mark3 pe=1 sv=4	TRINITY_DN61405_c8_g6	1.11066	2.91517e-07	8.45415e-07
GO:0000003	actin-binding protein anillin os=xenopus laevis gn=anln pe=1 sv=1	TRINITY_DN39108_c0_g1	1.13928	1.20066e-23	8.6663e-23
GO:0000003	adamts-like protein 4 os=mus musculus gn=adamtsl4 pe=2 sv=1	TRINITY_DN15615_c0_g1	1.19473	0.0261686	0.0369639
GO:0000003	set domain-containing protein 5 os=homo sapiens gn=setd5 pe=1 sv=2	TRINITY_DN58852_c9_g1	1.20414	1.42745e-23	1.0272e-22
GO:0000003	cytochrome c oxidase subunit mitochondrial os=oncorhynchus mykiss pe=3 sv=1	TRINITY_DN48446_c0_g1	1.23734	1.33744e-14	6.46115e-14
GO:0000003	vinculin os=mus musculus gn=vcl pe=1 sv=4	TRINITY_DN61972_c2_g1	1.24965	6.14405e-05	0.000137698
GO:0000003	receptor-type tyrosine-protein phosphatase r os=homo sapiens gn=ptprr pe=1 sv=2	TRINITY_DN65333_c2_g1	1.25148	1.31466e-18	7.6771e-18
GO:0000003	protein zer-1 homolog os=homo sapiens gn=zer1 pe=1 sv=1	TRINITY_DN52569_c0_g1	1.25643	5.1963e-11	2.02062e-10
GO:0000003	transformation transcription domain-associated protein os=homo sapiens gn=trrap pe=1 sv=3	TRINITY_DN52156_c0_g1	1.25844	1.25333e-16	6.69165e-16
GO:0000003	receptor-type tyrosine-protein phosphatase alpha os=homo sapiens gn=ptpra pe=1 sv=2	TRINITY_DN61749_c2_g3	1.26135	8.85106e-06	2.20279e-05
GO:0000003	protein kinase c iota type os=danio rerio gn=prkci pe=2 sv=2	TRINITY_DN60406_c2_g1	1.2694	2.5652e-23	1.82733e-22
GO:0000003	probable 28s ribosomal protein mitochondrial os=danio rerio gn=mrps10 pe=3 sv=1	TRINITY_DN19086_c0_g1	1.28977	1.25061e-33	1.30687e-32
GO:0000003	serine threonine-protein kinase tao1 os=rattus norvegicus gn=taok1 pe=1 sv=1	TRINITY_DN61775_c6_g4	1.29606	7.03579e-60	1.57194e-58
GO:0000003	disintegrin and metalloproteinase domain-containing protein 9 os=homo sapiens gn=adam9 pe=1 sv=1	TRINITY_DN60650_c0_g1	1.32258	0.000211903	0.00044104
GO:0000003	f-box lrr-repeat protein 17 os=homo sapiens gn=fbxl17 pe=2 sv=3	TRINITY_DN48717_c0_g1	1.3277	8.40747e-13	3.67451e-12
GO:0000003	syntaxin-5 os=bos taurus gn=stx5 pe=2 sv=1	TRINITY_DN57374_c0_g1	1.33103	2.41536e-12	1.02572e-11
GO:0000003	rho-associated protein kinase 1 os=oryctolagus cuniculus gn=rock1 pe=1 sv=1	TRINITY_DN60646_c4_g3	1.40813	1.82051e-14	8.73623e-14
GO:0000003	liprin-beta-1 os=mus musculus gn=ppfibp1 pe=1 sv=3	TRINITY_DN62507_c0_g1	1.40994	1.52429e-10	5.73959e-10
GO:0000003	pre-mrna cleavage complex 2 protein pcf11 os=homo sapiens gn=pcf11 pe=1 sv=3	TRINITY_DN62962_c2_g1	1.41471	8.66735e-13	3.78357e-12
GO:0000003	atp synthase subunit mitochondrial os=mus musculus gn=atp5d pe=1 sv=1	TRINITY_DN20275_c0_g1	1.46531	0.0116414	0.0175925
GO:0000003	neuron navigator 2 os=homo sapiens gn=nav2 pe=1 sv=3	TRINITY_DN61925_c3_g8	1.47607	2.01627e-06	5.36903e-06
GO:0000003	nuak family snf1-like kinase 1 os=homo sapiens gn=nuak1 pe=1 sv=1	TRINITY_DN62167_c11_g1	1.50251	0.00184041	0.00327351
GO:0000003	protein lin-9 homolog os=danio rerio gn=lin9 pe=3 sv=1	TRINITY_DN38961_c0_g1	1.59853	4.37368e-18	2.49796e-17
GO:0000003	interleukin-11 receptor subunit alpha os=homo sapiens gn=il11ra pe=1 sv=2	TRINITY_DN54845_c0_g1	1.61247	0.000385458	0.000772315
GO:0000003	phd finger protein 14 os=homo sapiens gn=phf14 pe=1 sv=2	TRINITY_DN62721_c0_g4	1.67218	1.20525e-29	1.09483e-28
GO:0000003	receptor-type tyrosine-protein phosphatase eta os=gallus gallus gn=ptprj pe=2 sv=2	TRINITY_DN65320_c0_g1	1.6789	0.00987074	0.0151489
GO:0000003	inhibitor of growth protein 4 os=gallus gallus gn=ing4 pe=2 sv=1	TRINITY_DN28700_c0_g1	1.73738	2.77616e-39	3.46097e-38
GO:0000003	beta-parvin os=homo sapiens gn=parvb pe=1 sv=1	TRINITY_DN49416_c0_g1	1.74868	0.00078354	0.00148761
GO:0000003	phosphatidylinositol-binding clathrin assembly protein os=rattus norvegicus gn=picalm pe=1 sv=1	TRINITY_DN63453_c1_g1	1.76193	3.20099e-08	1.01046e-07
GO:0000003	map microtubule affinity-regulating kinase 3 os=homo sapiens gn=mark3 pe=1 sv=4	TRINITY_DN57574_c3_g1	1.79521	8.62025e-60	1.92061e-58
GO:0000003	e3 ubiquitin-protein ligase ubr2 os=homo sapiens gn=ubr2 pe=1 sv=1	TRINITY_DN60498_c0_g1	1.83742	2.26736e-29	2.03804e-28
GO:0000003	abnormal spindle-like microcephaly-associated protein homolog os=canis lupus familiaris gn=aspm pe=2 sv=2	TRINITY_DN60485_c0_g3	1.84153	3.32318e-25	2.56199e-24
GO:0000003	phosphatidylinositol-binding clathrin assembly protein os=rattus norvegicus gn=picalm pe=1 sv=1	TRINITY_DN63450_c2_g1	1.89823	2.16444e-12	9.22273e-12
GO:0000003	denn domain-containing protein 2a os=homo sapiens gn=dennd2a pe=2 sv=4	TRINITY_DN37787_c0_g1	1.90092	0.00173577	0.00310355
GO:0000003	small ubiquitin-related modifier 1 os=oncorhynchus mykiss gn=sumo1 pe=3 sv=1	TRINITY_DN65032_c0_g1	1.91049	7.35893e-08	2.25536e-07
GO:0000003	misshapen-like kinase 1 os=mus musculus gn=mink1 pe=1 sv=3	TRINITY_DN59656_c1_g1	1.92378	1.0872e-16	5.82241e-16
GO:0000003	probable e3 ubiquitin-protein ligase hectd2 os=mus musculus gn=hectd2 pe=1 sv=2	TRINITY_DN64304_c1_g3	1.9241	0.00132081	0.00241395
GO:0000003	partitioning defective 3 homolog b os=mus musculus gn=pard3b pe=1 sv=2	TRINITY_DN61371_c4_g1	2.05826	8.93401e-24	6.49387e-23
GO:0000003	protein zyg-11 homolog os=danio rerio gn=zyg11 pe=2 sv=1	TRINITY_DN53894_c0_g1	2.05889	3.73282e-20	2.34384e-19
GO:0000003	abnormal spindle-like microcephaly-associated protein homolog os=mus musculus gn=aspm pe=2 sv=2	TRINITY_DN60485_c0_g12	2.08995	0.000565174	0.0010996
GO:0000003	serine threonine-protein kinase os=caenorhabditis elegans gn= pe=3 sv=1	TRINITY_DN55709_c0_g1	2.09983	0.00888969	0.013767
GO:0000003	phosphatidylinositol -bisphosphate 3-kinase catalytic subunit delta isoform os=homo sapiens gn=pik3cd pe=1 sv=2	TRINITY_DN61885_c2_g1	2.13204	0.0188086	0.0272583
GO:0000003	ribonucleoside-diphosphate reductase large subunit os=mus musculus gn=rrm1 pe=1 sv=2	TRINITY_DN40184_c0_g1	2.14488	7.56003e-07	2.10622e-06
GO:0000003	an1-type zinc finger protein 4 os=mus musculus gn=zfand4 pe=3 sv=2	TRINITY_DN59981_c0_g1	2.16311	5.06195e-23	3.56246e-22
GO:0000003	serine threonine-protein kinase tao3 os=xenopus laevis gn=taok3 pe=2 sv=1	TRINITY_DN61775_c6_g3	2.2096	0.0346593	0.0478618
GO:0000003	fermitin family homolog 3 os=bos taurus gn=fermt3 pe=2 sv=1	TRINITY_DN57444_c12_g1	2.25804	1.23214e-22	8.54613e-22
GO:0000003	tripartite motif-containing protein 2 os=bos taurus gn=trim2 pe=2 sv=1	TRINITY_DN63264_c3_g1	2.33166	0.0118976	0.0179405
GO:0000003	ribonucleoside-diphosphate reductase large subunit os=mus musculus gn=rrm1 pe=1 sv=2	TRINITY_DN41984_c0_g1	2.35694	2.29532e-17	1.26869e-16
GO:0000003	vinculin os=mus musculus gn=vcl pe=1 sv=4	TRINITY_DN61972_c0_g1	2.40016	7.05033e-49	1.18057e-47
GO:0000003	abnormal spindle-like microcephaly-associated protein homolog os=bos taurus gn=aspm pe=2 sv=1	TRINITY_DN60485_c0_g5	2.45885	1.85315e-17	1.02966e-16
GO:0000003	calpain-7 os=mus musculus gn=capn7 pe=2 sv=1	TRINITY_DN61378_c0_g1	2.47284	6.72193e-30	6.15884e-29
GO:0000003	receptor-type tyrosine-protein phosphatase f os=danio rerio gn=ptprf pe=2 sv=1	TRINITY_DN59620_c5_g1	2.4933	1.05398e-14	5.11939e-14
GO:0000003	striatin os=homo sapiens gn=strn pe=1 sv=4	TRINITY_DN61315_c0_g2	2.49481	5.11323e-40	6.52593e-39
GO:0000003	f-box lrr-repeat protein 20 os=homo sapiens gn=fbxl20 pe=1 sv=2	TRINITY_DN53077_c0_g1	2.49642	2.26539e-17	1.25301e-16
GO:0000003	dual specificity mitogen-activated protein kinase kinase 5 os=homo sapiens gn=map2k5 pe=1 sv=2	TRINITY_DN64720_c0_g1	2.50652	1.43701e-22	9.94997e-22
GO:0000003	poly polymerase 3 os=homo sapiens gn=parp3 pe=1 sv=3	TRINITY_DN38593_c0_g1	2.51512	4.05031e-08	1.26794e-07
GO:0000003	cat eye syndrome critical region protein 2 os=homo sapiens gn=cecr2 pe=1 sv=2	TRINITY_DN59227_c2_g1	2.54631	1.00087e-31	9.78891e-31
GO:0000003	n-acetyl-beta-glucosaminyl-glycoprotein 4-beta-n-acetylgalactosaminyltransferase 1 os=mus musculus gn=b4galnt4 pe=2 sv=1	TRINITY_DN59573_c3_g1	2.55115	0.000516931	0.00101239
GO:0000003	gtp-binding protein rheb os=mus musculus gn=rheb pe=1 sv=1	TRINITY_DN840_c0_g1	2.60848	6.51328e-12	2.6878e-11
GO:0000003	mitogen-activated protein kinase kinase kinase kinase 3 os=rattus norvegicus gn=map4k3 pe=1 sv=2	TRINITY_DN60649_c2_g1	2.61346	3.19415e-27	2.66543e-26
GO:0000003	dual specificity protein phosphatase 3 os=mus musculus gn=dusp3 pe=1 sv=1	TRINITY_DN64857_c0_g1	2.63992	4.78737e-14	2.24288e-13
GO:0000003	phosphatidylinositol 4-kinase alpha os=homo sapiens gn=pi4ka pe=1 sv=3	TRINITY_DN60894_c4_g1	2.77573	4.54226e-40	5.8064e-39
GO:0000003	protein efr3 homolog a os=xenopus laevis gn=efr3a pe=2 sv=1	TRINITY_DN62071_c1_g4	2.78154	9.53722e-11	3.646e-10
GO:0000003	homolog subfamily c member 7 os=homo sapiens gn=dnajc7 pe=1 sv=2	TRINITY_DN58552_c4_g1	2.79364	3.65097e-28	3.13357e-27
GO:0000003	histone acetyltransferase kat6a os=homo sapiens gn=kat6a pe=1 sv=2	TRINITY_DN47768_c0_g1	2.81178	3.64357e-24	2.69161e-23
GO:0000003	ankyrin sam and basic leucine zipper domain-containing protein 1 os=macropus eugenii gn=asz1 pe=3 sv=1	TRINITY_DN3099_c0_g1	2.8451	5.35005e-107	3.84374e-105
GO:0000003	receptor-type tyrosine-protein phosphatase f os=danio rerio gn=ptprf pe=2 sv=1	TRINITY_DN60944_c5_g2	2.85207	5.90249e-12	2.443e-11
GO:0000003	receptor-type tyrosine-protein phosphatase delta os=mus musculus gn=ptprd pe=1 sv=3	TRINITY_DN60944_c9_g1	2.86206	3.95514e-05	9.09055e-05
GO:0000003	udp-n-acetylglucosamine--peptide n-acetylglucosaminyltransferase 110 kda subunit os=rattus norvegicus gn=ogt pe=1 sv=1	TRINITY_DN50494_c2_g1	2.9903	2.49325e-247	2.64449e-244
GO:0000003	serine threonine-protein kinase tao2 os=xenopus laevis gn=taok2 pe=2 sv=1	TRINITY_DN55407_c0_g1	3.02623	1.8986e-18	1.10185e-17
GO:0000003	abnormal spindle-like microcephaly-associated protein homolog os=gorilla gorilla gorilla gn=aspm pe=2 sv=1	TRINITY_DN65219_c0_g1	3.05407	2.9079e-89	1.35809e-87
GO:0000003	ankyrin repeat domain-containing protein sowahc os=mus musculus gn=sowahc pe=1 sv=2	TRINITY_DN64867_c0_g2	3.09048	5.07522e-11	1.97487e-10
GO:0000003	glycylpeptide n-tetradecanoyltransferase 2 os=danio rerio gn=nmt2 pe=2 sv=2	TRINITY_DN57332_c0_g1	3.14623	6.89794e-64	1.70148e-62
GO:0000003	serine threonine-protein kinase sik3 homolog os=danio rerio gn=zgc:66101 pe=2 sv=1	TRINITY_DN52698_c1_g1	3.15571	1.96826e-71	5.92905e-70
GO:0000003	mitochondrial import inner membrane translocase subunit tim17-b os=homo sapiens gn=timm17b pe=1 sv=1	TRINITY_DN59649_c0_g1	3.26149	2.47324e-15	1.24372e-14
GO:0000003	abnormal spindle-like microcephaly-associated protein homolog os=pongo pygmaeus gn=aspm pe=2 sv=1	TRINITY_DN65219_c0_g2	3.27478	6.75982e-60	1.51112e-58
GO:0000003	receptor-type tyrosine-protein phosphatase delta os=mus musculus gn=ptprd pe=1 sv=3	TRINITY_DN64233_c2_g2	3.32689	5.71119e-17	3.10186e-16
GO:0000003	stromal interaction molecule 2 os=mus musculus gn=stim2 pe=1 sv=2	TRINITY_DN48479_c1_g1	3.44004	2.93799e-09	1.00874e-08
GO:0000003	serine threonine-protein kinase nim1 os=homo sapiens gn=nim1k pe=1 sv=1	TRINITY_DN54477_c1_g1	3.49842	1.8932e-06	5.05636e-06
GO:0000003	lipoma-preferred partner homolog os=gallus gallus gn=lpp pe=2 sv=1	TRINITY_DN61989_c1_g1	3.51053	1.39936e-40	1.81647e-39
GO:0000003	clathrin coat assembly protein ap180 os=mus musculus gn=snap91 pe=1 sv=1	TRINITY_DN60309_c9_g2	3.58539	1.99464e-11	7.97164e-11
GO:0000003	gtp-binding protein sar1b os=bos taurus gn=sar1b pe=2 sv=1	TRINITY_DN40850_c0_g1	3.63822	4.39125e-45	6.60901e-44
GO:0000003	protein kinase c zeta type os=rattus norvegicus gn=prkcz pe=1 sv=2	TRINITY_DN56893_c1_g1	3.73317	2.63548e-29	2.35946e-28
GO:0000003	protein kinase c zeta type os=rattus norvegicus gn=prkcz pe=1 sv=2	TRINITY_DN42764_c0_g1	3.78777	7.69242e-15	3.76814e-14
GO:0000003	abnormal spindle-like microcephaly-associated protein homolog os=mus musculus gn=aspm pe=2 sv=2	TRINITY_DN60485_c0_g1	3.80077	0.00695356	0.011014
GO:0000003	hsp90 co-chaperone cdc37 os=tetraodon fluviatilis gn=cdc37 pe=3 sv=1	TRINITY_DN64196_c1_g5	3.84669	8.94488e-49	1.49533e-47
GO:0000003	papilin os=drosophila melanogaster gn=ppn pe=1 sv=2	TRINITY_DN60188_c0_g1	3.99858	3.26178e-38	3.94319e-37
GO:0000003	kinesin-like protein kif1a os=homo sapiens gn=kif1a pe=1 sv=2	TRINITY_DN63846_c0_g1	4.081	5.08382e-23	3.57723e-22
GO:0000003	receptor-type tyrosine-protein phosphatase delta os=mus musculus gn=ptprd pe=1 sv=3	TRINITY_DN60503_c2_g2	4.12448	0.00167946	0.00300947
GO:0000003	s-adenosylmethionine synthase isoform type-1 os=mus musculus gn=mat1a pe=1 sv=1	TRINITY_DN52150_c0_g1	4.14927	4.28537e-07	1.22298e-06
GO:0000003	histone acetyltransferase kat6b os=homo sapiens gn=kat6b pe=1 sv=3	TRINITY_DN53861_c0_g1	4.27447	6.90055e-71	2.05867e-69
GO:0000003	bromodomain-containing protein 1 os=homo sapiens gn=brd1 pe=1 sv=1	TRINITY_DN55979_c0_g1	4.34439	4.04852e-80	1.50809e-78
GO:0000003	outer dense fiber protein 2 os=gallus gallus gn=odf2 pe=2 sv=1	TRINITY_DN28682_c0_g1	4.37318	3.31178e-82	1.29594e-80
GO:0000003	serine threonine-protein kinase lmtk1 os=mus musculus gn=aatk pe=1 sv=1	TRINITY_DN60745_c1_g1	4.45239	1.39206e-07	4.17151e-07
GO:0000003	protein kash5 os=mus musculus gn=ccdc155 pe=1 sv=3	TRINITY_DN55714_c0_g1	4.46615	8.33591e-51	1.47294e-49
GO:0000003	proteasome subunit alpha type-6 os=rattus norvegicus gn=psma6 pe=1 sv=1	TRINITY_DN63290_c2_g1	4.60647	5.17658e-25	3.9568e-24
GO:0000003	kazrin os=homo sapiens gn=kazn pe=1 sv=2	TRINITY_DN58541_c2_g1	4.80549	1.28192e-46	2.02619e-45
GO:0000003	cytochrome p450 mitochondrial os=lithobates catesbeiana gn=cyp11b pe=2 sv=1	TRINITY_DN6958_c0_g1	4.9095	8.02198e-05	0.000177078
GO:0000003	synaptosomal-associated protein 25-a os=danio rerio gn=snap25a pe=2 sv=1	TRINITY_DN57301_c4_g1	4.92208	3.38419e-53	6.36192e-52
GO:0000003	-related lipid transfer protein 9 os=homo sapiens gn=stard9 pe=1 sv=3	TRINITY_DN38687_c0_g1	4.92531	2.56982e-36	2.91436e-35
GO:0000003	gtp-binding protein sar1b os=rattus norvegicus gn=sar1b pe=2 sv=1	TRINITY_DN44073_c0_g1	5.44478	1.55447e-81	5.96696e-80
GO:0000003	ribosomal protein s6 kinase alpha-4 os=mus musculus gn=rps6ka4 pe=1 sv=2	TRINITY_DN59897_c5_g1	5.49849	2.30732e-133	2.93364e-131
GO:0000003	small nuclear ribonucleoprotein f os=xenopus laevis gn=snrpf pe=3 sv=1	TRINITY_DN52464_c0_g5	5.60774	0.00721942	0.011402
GO:0000003	small nuclear ribonucleoprotein f os=xenopus laevis gn=snrpf pe=3 sv=1	TRINITY_DN52464_c0_g9	5.67279	0.0158158	0.023278
GO:0000003	receptor-type tyrosine-protein phosphatase gamma os=homo sapiens gn=ptprg pe=1 sv=4	TRINITY_DN58577_c0_g1	5.72144	2.17008e-23	1.54942e-22
GO:0000003	fermitin family homolog 1 os=homo sapiens gn=fermt1 pe=1 sv=1	TRINITY_DN62795_c0_g1	5.8069	1.03192e-35	1.15372e-34
GO:0000003	meiosis inhibitor protein 1 os=homo sapiens gn=mei1 pe=2 sv=2	TRINITY_DN61533_c2_g1	5.80705	1.71051e-111	1.32581e-109
GO:0000003	serine threonine-protein kinase nim1 os=mus musculus gn=nim1k pe=2 sv=1	TRINITY_DN49461_c0_g1	5.91892	1.87439e-36	2.13652e-35
GO:0000003	aminoacyl trna synthase complex-interacting multifunctional protein 1 os=cricetulus griseus gn=aimp1 pe=2 sv=1	TRINITY_DN46449_c0_g1	6.0112	1.17839e-06	3.2211e-06
GO:0000003	mitogen-activated protein kinase kinase kinase kinase 4 os=homo sapiens gn=map4k4 pe=1 sv=2	TRINITY_DN59846_c4_g1	6.14387	1.05659e-168	2.78338e-166
GO:0000003	copine-8 os=homo sapiens gn=cpne8 pe=1 sv=2	TRINITY_DN28355_c0_g1	6.25875	2.16447e-08	6.93089e-08
GO:0000003	obscurin os=homo sapiens gn=obscn pe=1 sv=3	TRINITY_DN62904_c0_g1	6.27027	3.13712e-135	4.15926e-133
GO:0000003	tetratricopeptide repeat protein 12 os=homo sapiens gn=ttc12 pe=1 sv=2	TRINITY_DN57370_c0_g2	6.30806	9.7207e-151	1.8055e-148
GO:0000003	kelch domain-containing protein 1 os=homo sapiens gn=klhdc1 pe=2 sv=2	TRINITY_DN62287_c2_g8	6.36092	3.80106e-29	3.38119e-28
GO:0000003	cytoplasmic dynein 2 heavy chain 1 os=mus musculus gn=dync2h1 pe=1 sv=1	TRINITY_DN60372_c0_g1	6.48399	4.79853e-260	6.66914e-257
GO:0000003	cullin-associated nedd8-dissociated protein 1 os=homo sapiens gn=cand1 pe=1 sv=2	TRINITY_DN63789_c1_g1	6.63684	1.71841e-171	4.67977e-169
GO:0000003	synaptonemal complex protein 2 os=homo sapiens gn=sycp2 pe=2 sv=2	TRINITY_DN62624_c0_g3	7.65736	9.49507e-93	4.78374e-91
GO:0000003	phenylalanine-4-hydroxylase os=rattus norvegicus gn=pah pe=1 sv=3	TRINITY_DN53131_c0_g1	7.74358	2.72244e-65	6.96686e-64
GO:0000003	ankyrin repeat domain-containing protein 45 os=homo sapiens gn=ankrd45 pe=1 sv=1	TRINITY_DN59031_c0_g1	8.18036	1.75186e-72	5.40649e-71
GO:0000003	atrial natriuretic peptide receptor 2 os=rattus norvegicus gn=npr2 pe=1 sv=1	TRINITY_DN62496_c1_g1	8.72895	2.24402e-70	6.58743e-69
GO:0000003	zinc finger protein 516 os=mus musculus gn=znf516 pe=1 sv=1	TRINITY_DN58277_c0_g1	9.32291	3.0773e-48	5.05834e-47
GO:0000003	homeodomain-interacting protein kinase 1 os=rattus norvegicus gn=hipk1 pe=2 sv=1	TRINITY_DN61372_c1_g6	9.835	3.85875e-22	2.62803e-21
GO:0000003	protein orf73 os=human herpesvirus 8 type p (isolate gk18) gn=orf73 pe=1 sv=1	TRINITY_DN64839_c3_g2	10.0128	9.9021e-140	1.47816e-137
GO:0000003	meiosis 1 arrest protein os=homo sapiens gn=m1ap pe=1 sv=1	TRINITY_DN63207_c0_g1	11.083	4.49573e-53	8.424e-52
GO:0000003	izumo sperm-egg fusion protein 1 os=mus musculus gn=izumo1 pe=1 sv=1	TRINITY_DN62167_c10_g1	11.4838	6.34028e-50	1.09301e-48
GO:0000003	coiled-coil domain-containing protein 114 os=rattus norvegicus gn=ccdc114 pe=1 sv=1	TRINITY_DN6362_c0_g1	11.5479	6.75356e-74	2.16205e-72
GO:0000003	homeodomain-interacting protein kinase 2 os=homo sapiens gn=hipk2 pe=1 sv=2	TRINITY_DN61908_c5_g1	11.9854	9.84592e-85	4.1166e-83
GO:0000003	golgin subfamily a member 6-like protein 22 os=homo sapiens gn=golga6l22 pe=3 sv=1	TRINITY_DN58288_c0_g2	13.102	8.68487e-39	1.06656e-37
GO:0000003	centromere protein f os=homo sapiens gn=cenpf pe=1 sv=2	TRINITY_DN65276_c5_g1	14.0951	1.59496e-46	2.51604e-45

## Sheet: Supplementary Table SET10
Supplementary Table SET10. Gilthead seabream results of the targeted search. Genes found under the term: reproductive process
reproductive_process		gene_id	log2FoldChange	pvalue	padj
GO:0022414	ceramide kinase os=homo sapiens gn=cerk pe=1 sv=1	TRINITY_DN64577_c0_g1	-5.83523	5.19911e-116	4.50645e-114
GO:0022414	kunitz and ntr domain-containing protein 2 os=bos taurus gn=wfikkn2 pe=2 sv=1	TRINITY_DN27574_c1_g1	-4.84236	6.00206e-06	1.52047e-05
GO:0022414	vascular endothelial growth factor a-a os=danio rerio gn=vegfaa pe=1 sv=1	TRINITY_DN60718_c0_g1	-4.62175	0.00251392	0.00436175
GO:0022414	proprotein convertase subtilisin kexin type 5 os=homo sapiens gn=pcsk5 pe=1 sv=4	TRINITY_DN46683_c0_g2	-3.6836	5.69326e-06	1.44573e-05
GO:0022414	uromodulin os=mus musculus gn=umod pe=1 sv=1	TRINITY_DN57843_c1_g1	-3.4741	6.55666e-07	1.83823e-06
GO:0022414	catechol o-methyltransferase os=mus musculus gn=comt pe=1 sv=2	TRINITY_DN48804_c0_g1	-3.11046	3.06216e-13	1.37347e-12
GO:0022414	inositol -trisphosphate receptor-interacting protein os=takifugu rubripes gn=itprip pe=3 sv=1	TRINITY_DN56665_c0_g1	-2.52471	1.36861e-37	1.61765e-36
GO:0022414	rrp12-like protein os=gallus gallus gn=rrp12 pe=2 sv=1	TRINITY_DN63664_c1_g2	-2.33718	1.91639e-49	3.27427e-48
GO:0022414	nfx1-type zinc finger-containing protein 1 os=homo sapiens gn=znfx1 pe=2 sv=2	TRINITY_DN38530_c0_g1	-2.31846	2.86928e-13	1.2894e-12
GO:0022414	discoidin domain-containing receptor 2 os=homo sapiens gn=ddr2 pe=1 sv=2	TRINITY_DN61078_c10_g2	-2.22624	8.47568e-17	4.56701e-16
GO:0022414	suppressor of tumorigenicity 14 protein homolog os=bos taurus gn=st14 pe=2 sv=1	TRINITY_DN55034_c0_g1	-1.88728	0.00244273	0.00424811
GO:0022414	spectrin beta non-erythrocytic 1 os=mus musculus gn=sptbn1 pe=1 sv=2	TRINITY_DN57049_c1_g1	-1.88129	2.30642e-14	1.10077e-13
GO:0022414	zinc finger protein 280d os=homo sapiens gn=znf280d pe=1 sv=3	TRINITY_DN60039_c3_g1	-1.84019	1.57228e-54	3.05548e-53
GO:0022414	microtubule-associated protein 2 os=rattus norvegicus gn=map2 pe=1 sv=3	TRINITY_DN62636_c2_g1	-1.82815	0.00439893	0.00727708
GO:0022414	neurabin-1 os=rattus norvegicus gn=ppp1r9a pe=1 sv=1	TRINITY_DN61348_c1_g1	-1.62117	9.08167e-11	3.47811e-10
GO:0022414	spectrin beta non-erythrocytic 1 os=homo sapiens gn=sptbn1 pe=1 sv=2	TRINITY_DN65344_c2_g1	-1.09774	3.57067e-08	1.12285e-07
GO:0022414	chondroitin sulfate n-acetylgalactosaminyltransferase 2 os=homo sapiens gn=csgalnact2 pe=1 sv=1	TRINITY_DN62300_c0_g1	-1.01592	9.08056e-06	2.25726e-05
GO:0022414	solute carrier family 45 member 3 os=homo sapiens gn=slc45a3 pe=2 sv=1	TRINITY_DN48237_c0_g1	-0.894794	1.19013e-05	2.91998e-05
GO:0022414	mitogen-activated protein kinase kinase kinase kinase 4 os=homo sapiens gn=map4k4 pe=1 sv=2	TRINITY_DN58688_c1_g1	-0.810098	1.71228e-05	4.12538e-05
GO:0022414	guanine nucleotide-binding 1 os=homo sapiens gn=gnl1 pe=1 sv=2	TRINITY_DN60292_c1_g1	0.360092	0.0163492	0.0239794
GO:0022414	1-phosphatidylinositol 3-phosphate 5-kinase os=homo sapiens gn=pikfyve pe=1 sv=3	TRINITY_DN63078_c0_g1	0.790456	5.34571e-10	1.943e-09
GO:0022414	n-acetyltransferase esco1 os=mus musculus gn=esco1 pe=2 sv=2	TRINITY_DN63991_c3_g1	0.851677	0.00197667	0.00349689
GO:0022414	anthrax toxin receptor 1 os=rattus norvegicus gn=antxr1 pe=1 sv=2	TRINITY_DN56201_c1_g1	1.05107	0.000901225	0.00169627
GO:0022414	tensin-2 os=homo sapiens gn=tns2 pe=1 sv=2	TRINITY_DN56171_c0_g1	1.3653	0.0106336	0.0162013
GO:0022414	tyrosine-protein phosphatase non-receptor type 13 os=homo sapiens gn=ptpn13 pe=1 sv=2	TRINITY_DN64574_c0_g1	1.76604	4.53439e-25	3.4745e-24
GO:0022414	cytoskeleton-associated protein 5 os=homo sapiens gn=ckap5 pe=1 sv=3	TRINITY_DN60464_c2_g1	2.22108	1.02743e-41	1.38174e-40
GO:0022414	arginine-glutamic acid dipeptide repeats protein os=mus musculus gn=rere pe=1 sv=3	TRINITY_DN57290_c1_g1	2.2973	1.97002e-46	3.10284e-45
GO:0022414	tripartite motif-containing protein 2 os=bos taurus gn=trim2 pe=2 sv=1	TRINITY_DN63264_c3_g1	2.33166	0.0118976	0.0179405
GO:0022414	spectrin beta non-erythrocytic 4 os=homo sapiens gn=sptbn4 pe=1 sv=2	TRINITY_DN50403_c0_g1	2.33446	0.0252244	0.0357252
GO:0022414	tensin-2 os=homo sapiens gn=tns2 pe=1 sv=2	TRINITY_DN65232_c1_g1	2.34246	1.36696e-13	6.25233e-13
GO:0022414	cohesin subunit sa-2 os=mus musculus gn=stag2 pe=1 sv=3	TRINITY_DN63073_c0_g1	2.46092	1.61422e-48	2.67852e-47
GO:0022414	anthrax toxin receptor 2 os=homo sapiens gn=antxr2 pe=1 sv=5	TRINITY_DN56201_c0_g1	2.46733	5.8847e-13	2.59613e-12
GO:0022414	n-acetyl-beta-glucosaminyl-glycoprotein 4-beta-n-acetylgalactosaminyltransferase 1 os=mus musculus gn=b4galnt4 pe=2 sv=1	TRINITY_DN59573_c3_g1	2.55115	0.000516931	0.00101239
GO:0022414	stromelysin-3 os=xenopus laevis gn=mmp11 pe=1 sv=1	TRINITY_DN57171_c2_g1	2.58918	5.31018e-10	1.93043e-09
GO:0022414	papilin os=drosophila melanogaster gn=ppn pe=1 sv=2	TRINITY_DN60188_c0_g1	3.99858	3.26178e-38	3.94319e-37
GO:0022414	ph-interacting protein os=homo sapiens gn=phip pe=1 sv=2	TRINITY_DN59567_c2_g1	4.55762	3.0909e-30	2.86981e-29
GO:0022414	telomerase protein component 1 os=rattus norvegicus gn=tep1 pe=1 sv=1	TRINITY_DN62344_c0_g2	4.69941	6.5402e-70	1.89234e-68
GO:0022414	protocadherin fat 3 os=rattus norvegicus gn=fat3 pe=1 sv=1	TRINITY_DN65255_c5_g13	5.74844	1.85549e-09	6.46989e-09
GO:0022414	zinc finger protein 516 os=mus musculus gn=znf516 pe=1 sv=1	TRINITY_DN58277_c0_g1	9.32291	3.0773e-48	5.05834e-47

## Sheet: Supplementary Table SET11
Supplementary Table SET11. Gilthead seabream results of the targeted search. Genes found under the term: sex differentiation
sex_differentiation	Annotation	gene_id	log2FoldChange	pvalue	padj
GO:0007548	protein dvr-1 os=danio rerio gn=dvr1 pe=2 sv=1	TRINITY_DN3743_c0_g1	-6.27921	5.04824e-30	4.6486e-29
GO:0007548	chromobox protein homolog 3 os=mus musculus gn=cbx3 pe=1 sv=2	TRINITY_DN37744_c1_g1	-3.49813	5.95657e-11	2.30801e-10
GO:0007548	netrin receptor unc5d os=homo sapiens gn=unc5d pe=1 sv=1	TRINITY_DN58156_c0_g1	-3.43605	0.00097671	0.00182615
GO:0007548	rho-related btb domain-containing protein 2 os=homo sapiens gn=rhobtb2 pe=2 sv=2	TRINITY_DN58637_c1_g1	-3.34961	6.56645e-18	3.72499e-17
GO:0007548	transcription factor sox-13 os=homo sapiens gn=sox13 pe=1 sv=3	TRINITY_DN22797_c0_g1	-2.90297	0.0025448	0.0044121
GO:0007548	hepatocyte nuclear factor 4-beta os=xenopus laevis gn=hnf4b pe=2 sv=1	TRINITY_DN24326_c0_g1	-2.83078	0.0237283	0.0337486
GO:0007548	cell differentiation protein rcd1 homolog os=rattus norvegicus gn=rqcd1 pe=1 sv=1	TRINITY_DN45043_c0_g1	-2.18603	5.48404e-62	1.29487e-60
GO:0007548	netrin receptor unc5a os=homo sapiens gn=unc5a pe=1 sv=3	TRINITY_DN61331_c5_g1	-2.12061	2.68289e-10	9.95158e-10
GO:0007548	diphthine methyltransferase os=mus musculus gn=dph7 pe=2 sv=1	TRINITY_DN59245_c0_g1	-2.084	4.99905e-57	1.03752e-55
GO:0007548	14 kda phosphohistidine phosphatase os=oryctolagus cuniculus gn=phpt1 pe=1 sv=1	TRINITY_DN63897_c2_g1	-2.06823	8.52045e-23	5.94455e-22
GO:0007548	signal transducer and activator of transcription 3 os=sus scrofa gn=stat3 pe=1 sv=1	TRINITY_DN47210_c0_g1	-1.68348	1.54168e-20	9.82412e-20
GO:0007548	pre-b-cell leukemia transcription factor 1 os=xenopus tropicalis gn=pbx1 pe=2 sv=1	TRINITY_DN62188_c1_g1	-0.657982	0.0115938	0.0175277
GO:0007548	transformer-2 protein homolog beta os=rattus norvegicus gn=tra2b pe=1 sv=1	TRINITY_DN59606_c1_g1	-0.455632	2.96512e-13	1.33188e-12
GO:0007548	signal transducer and activator of transcription 3 os=rattus norvegicus gn=stat3 pe=1 sv=1	TRINITY_DN53250_c0_g1	0.493516	0.00183099	0.00325862
GO:0007548	signal transducer and activator of transcription 1-alpha beta os=homo sapiens gn=stat1 pe=1 sv=2	TRINITY_DN60002_c0_g1	0.580951	7.65804e-05	0.000169555
GO:0007548	serine threonine-protein kinase smg1 os=mus musculus gn=smg1 pe=1 sv=3	TRINITY_DN52983_c0_g1	0.959245	2.02994e-45	3.08975e-44
GO:0007548	cyclin-dependent kinase-like 1 os=danio rerio gn=cdkl1 pe=2 sv=1	TRINITY_DN61304_c2_g1	1.01664	0.0201803	0.0290738
GO:0007548	transcription factor e2-alpha os=xenopus laevis gn=tcf3 pe=1 sv=1	TRINITY_DN59363_c1_g2	1.42791	1.31472e-19	8.04336e-19
GO:0007548	voltage-dependent l-type calcium channel subunit beta-2 os=oryctolagus cuniculus gn=cacnb2 pe=1 sv=1	TRINITY_DN58702_c2_g1	1.88159	2.07198e-21	1.37241e-20
GO:0007548	very-long-chain enoyl- reductase os=homo sapiens gn=tecr pe=1 sv=1	TRINITY_DN66300_c0_g2	1.91264	1.97256e-08	6.34105e-08
GO:0007548	pre-b-cell leukemia transcription factor 1 os=xenopus tropicalis gn=pbx1 pe=2 sv=1	TRINITY_DN48005_c0_g1	1.98515	1.6298e-15	8.26069e-15
GO:0007548	rho-related btb domain-containing protein 2 os=homo sapiens gn=rhobtb2 pe=2 sv=2	TRINITY_DN60296_c0_g1	2.18533	0.000630804	0.0012166
GO:0007548	very-long-chain enoyl- reductase os=homo sapiens gn=tecr pe=1 sv=1	TRINITY_DN66300_c0_g1	2.59024	0.00177594	0.00316905
GO:0007548	cyclin-dependent kinase-like 5 os=homo sapiens gn=cdkl5 pe=1 sv=1	TRINITY_DN59960_c0_g3	2.67542	0.0183124	0.0265918
GO:0007548	nuclear receptor coactivator 2 os=danio rerio gn=ncoa2 pe=1 sv=1	TRINITY_DN59846_c3_g3	2.81571	5.51445e-10	2.00162e-09
GO:0007548	steroid 17-alpha-hydroxylase lyase os=oryzias latipes gn=cyp17a1 pe=2 sv=1	TRINITY_DN63008_c2_g1	2.96786	5.7997e-15	2.85662e-14
GO:0007548	bone morphogenetic protein 2-b os=xenopus laevis gn=bmp2-b pe=2 sv=1	TRINITY_DN30640_c0_g1	3.13736	7.82654e-05	0.000173057
GO:0007548	netrin receptor unc5b os=homo sapiens gn=unc5b pe=1 sv=2	TRINITY_DN61331_c3_g1	3.58791	1.86895e-18	1.08495e-17
GO:0007548	steroid 17-alpha-hydroxylase lyase os=oryzias latipes gn=cyp17a1 pe=2 sv=1	TRINITY_DN7276_c0_g1	3.84047	0.0154248	0.0227527
GO:0007548	pre-b-cell leukemia transcription factor 1 os=xenopus tropicalis gn=pbx1 pe=2 sv=1	TRINITY_DN62188_c1_g2	5.77316	0.00566147	0.00914535
GO:0007548	cyclin-dependent kinase-like 5 os=homo sapiens gn=cdkl5 pe=1 sv=1	TRINITY_DN59960_c0_g2	9.96767	1.12176e-84	4.68524e-83

## Sheet: Supplementary Table SET12
Supplementary Table SET12. Gilthead seabream results of the targeted search. Genes found under the term: sex determination
sex_determination	Annotation	gene_id	log2FoldChange	pvalue	padj
GO:0007530	transcription factor sox-3 os=danio rerio gn=sox3 pe=1 sv=1	TRINITY_DN61608_c6_g1	-4.5044	4.60948e-13	2.04699e-12
GO:0007530	signal transducer and activator of transcription 6 os=homo sapiens gn=stat6 pe=1 sv=1	TRINITY_DN63515_c1_g1	-1.5737	0.0277766	0.0390586
GO:0007530	mediator of rna polymerase ii transcription subunit 29 os=danio rerio gn=med29 pe=2 sv=1	TRINITY_DN47150_c0_g1	-1.30341	8.45959e-14	3.90879e-13
GO:0007530	wilms tumor protein homolog a os=xenopus laevis gn=wt1-a pe=2 sv=1	TRINITY_DN59519_c2_g1	1.65742	1.18448e-05	2.90729e-05
GO:0007530	wilms tumor protein homolog a os=xenopus laevis gn=wt1-a pe=2 sv=1	TRINITY_DN57126_c1_g1	2.19823	9.83038e-19	5.77571e-18
GO:0007530	protein fem-1 homolog b os=gallus gallus gn=fem1b pe=2 sv=1	TRINITY_DN56968_c0_g1	2.71414	4.81606e-35	5.26475e-34
