# Supplementary material for: The Gene Toolkit Implicated in Functional Sex in Sparidae Hermaphrodites: Inferences From Comparative Transcriptomics
Source: Front Genet. 2019 Jan 18;9:749. doi: 10.3389/fgene.2018.00749 (PMC6345689; doi:10.3389/fgene.2018.00749)
Supplement: Supplementary file 4 [file Table_4.XLSX]

## Sheet: Title_page
The gene toolkit implicated in functional sex in Sparidae hermaphrodites: inferences from comparative transcriptomics
Tsakogiannis, A.1,2, Manousaki, T.1 , Lagnel, J. 1, Papanikolaou, N.3, Papandroulakis, N.1, Mylonas, C.C.1 and Tsigenopoulos, C.S.1*
1Institute of Marine Biology, Biotechnology and Aquaculture (IMBBC), Hellenic Centre for Marine Research (H.C.M.R.), Heraklion, Greece
2 Department of Biology, University of Crete, Greece
3 Department of Medicine, University of Crete
*Corresponding author

## Sheet: Suppl_Table_SET13
Supplementary Excel Table SET13. Homologs between the five studied sparids
Gilthead seabream	Common dentex	Common pandora	Red porgy	Sharpsnout seabream
TRINITY_DN12159_c0_g1_i1	c54600_g1_i1	TR69753|c0_g4_i1	TR54212|c0_g1_i1	comp218256_c0_seq1
TRINITY_DN56147_c0_g1_i1	c67953_g1_i1	TR72782|c0_g1_i1	TR61049|c0_g1_i2	comp113923_c0_seq1
TRINITY_DN26807_c0_g1_i1	c53401_g1_i1	TR63617|c0_g1_i1	TR49001|c0_g1_i1	comp115189_c1_seq1
TRINITY_DN56124_c0_g1_i1	c72292_g3_i1	TR87095|c1_g1_i2	TR66717|c1_g1_i3	comp114545_c1_seq2
TRINITY_DN61057_c5_g1_i3	c69089_g7_i2	TR83392|c2_g1_i2	TR60379|c6_g2_i2	comp115009_c7_seq20
TRINITY_DN49443_c0_g2_i2	c67660_g3_i1	TR80192|c0_g2_i2	TR52981|c0_g1_i2	comp117971_c0_seq2
TRINITY_DN126911_c0_g1_i1	c57976_g1_i1	TR74397|c0_g1_i1	TR58613|c0_g2_i1	comp90736_c1_seq1
TRINITY_DN60994_c2_g6_i10	c66647_g2_i1	TR81619|c2_g1_i6	TR68246|c0_g1_i3	comp108470_c0_seq2
TRINITY_DN48862_c0_g1_i1	c55538_g1_i1	TR55255|c0_g2_i1	TR39468|c0_g1_i1	comp115466_c6_seq7
TRINITY_DN41942_c0_g1_i1	c62403_g1_i1	TR78213|c0_g1_i1	TR55040|c0_g1_i1	comp103141_c1_seq1
TRINITY_DN54133_c0_g1_i1	c49077_g1_i1	TR69155|c0_g1_i1	TR40585|c0_g1_i1	comp117115_c1_seq4
TRINITY_DN10072_c0_g1_i1	c99096_g1_i1	TR63590|c0_g1_i2	TR46987|c0_g1_i2	comp100700_c0_seq1
TRINITY_DN61871_c0_g2_i12	c75086_g2_i3	TR91853|c0_g3_i2	TR68646|c0_g1_i2	comp117078_c6_seq1
TRINITY_DN35585_c0_g1_i1	c56223_g1_i1	TR67881|c0_g1_i1	TR43323|c0_g1_i1	comp105083_c0_seq2
TRINITY_DN64072_c2_g2_i4	c31693_g1_i1	TR72407|c0_g1_i1	TR52747|c0_g1_i3	comp54377_c0_seq1
TRINITY_DN50573_c0_g1_i1	c64880_g1_i1	TR81906|c2_g1_i1	TR62796|c0_g1_i2	comp91066_c1_seq1
TRINITY_DN60939_c2_g1_i1	c68036_g1_i1	TR80998|c0_g1_i1	TR63169|c0_g1_i1	comp114379_c1_seq4
TRINITY_DN44446_c0_g1_i1	c73745_g1_i4	TR82751|c1_g1_i1	TR55813|c3_g2_i1	comp100331_c2_seq6
TRINITY_DN16241_c0_g1_i1	c69548_g12_i1	TR56530|c0_g1_i1	TR64576|c0_g1_i4	comp51217_c0_seq1
TRINITY_DN48564_c1_g1_i1	c75460_g13_i1	TR73238|c5_g2_i1	TR43640|c0_g1_i1	comp112440_c4_seq1
TRINITY_DN63774_c4_g1_i1	c65428_g1_i1	TR62227|c0_g1_i1	TR57473|c0_g1_i1	comp107203_c0_seq1
TRINITY_DN53656_c0_g1_i1	c66175_g2_i1	TR80058|c6_g1_i1	TR55141|c0_g1_i1	comp112741_c10_seq1
TRINITY_DN59797_c2_g1_i2	c67779_g1_i2	TR87126|c0_g1_i1	TR67819|c0_g1_i2	comp120659_c0_seq4
TRINITY_DN63236_c0_g3_i1	c75697_g1_i1	TR87940|c1_g1_i1	TR68243|c0_g3_i4	comp119266_c2_seq3
TRINITY_DN64215_c1_g2_i2	c69307_g2_i1	TR89304|c1_g2_i1	TR67079|c0_g4_i1	comp113123_c1_seq1
TRINITY_DN63994_c1_g1_i1	c66134_g1_i1	TR84972|c1_g1_i1	TR66692|c0_g1_i2	comp112731_c0_seq1
TRINITY_DN53836_c0_g3_i1	c67745_g3_i2	TR90494|c3_g1_i2	TR60876|c4_g2_i4	comp110981_c10_seq14
TRINITY_DN62992_c3_g1_i5	c69532_g4_i1	TR77074|c3_g1_i1	TR62945|c1_g1_i1	comp110341_c15_seq3
TRINITY_DN54165_c2_g1_i2	c61675_g3_i2	TR67967|c1_g1_i2	TR63842|c2_g1_i1	comp121333_c7_seq2
TRINITY_DN59988_c1_g2_i1	c71207_g4_i1	TR90626|c0_g1_i2	TR58324|c1_g1_i1	comp116820_c4_seq1
TRINITY_DN7365_c0_g1_i1	c57817_g1_i1	TR74058|c0_g1_i1	TR54942|c0_g1_i1	comp120024_c3_seq1
TRINITY_DN63855_c1_g1_i4	c73511_g3_i1	TR76945|c0_g1_i1	TR56549|c2_g1_i5	comp117539_c0_seq1
TRINITY_DN29635_c0_g2_i1	c73736_g2_i1	TR69583|c0_g1_i1	TR56995|c0_g3_i1	comp116986_c1_seq1
TRINITY_DN64377_c3_g1_i2	c74435_g2_i3	TR87445|c1_g7_i3	TR67537|c1_g2_i3	comp121716_c3_seq15
TRINITY_DN54137_c0_g1_i1	c64581_g1_i1	TR76220|c0_g1_i2	TR55667|c0_g1_i1	comp103465_c0_seq1
TRINITY_DN64758_c0_g5_i1	c72714_g1_i10	TR91440|c0_g4_i1	TR68764|c0_g1_i1	comp122126_c0_seq4
TRINITY_DN52459_c1_g1_i1	c62283_g1_i1	TR75375|c0_g1_i1	TR67013|c0_g1_i1	comp114512_c2_seq1
TRINITY_DN50454_c0_g1_i1	c71786_g3_i6	TR83221|c0_g1_i3	TR62393|c3_g1_i4	comp115865_c6_seq1
TRINITY_DN59133_c8_g1_i1	c47800_g1_i1	TR85542|c1_g1_i1	TR54136|c0_g1_i1	comp121749_c2_seq1
TRINITY_DN52954_c0_g1_i1	c68384_g1_i1	TR84474|c0_g1_i3	TR64201|c0_g7_i1	comp112787_c10_seq3
TRINITY_DN63830_c0_g6_i1	c70706_g3_i4	TR76953|c6_g1_i1	TR60577|c4_g1_i2	comp115272_c0_seq6
TRINITY_DN51954_c3_g1_i1	c72063_g5_i1	TR82312|c3_g1_i1	TR54013|c0_g1_i1	comp110995_c1_seq1
TRINITY_DN49163_c0_g1_i1	c70192_g2_i1	TR65059|c0_g1_i1	TR48705|c0_g1_i1	comp90569_c0_seq1
TRINITY_DN48888_c0_g4_i1	c70249_g1_i1	TR85421|c3_g1_i1	TR58253|c3_g1_i1	comp112965_c1_seq1
TRINITY_DN45601_c0_g1_i1	c68601_g2_i1	TR80975|c1_g1_i3	TR29271|c0_g1_i1	comp114344_c0_seq1
TRINITY_DN63869_c0_g1_i3	c70693_g1_i4	TR90079|c0_g2_i2	TR65577|c8_g1_i2	comp114628_c7_seq2
TRINITY_DN7756_c0_g1_i1	c59606_g1_i1	TR49214|c0_g1_i1	TR53854|c0_g1_i1	comp115904_c5_seq3
TRINITY_DN58731_c1_g1_i1	c73967_g3_i1	TR71337|c2_g1_i1	TR57532|c2_g1_i1	comp115060_c1_seq2
TRINITY_DN109189_c0_g1_i1	c32327_g1_i1	TR76387|c0_g1_i1	TR153421|c0_g1_i1	comp102870_c0_seq1
TRINITY_DN60995_c0_g1_i1	c71950_g1_i1	TR84333|c0_g1_i1	TR67897|c0_g2_i1	comp109426_c0_seq3
TRINITY_DN34517_c0_g1_i1	c72880_g3_i1	TR70358|c0_g2_i1	TR36687|c0_g1_i1	comp90480_c0_seq1
TRINITY_DN66648_c0_g1_i1	c67176_g1_i1	TR84411|c0_g1_i1	TR61447|c0_g1_i1	comp97453_c0_seq1
TRINITY_DN17003_c0_g1_i1	c72831_g1_i3	TR85854|c5_g1_i1	TR60537|c3_g5_i1	comp276235_c0_seq1
TRINITY_DN65177_c2_g1_i1	c67048_g1_i2	TR86781|c1_g1_i4	TR56810|c2_g1_i2	comp97251_c0_seq1
TRINITY_DN47787_c0_g1_i8	c73004_g1_i1	TR62444|c0_g1_i1	TR65418|c1_g5_i1	comp116877_c1_seq8
TRINITY_DN61050_c4_g1_i2	c67480_g1_i1	TR69836|c0_g1_i2	TR61567|c1_g1_i1	comp115149_c5_seq1
TRINITY_DN58717_c1_g1_i1	c51109_g1_i1	TR75847|c0_g1_i1	TR60862|c0_g1_i1	comp103888_c2_seq1
TRINITY_DN57364_c0_g1_i1	c73248_g3_i1	TR73693|c0_g1_i2	TR53742|c1_g1_i2	comp115655_c0_seq1
TRINITY_DN40254_c0_g1_i1	c70703_g5_i2	TR55067|c0_g1_i1	TR63575|c9_g1_i1	comp112095_c1_seq1
TRINITY_DN61281_c1_g1_i1	c75315_g2_i1	TR85705|c0_g2_i1	TR64738|c1_g1_i1	comp111346_c0_seq1
TRINITY_DN59885_c0_g1_i2	c75632_g6_i4	TR72874|c0_g1_i1	TR63507|c3_g2_i1	comp113616_c0_seq1
TRINITY_DN54005_c0_g1_i4	c74932_g1_i3	TR88728|c0_g1_i1	TR61635|c1_g1_i1	comp119950_c3_seq2
TRINITY_DN61209_c0_g1_i1	c53870_g1_i2	TR78352|c0_g1_i1	TR45749|c0_g1_i1	comp116774_c0_seq1
TRINITY_DN53244_c1_g1_i1	c66074_g1_i1	TR83785|c5_g4_i1	TR58542|c0_g1_i1	comp116934_c3_seq6
TRINITY_DN847_c0_g1_i1	c140621_g1_i1	TR66478|c0_g1_i1	TR49033|c0_g1_i1	comp61605_c0_seq2
TRINITY_DN61471_c0_g1_i2	c75523_g4_i1	TR88941|c4_g3_i1	TR62254|c2_g8_i1	comp108520_c0_seq2
TRINITY_DN52187_c0_g1_i1	c67855_g2_i1	TR88978|c1_g2_i2	TR61804|c1_g1_i2	comp109231_c0_seq4
TRINITY_DN62456_c0_g1_i3	c68728_g1_i1	TR91759|c0_g1_i1	TR65298|c0_g2_i1	comp119341_c0_seq1
TRINITY_DN60549_c1_g1_i1	c71154_g9_i1	TR73516|c0_g1_i1	TR51817|c0_g1_i1	comp114992_c2_seq1
TRINITY_DN63577_c1_g2_i1	c54337_g2_i1	TR78324|c3_g1_i2	TR53912|c0_g1_i1	comp116301_c8_seq2
TRINITY_DN62931_c7_g3_i1	c70134_g2_i1	TR84632|c3_g2_i7	TR65635|c6_g1_i2	comp116036_c1_seq12
TRINITY_DN62526_c1_g1_i1	c65728_g2_i2	TR81284|c0_g1_i2	TR62759|c5_g1_i1	comp112781_c4_seq5
TRINITY_DN55168_c3_g2_i1	c149114_g1_i1	TR66437|c0_g1_i1	TR59481|c0_g1_i1	comp114318_c13_seq6
TRINITY_DN63863_c0_g1_i3	c74928_g1_i2	TR82328|c0_g1_i1	TR56938|c0_g1_i1	comp121397_c0_seq2
TRINITY_DN49313_c0_g1_i1	c56119_g1_i1	TR69311|c0_g4_i2	TR49671|c0_g1_i2	comp62919_c0_seq1
TRINITY_DN63080_c2_g2_i3	c71518_g1_i1	TR91514|c1_g1_i5	TR69434|c2_g1_i1	comp116659_c4_seq1
TRINITY_DN63020_c0_g1_i9	c67148_g4_i2	TR83455|c0_g2_i1	TR65187|c1_g1_i5	comp121450_c0_seq2
TRINITY_DN60865_c5_g1_i3	c56413_g2_i1	TR67494|c0_g1_i1	TR54026|c1_g1_i1	comp106055_c6_seq1
TRINITY_DN64280_c0_g6_i1	c74620_g3_i2	TR88882|c0_g4_i1	TR68713|c0_g1_i1	comp122138_c0_seq25
TRINITY_DN75376_c0_g1_i1	c154093_g1_i1	TR1034|c0_g1_i1	TR36643|c0_g1_i1	comp88896_c1_seq1
TRINITY_DN62873_c0_g1_i3	c73245_g3_i1	TR85546|c0_g1_i2	TR67838|c1_g2_i3	comp120448_c4_seq3
TRINITY_DN39213_c0_g1_i1	c23101_g1_i1	TR23489|c0_g1_i1	TR66564|c0_g1_i1	comp114396_c7_seq1
TRINITY_DN15010_c0_g1_i1	c71320_g13_i1	TR46758|c0_g1_i1	TR49016|c0_g1_i1	comp107902_c0_seq1
TRINITY_DN48500_c0_g1_i4	c72610_g1_i1	TR89070|c0_g1_i1	TR67513|c0_g2_i2	comp112339_c0_seq2
TRINITY_DN9366_c0_g2_i1	c61252_g1_i1	TR76838|c0_g1_i1	TR56855|c0_g1_i1	comp93251_c0_seq1
TRINITY_DN58556_c0_g1_i1	c52328_g1_i1	TR56143|c0_g1_i1	TR45637|c0_g1_i1	comp77429_c1_seq1
TRINITY_DN59997_c0_g1_i1	c70787_g1_i1	TR80729|c0_g1_i1	TR64897|c1_g1_i1	comp116374_c0_seq1
TRINITY_DN57974_c3_g1_i1	c66051_g2_i1	TR61770|c0_g1_i1	TR56239|c0_g1_i2	comp99290_c0_seq1
TRINITY_DN63148_c0_g1_i2	c72301_g3_i1	TR81387|c5_g5_i3	TR58686|c1_g1_i1	comp116301_c6_seq5
TRINITY_DN55527_c0_g1_i1	c61876_g1_i1	TR78519|c1_g1_i1	TR49986|c0_g1_i1	comp109712_c0_seq1
TRINITY_DN52626_c1_g2_i4	c69334_g3_i1	TR86641|c4_g1_i6	TR69434|c1_g1_i2	comp112581_c2_seq3
TRINITY_DN59040_c0_g2_i1	c68000_g1_i1	TR86062|c0_g1_i1	TR63952|c0_g1_i1	comp116025_c1_seq3
TRINITY_DN59936_c3_g1_i2	c56920_g1_i1	TR83077|c4_g1_i1	TR65878|c1_g1_i1	comp117451_c0_seq5
TRINITY_DN60641_c0_g1_i1	c71574_g1_i1	TR90833|c2_g1_i1	TR62636|c0_g1_i1	comp120479_c0_seq3
TRINITY_DN43441_c1_g1_i1	c64689_g1_i1	TR87634|c0_g1_i6	TR56169|c0_g1_i1	comp53948_c0_seq1
TRINITY_DN60302_c0_g1_i1	c64180_g1_i1	TR86567|c1_g1_i1	TR54405|c1_g1_i1	comp120634_c0_seq2
TRINITY_DN44235_c0_g1_i2	c63218_g1_i2	TR73089|c0_g1_i1	TR64138|c0_g1_i2	comp103733_c0_seq2
TRINITY_DN59379_c0_g1_i1	c68342_g1_i1	TR89365|c3_g1_i2	TR59235|c3_g1_i2	comp109084_c2_seq1
TRINITY_DN59883_c1_g2_i1	c73289_g1_i1	TR87096|c0_g3_i12	TR56077|c1_g2_i2	comp115016_c1_seq5
TRINITY_DN63286_c3_g1_i1	c74675_g5_i1	TR86907|c2_g1_i1	TR66267|c2_g1_i2	comp109127_c2_seq2
TRINITY_DN59972_c6_g1_i1	c73715_g6_i3	TR83088|c2_g1_i2	TR58809|c0_g1_i2	comp118416_c1_seq2
TRINITY_DN38465_c0_g1_i1	c53361_g1_i1	TR48992|c0_g1_i1	TR39494|c0_g1_i1	comp54177_c0_seq1
TRINITY_DN49662_c0_g1_i1	c64007_g1_i1	TR64181|c0_g2_i5	TR64073|c1_g1_i3	comp112832_c3_seq1
TRINITY_DN51903_c0_g1_i1	c73297_g1_i1	TR91754|c0_g1_i2	TR68047|c0_g1_i1	comp107363_c3_seq1
TRINITY_DN6759_c0_g1_i1	c68257_g1_i4	TR79280|c0_g1_i1	TR58108|c3_g1_i1	comp108115_c3_seq2
TRINITY_DN53825_c0_g1_i1	c56516_g1_i3	TR79405|c0_g9_i1	TR54965|c1_g1_i1	comp117152_c2_seq9
TRINITY_DN50566_c0_g1_i1	c66466_g1_i1	TR87229|c0_g2_i2	TR58601|c0_g1_i1	comp99887_c0_seq1
TRINITY_DN50008_c1_g1_i1	c74523_g3_i1	TR79939|c1_g6_i3	TR68230|c2_g2_i3	comp109674_c1_seq1
TRINITY_DN58024_c0_g1_i1	c57732_g2_i1	TR74167|c1_g6_i2	TR52865|c0_g1_i1	comp112809_c1_seq1
TRINITY_DN57881_c0_g1_i2	c72686_g6_i3	TR71662|c0_g1_i3	TR59888|c0_g1_i2	comp103923_c0_seq1
TRINITY_DN49777_c1_g2_i1	c55265_g1_i1	TR71907|c1_g2_i1	TR53680|c0_g1_i1	comp93198_c1_seq1
TRINITY_DN35368_c0_g1_i1	c61339_g1_i1	TR67272|c0_g1_i1	TR58235|c0_g1_i1	comp104758_c0_seq1
TRINITY_DN61914_c1_g1_i1	c70573_g5_i1	TR87221|c7_g1_i3	TR68598|c5_g1_i2	comp107345_c1_seq1
TRINITY_DN22347_c0_g1_i1	c71694_g3_i1	TR49223|c0_g2_i1	TR38305|c0_g1_i1	comp108609_c0_seq1
TRINITY_DN48468_c0_g1_i1	c60084_g1_i1	TR66017|c0_g1_i1	TR51808|c0_g1_i1	comp95685_c1_seq1
TRINITY_DN62774_c3_g2_i1	c60309_g1_i2	TR73162|c0_g1_i1	TR50333|c0_g1_i1	comp93740_c0_seq1
TRINITY_DN58705_c4_g1_i1	c65889_g1_i1	TR87726|c1_g2_i3	TR64309|c0_g1_i1	comp118767_c7_seq1
TRINITY_DN45312_c1_g1_i1	c50142_g3_i1	TR66986|c0_g1_i1	TR67628|c3_g1_i1	comp66115_c0_seq1
TRINITY_DN49243_c0_g1_i2	c68419_g4_i1	TR89136|c3_g1_i4	TR66435|c3_g1_i1	comp108586_c1_seq3
TRINITY_DN38719_c0_g1_i1	c67239_g1_i2	TR81346|c0_g1_i1	TR59354|c0_g1_i2	comp109455_c1_seq1
TRINITY_DN59663_c4_g1_i1	c68826_g4_i8	TR80683|c0_g3_i5	TR61755|c1_g2_i4	comp115267_c1_seq2
TRINITY_DN64647_c3_g1_i1	c69048_g1_i2	TR78903|c1_g2_i1	TR62344|c4_g1_i1	comp116903_c4_seq1
TRINITY_DN51821_c0_g1_i1	c66120_g1_i3	TR85810|c0_g1_i6	TR56015|c0_g1_i1	comp69606_c0_seq1
TRINITY_DN59861_c4_g1_i5	c66970_g1_i1	TR83730|c0_g2_i3	TR65074|c2_g2_i1	comp119972_c2_seq1
TRINITY_DN54464_c0_g1_i1	c67751_g2_i1	TR90570|c1_g2_i1	TR61244|c0_g1_i1	comp112475_c0_seq1
TRINITY_DN61529_c1_g1_i1	c75380_g4_i1	TR91084|c0_g3_i1	TR62292|c0_g1_i1	comp122095_c0_seq1
TRINITY_DN58621_c0_g1_i3	c65389_g1_i1	TR86826|c0_g3_i1	TR61369|c0_g1_i1	comp117753_c0_seq1
TRINITY_DN63431_c1_g1_i1	c72502_g2_i1	TR70908|c1_g4_i2	TR52633|c0_g1_i1	comp117448_c0_seq2
TRINITY_DN62878_c1_g1_i1	c68156_g1_i1	TR86581|c0_g1_i2	TR69246|c8_g1_i1	comp119971_c3_seq4
TRINITY_DN60807_c0_g1_i1	c60496_g1_i2	TR88048|c0_g2_i2	TR59539|c0_g1_i1	comp116084_c0_seq1
TRINITY_DN51762_c0_g1_i1	c67307_g1_i1	TR79410|c0_g1_i2	TR61485|c0_g1_i1	comp107117_c1_seq1
TRINITY_DN40487_c0_g1_i1	c70137_g2_i1	TR63671|c0_g1_i1	TR64517|c0_g1_i1	comp116238_c11_seq1
TRINITY_DN64922_c0_g2_i1	c61922_g3_i2	TR77648|c1_g1_i2	TR65758|c2_g1_i1	comp119411_c4_seq1
TRINITY_DN61075_c0_g2_i3	c62719_g1_i1	TR71244|c0_g1_i1	TR65594|c0_g1_i1	comp117289_c0_seq6
TRINITY_DN58502_c1_g1_i1	c64443_g1_i1	TR85145|c0_g1_i1	TR52431|c0_g1_i1	comp117855_c5_seq1
TRINITY_DN48292_c0_g1_i2	c67894_g1_i4	TR86202|c0_g1_i2	TR57120|c0_g1_i1	comp119585_c3_seq4
TRINITY_DN74138_c0_g1_i1	c72955_g2_i1	TR80297|c0_g1_i1	TR66928|c1_g1_i1	comp115378_c9_seq3
TRINITY_DN55303_c1_g3_i1	c69191_g1_i1	TR73230|c3_g1_i2	TR65959|c2_g1_i1	comp107770_c3_seq1
TRINITY_DN38495_c0_g1_i2	c60566_g1_i1	TR78074|c6_g1_i1	TR61262|c1_g1_i1	comp112183_c0_seq1
TRINITY_DN61894_c5_g1_i1	c72641_g1_i2	TR74649|c0_g1_i1	TR49554|c0_g1_i1	comp104931_c0_seq1
TRINITY_DN63561_c1_g1_i1	c71425_g4_i1	TR88133|c3_g3_i1	TR55006|c0_g1_i1	comp122153_c0_seq3
TRINITY_DN49461_c0_g1_i4	c111848_g1_i1	TR89685|c3_g1_i1	TR55159|c0_g2_i2	comp59418_c1_seq1
TRINITY_DN58852_c14_g1_i1	c69425_g6_i1	TR63692|c0_g1_i1	TR62062|c13_g1_i1	comp115466_c2_seq3
TRINITY_DN63262_c7_g1_i1	c59825_g5_i1	TR76103|c0_g1_i1	TR60326|c1_g3_i1	comp119278_c3_seq2
TRINITY_DN63016_c3_g1_i1	c66739_g2_i2	TR75242|c0_g1_i4	TR46600|c0_g1_i1	comp103745_c0_seq2
TRINITY_DN57322_c0_g1_i3	c67911_g1_i3	TR78429|c1_g1_i3	TR54113|c0_g1_i1	comp104705_c0_seq1
TRINITY_DN52214_c0_g1_i1	c67203_g3_i1	TR78367|c2_g1_i1	TR55629|c0_g4_i1	comp120969_c5_seq2
TRINITY_DN53297_c1_g3_i1	c74668_g3_i4	TR72147|c1_g1_i1	TR55275|c2_g1_i3	comp117915_c5_seq5
TRINITY_DN57934_c0_g1_i1	c73377_g1_i1	TR59186|c0_g1_i1	TR38120|c0_g2_i1	comp108389_c1_seq1
TRINITY_DN51255_c0_g1_i5	c72813_g2_i1	TR82201|c0_g1_i1	TR55574|c0_g1_i2	comp114497_c1_seq8
TRINITY_DN63935_c8_g1_i1	c59594_g1_i1	TR70551|c0_g1_i1	TR50016|c0_g1_i1	comp114205_c5_seq1
TRINITY_DN63894_c3_g1_i1	c65926_g1_i1	TR85736|c0_g4_i2	TR61449|c7_g1_i1	comp119448_c7_seq1
TRINITY_DN53091_c0_g1_i3	c66547_g1_i3	TR87063|c0_g1_i2	TR66229|c0_g1_i4	comp106654_c1_seq3
TRINITY_DN59062_c2_g2_i2	c69189_g9_i3	TR78639|c5_g1_i6	TR62824|c0_g1_i3	comp115022_c2_seq5
TRINITY_DN58950_c1_g1_i1	c59231_g1_i1	TR82868|c1_g2_i2	TR66564|c2_g1_i2	comp114396_c2_seq1
TRINITY_DN64977_c0_g1_i1	c69610_g4_i1	TR86367|c3_g1_i2	TR41246|c1_g1_i1	comp87813_c1_seq1
TRINITY_DN58837_c6_g1_i1	c51681_g1_i1	TR90814|c2_g12_i1	TR54376|c1_g1_i1	comp113555_c1_seq1
TRINITY_DN54627_c0_g1_i2	c72316_g7_i3	TR76964|c0_g2_i1	TR59941|c0_g1_i1	comp117152_c5_seq1
TRINITY_DN62574_c3_g1_i2	c73025_g4_i1	TR89688|c1_g1_i1	TR61997|c3_g2_i1	comp119002_c0_seq2
TRINITY_DN58395_c0_g2_i2	c64902_g1_i1	TR54572|c0_g1_i1	TR50911|c1_g1_i4	comp117993_c1_seq6
TRINITY_DN14773_c0_g1_i1	c64105_g1_i1	TR78722|c0_g1_i1	TR67511|c3_g4_i1	comp101790_c0_seq1
TRINITY_DN11764_c0_g1_i1	c62309_g1_i1	TR74619|c0_g1_i1	TR48315|c0_g1_i1	comp94795_c2_seq1
TRINITY_DN54440_c0_g1_i1	c59535_g5_i1	TR72611|c0_g1_i2	TR57044|c0_g1_i1	comp115465_c2_seq1
TRINITY_DN62140_c0_g1_i2	c67566_g1_i1	TR88196|c0_g1_i1	TR62437|c0_g1_i1	comp116034_c1_seq2
TRINITY_DN47061_c0_g1_i2	c59302_g1_i1	TR80989|c1_g1_i1	TR56553|c0_g1_i1	comp100065_c0_seq1
TRINITY_DN54555_c0_g1_i1	c68648_g1_i1	TR78526|c0_g1_i1	TR61195|c0_g2_i1	comp89513_c1_seq1
TRINITY_DN62098_c0_g1_i1	c70014_g4_i1	TR81213|c4_g5_i1	TR68035|c1_g1_i1	comp110168_c1_seq1
TRINITY_DN13798_c0_g1_i2	c54662_g1_i2	TR75525|c5_g1_i5	TR57294|c0_g2_i2	comp101101_c0_seq1
TRINITY_DN56379_c1_g1_i2	c20128_g1_i1	TR17364|c0_g2_i1	TR41751|c0_g2_i1	comp115058_c2_seq2
TRINITY_DN63426_c3_g1_i4	c74203_g2_i2	TR81964|c1_g2_i1	TR64021|c1_g1_i1	comp111506_c2_seq2
TRINITY_DN55013_c0_g7_i4	c67106_g2_i2	TR80397|c3_g1_i2	TR69346|c8_g1_i1	comp119865_c1_seq5
TRINITY_DN59243_c0_g1_i2	c71896_g3_i3	TR79072|c2_g1_i2	TR40620|c0_g1_i2	comp117644_c1_seq6
TRINITY_DN62645_c0_g1_i1	c66678_g1_i1	TR86336|c0_g1_i1	TR64183|c0_g1_i1	comp118165_c0_seq1
TRINITY_DN26025_c0_g2_i1	c58428_g1_i2	TR65902|c1_g1_i1	TR57738|c2_g1_i1	comp120891_c5_seq2
TRINITY_DN64407_c2_g1_i2	c62731_g1_i1	TR89882|c1_g1_i3	TR65234|c2_g1_i1	comp120005_c5_seq4
TRINITY_DN44030_c0_g1_i2	c71030_g2_i1	TR79450|c0_g1_i1	TR64912|c0_g2_i1	comp121282_c1_seq2
TRINITY_DN53520_c0_g1_i1	c50965_g1_i1	TR58666|c0_g1_i1	TR50841|c0_g1_i1	comp110232_c0_seq1
TRINITY_DN42614_c0_g1_i1	c58853_g4_i1	TR84567|c1_g1_i2	TR62836|c1_g2_i2	comp77412_c0_seq1
TRINITY_DN51226_c1_g1_i2	c75439_g5_i1	TR91548|c0_g1_i1	TR67760|c2_g1_i2	comp113445_c0_seq1
TRINITY_DN145074_c0_g1_i1	c53056_g1_i1	TR81077|c0_g1_i2	TR61677|c6_g1_i2	comp107402_c1_seq1
TRINITY_DN60422_c0_g2_i2	c67248_g2_i1	TR87544|c1_g2_i1	TR65452|c1_g1_i2	comp118837_c0_seq2
TRINITY_DN146_c0_g1_i1	c58274_g1_i1	TR56218|c0_g1_i1	TR63943|c1_g3_i1	comp83660_c0_seq1
TRINITY_DN51927_c0_g1_i1	c63918_g1_i1	TR71859|c0_g1_i1	TR54590|c0_g1_i1	comp101754_c0_seq1
TRINITY_DN3731_c0_g1_i1	c61725_g1_i1	TR69631|c0_g1_i1	TR47371|c0_g1_i1	comp102378_c1_seq1
TRINITY_DN63905_c1_g1_i1	c73206_g2_i1	TR85412|c3_g3_i1	TR58741|c0_g1_i1	comp95418_c0_seq1
TRINITY_DN46160_c0_g1_i2	c5181_g1_i1	TR49998|c0_g2_i1	TR45013|c1_g1_i1	comp66085_c1_seq1
TRINITY_DN59275_c0_g1_i1	c65270_g2_i1	TR81399|c0_g1_i1	TR58612|c0_g1_i1	comp118065_c1_seq11
TRINITY_DN61570_c0_g1_i2	c72315_g2_i1	TR89301|c9_g1_i1	TR61461|c1_g2_i1	comp119121_c3_seq6
TRINITY_DN60937_c6_g1_i3	c74536_g1_i4	TR71406|c2_g1_i5	TR53742|c1_g1_i3	comp117506_c0_seq1
TRINITY_DN53809_c0_g1_i1	c66744_g1_i1	TR72835|c0_g1_i1	TR53643|c0_g1_i1	comp115492_c0_seq1
TRINITY_DN38451_c0_g3_i1	c72395_g6_i1	TR74999|c3_g1_i1	TR68674|c1_g1_i3	comp111159_c7_seq1
TRINITY_DN55628_c0_g1_i3	c67882_g2_i2	TR90102|c2_g2_i1	TR61137|c5_g1_i1	comp117037_c0_seq1
TRINITY_DN53824_c0_g1_i2	c70420_g5_i7	TR86128|c3_g1_i2	TR62987|c1_g1_i1	comp117119_c0_seq3
TRINITY_DN38039_c0_g1_i2	c59161_g1_i2	TR75026|c0_g1_i1	TR47338|c0_g1_i1	comp110118_c0_seq2
TRINITY_DN69956_c0_g1_i1	c73030_g2_i2	TR88284|c0_g1_i3	TR65502|c4_g1_i1	comp115034_c2_seq1
TRINITY_DN60937_c8_g7_i3	c67515_g9_i1	TR84419|c1_g1_i1	TR88470|c0_g3_i1	comp108008_c0_seq5
TRINITY_DN52079_c0_g1_i1	c61187_g1_i1	TR79424|c1_g1_i1	TR67996|c2_g1_i1	comp111574_c2_seq1
TRINITY_DN164239_c0_g1_i1	c71017_g1_i1	TR90557|c1_g2_i1	TR66998|c0_g1_i1	comp102104_c1_seq2
TRINITY_DN61467_c0_g2_i1	c66391_g1_i1	TR78617|c0_g1_i1	TR58151|c0_g1_i1	comp103837_c1_seq5
TRINITY_DN54117_c3_g2_i1	c65128_g2_i2	TR67325|c1_g1_i2	TR45253|c0_g1_i1	comp113113_c1_seq1
TRINITY_DN126540_c0_g1_i1	c68493_g3_i1	TR88079|c0_g1_i1	TR62286|c0_g1_i1	comp83335_c0_seq1
TRINITY_DN145375_c0_g1_i1	c8922_g1_i1	TR46695|c0_g1_i1	TR17123|c0_g1_i1	comp106775_c0_seq1
TRINITY_DN54604_c0_g1_i1	c64623_g1_i1	TR72131|c0_g1_i1	TR62664|c1_g1_i1	comp116575_c0_seq1
TRINITY_DN65083_c0_g9_i2	c74860_g2_i1	TR91308|c0_g3_i2	TR68665|c0_g1_i1	comp119412_c1_seq1
TRINITY_DN60345_c5_g2_i1	c70576_g4_i1	TR86465|c2_g2_i4	TR62642|c1_g1_i3	comp116651_c6_seq1
TRINITY_DN34479_c0_g1_i1	c66502_g1_i1	TR84828|c0_g1_i1	TR58207|c0_g1_i1	comp96832_c0_seq1
TRINITY_DN51306_c0_g1_i1	c55735_g1_i2	TR64276|c0_g1_i1	TR6529|c0_g1_i1	comp120380_c0_seq2
TRINITY_DN64273_c1_g1_i1	c68295_g1_i1	TR75546|c0_g1_i1	TR60842|c0_g3_i1	comp120227_c5_seq1
TRINITY_DN48511_c0_g2_i1	c71942_g5_i1	TR37854|c0_g1_i1	TR58874|c1_g1_i2	comp115630_c2_seq4
TRINITY_DN40897_c0_g1_i1	c65518_g1_i1	TR80910|c1_g1_i2	TR56389|c0_g1_i1	comp91578_c2_seq1
TRINITY_DN61412_c0_g1_i3	c68956_g2_i1	TR84145|c5_g1_i2	TR67182|c0_g1_i3	comp117583_c0_seq1
TRINITY_DN59478_c1_g2_i1	c59356_g1_i1	TR72756|c0_g1_i1	TR66876|c5_g11_i1	comp116152_c0_seq2
TRINITY_DN123057_c0_g1_i1	c57154_g1_i1	TR63633|c0_g1_i1	TR159828|c0_g1_i1	comp278190_c0_seq1
TRINITY_DN97329_c0_g1_i1	c60718_g1_i1	TR87334|c0_g2_i1	TR64764|c0_g1_i1	comp73283_c0_seq1
TRINITY_DN62392_c3_g1_i1	c72059_g5_i1	TR84879|c1_g1_i1	TR63861|c3_g1_i1	comp122334_c0_seq1
TRINITY_DN57279_c0_g1_i1	c68062_g6_i1	TR70365|c0_g3_i1	TR63575|c1_g2_i1	comp109989_c2_seq8
TRINITY_DN46584_c0_g1_i1	c67166_g1_i1	TR78235|c1_g1_i1	TR66896|c0_g1_i2	comp111096_c0_seq1
TRINITY_DN56900_c0_g1_i1	c62367_g1_i1	TR78928|c0_g5_i1	TR57382|c0_g1_i1	comp106672_c0_seq1
TRINITY_DN76395_c0_g1_i1	c11827_g1_i1	TR45027|c0_g1_i1	TR18682|c0_g1_i1	comp60610_c0_seq1
TRINITY_DN26987_c0_g1_i1	c72786_g2_i1	TR85434|c2_g1_i1	TR62041|c3_g1_i1	comp119845_c0_seq3
TRINITY_DN43609_c0_g1_i1	c74041_g4_i1	TR82121|c1_g1_i1	TR60772|c2_g1_i1	comp117382_c7_seq1
TRINITY_DN47219_c0_g1_i1	c75308_g1_i3	TR90830|c1_g3_i1	TR68586|c1_g1_i1	comp100966_c0_seq1
TRINITY_DN30671_c0_g1_i1	c44653_g1_i1	TR79243|c2_g1_i2	TR48340|c0_g1_i1	comp115786_c7_seq1
TRINITY_DN61410_c0_g2_i11	c70509_g2_i7	TR85986|c2_g1_i2	TR60025|c0_g1_i4	comp109183_c0_seq1
TRINITY_DN126210_c0_g1_i1	c59679_g2_i1	TR78069|c1_g1_i1	TR68900|c2_g1_i1	comp93906_c1_seq1
TRINITY_DN62413_c3_g1_i1	c68896_g1_i1	TR83421|c0_g1_i1	TR57908|c0_g1_i1	comp120627_c2_seq1
TRINITY_DN62755_c0_g1_i1	c67306_g1_i1	TR84328|c2_g2_i1	TR66779|c1_g2_i1	comp121303_c0_seq1
TRINITY_DN60510_c7_g3_i1	c60077_g1_i1	TR86003|c2_g1_i2	TR68424|c4_g1_i1	comp114946_c1_seq1
TRINITY_DN65281_c0_g7_i1	c72872_g3_i3	TR81456|c2_g6_i4	TR15537|c0_g1_i1	comp76570_c0_seq1
TRINITY_DN59694_c0_g2_i1	c65171_g1_i1	TR86676|c1_g1_i1	TR62547|c2_g1_i1	comp120156_c4_seq4
TRINITY_DN58755_c1_g1_i2	c74447_g1_i1	TR90867|c3_g5_i1	TR57509|c0_g1_i3	comp112559_c3_seq3
TRINITY_DN50277_c1_g1_i1	c74134_g8_i1	TR78589|c2_g1_i1	TR60281|c1_g1_i1	comp113657_c1_seq1
TRINITY_DN61108_c0_g1_i2	c63558_g1_i1	TR73575|c0_g1_i1	TR62716|c3_g1_i1	comp121713_c1_seq1
TRINITY_DN61775_c6_g4_i3	c72156_g13_i1	TR79510|c3_g1_i1	TR68993|c2_g1_i1	comp113596_c3_seq11
TRINITY_DN64579_c2_g1_i1	c68732_g2_i1	TR77661|c1_g6_i1	TR63724|c0_g2_i2	comp119992_c1_seq2
TRINITY_DN64575_c1_g7_i10	c51408_g1_i1	TR90411|c2_g1_i1	TR65857|c2_g3_i10	comp122205_c1_seq7
TRINITY_DN63343_c1_g1_i2	c73151_g3_i3	TR74636|c0_g2_i3	TR63666|c8_g1_i1	comp113429_c4_seq3
TRINITY_DN57273_c0_g1_i1	c69570_g1_i2	TR86604|c0_g8_i2	TR66434|c0_g5_i1	comp114535_c0_seq1
TRINITY_DN53566_c1_g1_i1	c70830_g1_i2	TR77336|c3_g1_i3	TR52356|c2_g1_i2	comp114159_c1_seq1
TRINITY_DN56743_c1_g2_i1	c71649_g1_i2	TR84273|c0_g5_i2	TR63338|c1_g1_i1	comp120993_c0_seq1
TRINITY_DN40910_c0_g1_i1	c53220_g1_i1	TR86245|c8_g1_i1	TR58907|c2_g3_i2	comp109930_c0_seq2
TRINITY_DN59746_c0_g1_i1	c65542_g4_i1	TR77676|c0_g1_i1	TR50139|c0_g1_i1	comp116064_c1_seq3
TRINITY_DN54847_c0_g1_i1	c59508_g1_i1	TR70094|c0_g1_i1	TR44904|c0_g1_i1	comp106237_c0_seq1
TRINITY_DN52127_c1_g1_i1	c64164_g1_i2	TR76737|c5_g1_i9	TR68126|c5_g1_i1	comp112991_c0_seq1
TRINITY_DN53257_c0_g1_i1	c64626_g1_i1	TR78549|c0_g1_i1	TR52487|c0_g1_i1	comp91738_c0_seq1
TRINITY_DN54457_c0_g1_i2	c63510_g1_i1	TR74960|c0_g1_i6	TR51428|c0_g1_i6	comp107969_c0_seq9
TRINITY_DN60510_c5_g2_i3	c70681_g2_i1	TR62067|c2_g1_i1	TR50984|c4_g1_i1	comp117346_c6_seq12
TRINITY_DN61178_c0_g1_i2	c70448_g3_i1	TR86786|c2_g2_i2	TR64359|c2_g4_i3	comp120294_c0_seq5
TRINITY_DN19078_c0_g1_i1	c68296_g1_i1	TR86693|c1_g3_i2	TR59849|c0_g1_i1	comp110096_c1_seq4
TRINITY_DN56567_c0_g4_i1	c65839_g2_i1	TR75015|c1_g1_i1	TR48669|c0_g1_i1	comp102352_c1_seq1
TRINITY_DN60227_c9_g2_i6	c67998_g2_i1	TR82182|c0_g1_i2	TR65288|c2_g1_i1	comp93730_c1_seq1
TRINITY_DN53155_c3_g1_i1	c70622_g3_i3	TR84196|c1_g1_i1	TR67023|c1_g3_i1	comp113350_c0_seq6
TRINITY_DN39481_c0_g1_i1	c70750_g3_i1	TR77395|c0_g1_i1	TR55808|c0_g1_i1	comp115188_c0_seq5
TRINITY_DN57335_c0_g2_i1	c51252_g1_i2	TR170923|c0_g1_i1	TR65131|c4_g1_i5	comp99608_c2_seq1
TRINITY_DN148239_c0_g1_i1	c63228_g1_i1	TR70982|c0_g1_i1	TR57117|c0_g1_i3	comp91032_c0_seq1
TRINITY_DN40994_c0_g2_i1	c67490_g1_i2	TR87425|c0_g1_i4	TR65607|c0_g1_i1	comp113875_c0_seq1
TRINITY_DN27585_c0_g1_i1	c62298_g1_i1	TR76835|c1_g1_i1	TR57579|c0_g2_i1	comp104617_c0_seq1
TRINITY_DN54015_c0_g1_i1	c67084_g1_i1	TR81037|c0_g9_i1	TR57491|c0_g1_i1	comp114002_c3_seq1
TRINITY_DN56863_c0_g1_i1	c75237_g3_i4	TR86643|c0_g2_i1	TR67545|c9_g1_i1	comp115994_c2_seq5
TRINITY_DN57003_c3_g1_i1	c67322_g11_i1	TR81381|c3_g1_i1	TR46873|c0_g1_i1	comp115832_c1_seq2
TRINITY_DN105294_c0_g1_i1	c44536_g1_i1	TR50532|c0_g1_i1	TR50484|c0_g1_i1	comp54181_c0_seq1
TRINITY_DN43659_c0_g1_i1	c57636_g1_i4	TR57008|c0_g1_i1	TR39465|c0_g2_i1	comp90307_c0_seq1
TRINITY_DN60362_c2_g9_i4	c57508_g2_i3	TR84471|c1_g4_i6	TR44338|c0_g1_i5	comp114242_c0_seq5
TRINITY_DN64096_c10_g2_i1	c72775_g1_i1	TR83062|c0_g2_i1	TR62263|c1_g2_i1	comp112574_c0_seq1
TRINITY_DN38146_c0_g1_i1	c59930_g1_i1	TR69604|c2_g2_i1	TR65871|c1_g1_i1	comp88659_c0_seq1
TRINITY_DN60766_c0_g1_i1	c73338_g3_i5	TR91892|c0_g3_i1	TR69106|c0_g1_i2	comp120386_c9_seq1
TRINITY_DN54387_c0_g1_i1	c71322_g1_i1	TR73871|c0_g1_i1	TR63833|c0_g1_i1	comp99689_c1_seq1
TRINITY_DN54030_c0_g1_i1	c52407_g1_i2	TR69576|c3_g2_i6	TR67125|c0_g1_i1	comp120772_c7_seq1
TRINITY_DN47788_c0_g1_i1	c58419_g1_i1	TR72057|c0_g1_i1	TR44118|c0_g1_i1	comp107115_c0_seq2
TRINITY_DN63371_c3_g1_i3	c69131_g1_i1	TR82622|c0_g1_i1	TR60506|c0_g1_i1	comp119651_c0_seq1
TRINITY_DN40744_c0_g1_i1	c74438_g1_i2	TR88031|c0_g1_i2	TR68743|c1_g1_i2	comp120563_c0_seq1
TRINITY_DN50667_c0_g1_i1	c54621_g1_i1	TR77252|c1_g1_i1	TR52484|c0_g1_i1	comp120809_c8_seq4
TRINITY_DN51503_c0_g2_i3	c75725_g2_i2	TR68735|c0_g1_i3	TR69330|c5_g2_i1	comp122118_c4_seq7
TRINITY_DN56076_c0_g1_i2	c27393_g1_i1	TR74768|c0_g1_i1	TR58292|c1_g1_i1	comp112494_c3_seq1
TRINITY_DN58227_c0_g1_i2	c67497_g2_i2	TR86410|c2_g1_i1	TR65664|c3_g1_i1	comp114177_c2_seq4
TRINITY_DN64268_c0_g1_i2	c70893_g1_i2	TR84405|c1_g2_i3	TR56716|c0_g1_i1	comp120299_c4_seq1
TRINITY_DN26158_c0_g1_i1	c52693_g1_i1	TR69600|c0_g1_i1	TR40184|c1_g1_i1	comp116179_c0_seq2
TRINITY_DN53819_c0_g1_i1	c63580_g1_i2	TR81014|c0_g1_i1	TR51384|c0_g1_i1	comp106226_c0_seq2
TRINITY_DN57122_c0_g1_i1	c68140_g5_i1	TR85097|c0_g9_i1	TR66439|c0_g8_i2	comp114399_c1_seq3
TRINITY_DN52478_c0_g1_i1	c60703_g1_i1	TR75747|c0_g1_i3	TR53511|c0_g1_i2	comp97185_c0_seq1
TRINITY_DN49835_c0_g1_i2	c67601_g1_i2	TR77950|c2_g2_i2	TR54198|c0_g1_i1	comp121328_c7_seq15
TRINITY_DN50029_c0_g1_i1	c67515_g4_i1	TR55334|c0_g1_i2	TR49041|c2_g1_i1	comp95943_c0_seq1
TRINITY_DN30641_c0_g3_i1	c73025_g2_i2	TR79590|c3_g1_i2	TR61299|c3_g1_i2	comp102152_c0_seq1
TRINITY_DN49425_c0_g1_i2	c67803_g1_i2	TR81578|c0_g2_i2	TR55669|c0_g1_i1	comp105899_c1_seq1
TRINITY_DN63106_c0_g1_i4	c73392_g2_i2	TR76173|c0_g1_i1	TR62442|c0_g2_i2	comp120448_c4_seq4
TRINITY_DN29930_c0_g1_i1	c69503_g8_i1	TR76311|c0_g1_i1	TR44308|c0_g1_i1	comp114833_c7_seq2
TRINITY_DN58096_c2_g1_i2	c66569_g2_i2	TR78412|c0_g1_i1	TR62803|c1_g1_i1	comp106324_c1_seq2
TRINITY_DN64693_c2_g1_i1	c60191_g1_i1	TR74673|c0_g1_i1	TR57031|c0_g1_i1	comp89686_c0_seq1
TRINITY_DN62527_c4_g1_i2	c75019_g3_i2	TR82902|c1_g1_i1	TR61837|c4_g1_i2	comp104785_c0_seq1
TRINITY_DN60509_c0_g1_i2	c65568_g1_i1	TR88205|c1_g1_i1	TR61123|c0_g1_i1	comp112266_c7_seq1
TRINITY_DN46818_c0_g1_i1	c66664_g4_i2	TR86286|c1_g1_i1	TR58758|c1_g1_i1	comp111503_c2_seq2
TRINITY_DN61721_c5_g1_i1	c71478_g6_i3	TR65807|c0_g1_i1	TR41666|c0_g1_i1	comp112116_c1_seq1
TRINITY_DN132253_c0_g1_i1	c152362_g1_i1	TR80713|c0_g1_i1	TR154924|c0_g1_i1	comp80781_c0_seq1
TRINITY_DN53190_c0_g1_i2	c60811_g1_i1	TR70665|c0_g1_i3	TR38199|c0_g1_i2	comp108159_c0_seq1
TRINITY_DN119914_c0_g1_i1	c29839_g1_i1	TR71327|c0_g2_i1	TR36443|c0_g1_i1	comp108026_c0_seq2
TRINITY_DN65225_c1_g2_i3	c71930_g1_i1	TR71577|c4_g1_i1	TR66367|c4_g1_i2	comp113938_c0_seq4
TRINITY_DN51012_c0_g1_i1	c61506_g3_i1	TR75444|c1_g1_i1	TR43483|c0_g1_i1	comp89279_c0_seq1
TRINITY_DN31438_c0_g1_i2	c61760_g1_i1	TR56050|c0_g1_i1	TR44185|c0_g1_i2	comp103162_c1_seq1
TRINITY_DN53708_c1_g1_i1	c73159_g6_i1	TR79153|c0_g2_i1	TR51345|c2_g1_i1	comp112284_c5_seq2
TRINITY_DN61322_c6_g1_i1	c72085_g8_i1	TR87288|c1_g3_i2	TR68051|c2_g2_i1	comp104132_c0_seq1
TRINITY_DN48206_c0_g1_i1	c38765_g1_i1	TR58948|c1_g1_i1	TR27920|c0_g1_i1	comp93923_c0_seq1
TRINITY_DN54614_c0_g1_i1	c61126_g3_i1	TR71212|c0_g1_i1	TR47591|c0_g1_i1	comp63175_c0_seq1
TRINITY_DN51577_c0_g2_i6	c71338_g1_i2	TR81227|c0_g1_i1	TR64409|c0_g1_i1	comp121043_c2_seq2
TRINITY_DN63520_c0_g3_i1	c73260_g1_i8	TR82183|c0_g5_i2	TR62706|c6_g2_i2	comp118103_c0_seq10
TRINITY_DN65227_c2_g4_i1	c74415_g2_i6	TR90766|c3_g1_i8	TR63483|c0_g6_i11	comp117098_c4_seq8
TRINITY_DN41684_c0_g1_i2	c71292_g1_i1	TR79063|c0_g1_i1	TR55497|c0_g1_i1	comp101946_c0_seq1
TRINITY_DN58931_c0_g1_i2	c72563_g1_i3	TR74715|c0_g1_i1	TR59176|c0_g1_i2	comp115908_c2_seq3
TRINITY_DN11610_c0_g1_i1	c39879_g1_i1	TR59584|c0_g1_i1	TR41281|c0_g2_i1	comp97999_c0_seq2
TRINITY_DN60787_c0_g1_i1	c68763_g2_i1	TR85695|c0_g1_i1	TR58428|c0_g1_i1	comp113687_c1_seq1
TRINITY_DN22336_c0_g1_i1	c43752_g1_i1	TR63686|c0_g2_i1	TR25006|c1_g1_i1	comp95536_c0_seq1
TRINITY_DN66627_c0_g1_i1	c67349_g1_i1	TR65707|c0_g1_i1	TR5372|c1_g1_i1	comp102713_c0_seq1
TRINITY_DN63886_c2_g3_i1	c63466_g1_i1	TR80750|c3_g1_i1	TR59623|c7_g1_i1	comp121300_c4_seq1
TRINITY_DN61405_c4_g1_i4	c60896_g1_i1	TR73898|c1_g1_i1	TR59406|c0_g2_i3	comp96320_c1_seq1
TRINITY_DN51876_c0_g1_i1	c60646_g1_i1	TR89780|c2_g2_i1	TR61910|c0_g1_i6	comp122301_c0_seq1
TRINITY_DN63678_c1_g2_i2	c75609_g3_i1	TR91840|c0_g1_i6	TR68335|c1_g2_i4	comp111448_c0_seq5
TRINITY_DN61075_c0_g1_i2	c67037_g1_i1	TR87773|c2_g3_i2	TR63374|c1_g4_i1	comp114592_c0_seq1
TRINITY_DN55285_c0_g1_i4	c66291_g1_i1	TR84746|c0_g1_i1	TR64565|c0_g1_i1	comp116862_c1_seq2
TRINITY_DN63366_c0_g5_i2	c71298_g1_i1	TR88714|c1_g11_i2	TR66292|c4_g2_i1	comp117675_c1_seq1
TRINITY_DN19059_c0_g1_i1	c58318_g1_i1	TR70798|c0_g1_i1	TR51464|c0_g1_i1	comp69521_c0_seq1
TRINITY_DN56352_c1_g1_i3	c74470_g6_i2	TR68120|c1_g1_i1	TR52534|c0_g1_i2	comp109271_c0_seq4
TRINITY_DN64322_c1_g1_i1	c62974_g1_i1	TR77567|c0_g4_i2	TR58805|c0_g1_i1	comp118209_c15_seq1
TRINITY_DN43264_c0_g1_i1	c55990_g1_i1	TR76314|c0_g1_i1	TR49298|c0_g1_i1	comp115960_c0_seq1
TRINITY_DN59389_c10_g1_i1	c64677_g1_i1	TR82673|c0_g1_i1	TR61775|c1_g1_i1	comp121075_c3_seq1
TRINITY_DN3892_c0_g2_i1	c64638_g1_i2	TR72517|c0_g1_i1	TR50762|c0_g1_i1	comp92438_c0_seq2
TRINITY_DN22971_c0_g1_i1	c48970_g1_i1	TR53017|c0_g2_i1	TR24192|c0_g1_i1	comp105066_c1_seq1
TRINITY_DN124101_c0_g1_i1	c51879_g1_i1	TR64237|c0_g1_i1	TR46548|c0_g1_i2	comp103642_c0_seq4
TRINITY_DN41666_c0_g1_i1	c60260_g1_i2	TR78652|c0_g1_i1	TR63793|c1_g1_i1	comp91747_c3_seq1
TRINITY_DN52663_c1_g1_i1	c71471_g1_i2	TR81584|c0_g1_i1	TR62352|c1_g1_i2	comp119924_c1_seq3
TRINITY_DN37622_c0_g1_i1	c109616_g1_i1	TR70264|c0_g2_i1	TR27299|c0_g1_i1	comp79285_c0_seq3
TRINITY_DN36964_c0_g1_i1	c70896_g3_i1	TR77437|c2_g2_i4	TR61581|c4_g3_i1	comp118878_c4_seq7
TRINITY_DN29050_c0_g1_i1	c72289_g2_i3	TR77731|c1_g1_i2	TR51040|c1_g1_i1	comp108997_c8_seq1
TRINITY_DN32821_c0_g1_i1	c64220_g1_i2	TR79344|c0_g1_i1	TR61915|c6_g1_i2	comp105616_c3_seq1
TRINITY_DN65139_c7_g2_i1	c65176_g1_i1	TR77573|c0_g1_i1	TR54920|c0_g1_i1	comp99933_c0_seq1
TRINITY_DN32893_c0_g1_i1	c62655_g1_i1	TR80217|c1_g2_i1	TR61963|c0_g1_i1	comp94671_c0_seq1
TRINITY_DN61765_c3_g1_i2	c69015_g4_i1	TR86952|c0_g1_i1	TR59075|c1_g1_i1	comp119738_c4_seq1
TRINITY_DN52290_c2_g1_i1	c63685_g1_i1	TR79765|c0_g1_i1	TR47966|c0_g1_i1	comp117485_c4_seq3
TRINITY_DN60149_c0_g2_i1	c74093_g2_i3	TR91170|c2_g4_i5	TR61234|c0_g1_i3	comp114861_c5_seq3
TRINITY_DN62240_c1_g1_i6	c70715_g1_i1	TR58634|c0_g1_i1	TR64372|c5_g2_i1	comp116577_c1_seq1
TRINITY_DN47164_c0_g1_i3	c62627_g4_i1	TR75999|c0_g2_i1	TR66993|c1_g2_i1	comp86644_c0_seq1
TRINITY_DN38084_c0_g1_i1	c48268_g1_i1	TR69130|c1_g1_i1	TR14946|c0_g1_i1	comp54716_c0_seq1
TRINITY_DN55297_c0_g1_i2	c69731_g2_i1	TR86929|c0_g1_i1	TR61500|c0_g1_i1	comp116377_c9_seq1
TRINITY_DN47606_c0_g1_i1	c75271_g4_i1	TR88996|c0_g1_i1	TR65753|c1_g1_i5	comp114814_c4_seq1
TRINITY_DN56855_c0_g2_i1	c64956_g1_i1	TR91572|c0_g1_i1	TR56707|c0_g1_i1	comp110589_c0_seq1
TRINITY_DN51043_c0_g1_i1	c51212_g1_i1	TR1346|c0_g1_i1	TR916|c0_g1_i1	comp55183_c0_seq1
TRINITY_DN46057_c0_g1_i1	c66530_g3_i1	TR49951|c0_g1_i1	TR63959|c1_g1_i1	comp114933_c0_seq1
TRINITY_DN58357_c0_g1_i1	c71931_g1_i2	TR86631|c1_g1_i1	TR68710|c1_g2_i1	comp120495_c1_seq2
TRINITY_DN57218_c0_g1_i1	c68485_g3_i10	TR91870|c2_g1_i1	TR65236|c2_g1_i4	comp116305_c0_seq2
TRINITY_DN38703_c0_g1_i1	c74656_g3_i1	TR86635|c0_g2_i1	TR65546|c0_g2_i1	comp117809_c3_seq1
TRINITY_DN61247_c1_g1_i1	c70082_g2_i1	TR87591|c0_g1_i2	TR61065|c3_g1_i1	comp115669_c5_seq1
TRINITY_DN61358_c6_g2_i1	c69742_g5_i1	TR74532|c0_g1_i2	TR56644|c0_g1_i2	comp102973_c0_seq2
TRINITY_DN57007_c0_g1_i2	c69869_g1_i1	TR83694|c0_g1_i4	TR67119|c0_g1_i2	comp118681_c1_seq2
TRINITY_DN60255_c5_g1_i1	c73325_g4_i2	TR87489|c1_g4_i1	TR65605|c1_g1_i4	comp112270_c2_seq1
TRINITY_DN61307_c3_g2_i2	c73092_g1_i1	TR89453|c5_g8_i1	TR64820|c4_g1_i1	comp113567_c1_seq1
TRINITY_DN24642_c0_g1_i1	c60401_g5_i1	TR47283|c0_g1_i12	TR42810|c2_g1_i2	comp111751_c0_seq1
TRINITY_DN59828_c1_g1_i5	c73332_g12_i1	TR83233|c7_g1_i1	TR62745|c1_g1_i1	comp122221_c1_seq2
TRINITY_DN64642_c0_g1_i1	c74552_g1_i4	TR80665|c5_g3_i1	TR67319|c0_g1_i1	comp109127_c2_seq1
TRINITY_DN19049_c0_g1_i1	c55866_g1_i1	TR58280|c0_g1_i1	TR58876|c3_g1_i1	comp115577_c0_seq1
TRINITY_DN60318_c0_g1_i1	c73243_g1_i1	TR84085|c0_g1_i2	TR62313|c2_g1_i1	comp114913_c2_seq2
TRINITY_DN53894_c0_g1_i2	c67041_g3_i2	TR85113|c0_g1_i2	TR60900|c1_g1_i2	comp114642_c4_seq12
TRINITY_DN60039_c3_g1_i1	c71865_g1_i1	TR82048|c0_g1_i9	TR66793|c0_g1_i1	comp104686_c0_seq1
TRINITY_DN27204_c0_g1_i1	c50293_g1_i1	TR66726|c0_g1_i1	TR40645|c0_g1_i1	comp305027_c0_seq1
TRINITY_DN129396_c0_g1_i1	c59360_g2_i1	TR75879|c0_g1_i2	TR56203|c1_g1_i1	comp118086_c2_seq2
TRINITY_DN50455_c1_g1_i1	c65212_g1_i3	TR88832|c3_g3_i2	TR66978|c4_g4_i1	comp110612_c2_seq1
TRINITY_DN7345_c0_g1_i1	c3715_g1_i1	TR55915|c0_g2_i1	TR68251|c2_g1_i1	comp117695_c1_seq1
TRINITY_DN52804_c0_g1_i1	c74770_g2_i4	TR79653|c0_g3_i1	TR63668|c0_g1_i2	comp121200_c4_seq1
TRINITY_DN40840_c1_g1_i1	c166016_g1_i1	TR64329|c0_g1_i1	TR48227|c0_g1_i1	comp103257_c0_seq3
TRINITY_DN7208_c0_g1_i1	c46201_g1_i1	TR9070|c0_g1_i1	TR37007|c0_g1_i1	comp101429_c0_seq1
TRINITY_DN150032_c0_g1_i1	c134231_g1_i1	TR53257|c0_g1_i1	TR75389|c0_g1_i1	comp52946_c0_seq1
TRINITY_DN384_c0_g1_i1	c63704_g1_i2	TR81537|c0_g1_i1	TR61086|c1_g1_i1	comp116664_c5_seq1
TRINITY_DN44212_c0_g1_i1	c63087_g1_i1	TR75426|c0_g1_i1	TR54746|c0_g1_i1	comp69530_c1_seq1
TRINITY_DN43218_c0_g1_i1	c54659_g1_i1	TR71502|c0_g1_i2	TR52383|c0_g1_i1	comp107697_c0_seq1
TRINITY_DN59480_c1_g1_i1	c68162_g1_i2	TR88027|c0_g3_i1	TR59895|c0_g1_i1	comp119264_c0_seq7
TRINITY_DN38226_c0_g1_i1	c39856_g1_i1	TR90915|c1_g2_i6	TR69158|c0_g1_i3	comp120882_c2_seq1
TRINITY_DN57780_c2_g1_i1	c74617_g4_i2	TR82936|c2_g1_i1	TR40698|c0_g1_i1	comp94932_c1_seq1
TRINITY_DN53306_c1_g1_i1	c68281_g13_i2	TR79312|c6_g1_i1	TR56722|c2_g1_i2	comp114744_c3_seq1
TRINITY_DN51677_c1_g1_i3	c70135_g4_i1	TR82585|c3_g1_i2	TR67027|c2_g1_i1	comp106806_c0_seq2
TRINITY_DN62772_c3_g1_i11	c72877_g2_i3	TR90392|c1_g2_i1	TR67362|c3_g1_i3	comp107563_c7_seq1
TRINITY_DN144863_c0_g1_i1	c50816_g1_i1	TR70071|c1_g1_i1	TR150879|c0_g2_i1	comp122916_c0_seq1
TRINITY_DN53608_c0_g1_i1	c68394_g2_i1	TR74759|c0_g1_i1	TR61578|c0_g1_i1	comp104463_c2_seq1
TRINITY_DN53238_c0_g1_i1	c66752_g6_i1	TR81528|c0_g1_i4	TR60831|c2_g2_i1	comp118346_c2_seq1
TRINITY_DN7068_c0_g1_i1	c19842_g1_i1	TR76785|c0_g1_i1	TR17261|c0_g1_i1	comp122929_c0_seq1
TRINITY_DN63590_c0_g1_i1	c73757_g2_i1	TR80077|c2_g1_i1	TR64875|c0_g1_i1	comp118897_c1_seq1
TRINITY_DN1935_c0_g2_i1	c74605_g4_i1	TR80112|c0_g1_i1	TR50769|c0_g1_i1	comp110681_c0_seq1
TRINITY_DN63614_c6_g1_i1	c67529_g1_i2	TR82936|c3_g1_i1	TR66696|c1_g1_i1	comp114375_c0_seq2
TRINITY_DN59561_c7_g2_i4	c72199_g2_i1	TR89577|c1_g1_i1	TR68583|c1_g1_i1	comp118142_c7_seq3
TRINITY_DN62646_c1_g1_i4	c63062_g1_i1	TR90263|c0_g1_i2	TR58143|c13_g1_i1	comp116382_c1_seq1
TRINITY_DN46075_c0_g1_i1	c60347_g1_i1	TR74266|c0_g1_i1	TR49011|c0_g1_i1	comp107367_c0_seq1
TRINITY_DN47045_c0_g1_i1	c73747_g3_i1	TR87497|c1_g2_i2	TR62366|c0_g1_i1	comp121884_c3_seq1
TRINITY_DN23148_c0_g1_i1	c62679_g1_i1	TR82167|c0_g1_i1	TR61135|c0_g1_i1	comp86850_c0_seq1
TRINITY_DN59644_c3_g5_i6	c71605_g4_i3	TR84508|c0_g1_i1	TR63540|c1_g3_i1	comp118233_c0_seq38
TRINITY_DN62543_c1_g1_i1	c71982_g4_i5	TR82493|c1_g4_i3	TR67892|c1_g1_i2	comp112771_c2_seq2
TRINITY_DN52356_c0_g1_i3	c58663_g1_i1	TR84770|c16_g2_i1	TR66262|c2_g1_i2	comp113808_c1_seq1
TRINITY_DN59721_c0_g1_i1	c71203_g2_i1	TR80907|c2_g2_i1	TR60565|c0_g2_i1	comp110857_c0_seq1
TRINITY_DN28740_c0_g1_i2	c69006_g1_i1	TR88878|c1_g1_i1	TR66486|c1_g1_i1	comp99425_c0_seq1
TRINITY_DN164019_c0_g1_i1	c65808_g1_i1	TR80726|c0_g1_i1	TR60233|c0_g1_i1	comp103083_c3_seq1
TRINITY_DN47822_c1_g2_i1	c64969_g1_i1	TR75967|c0_g1_i1	TR65427|c6_g3_i1	comp120027_c0_seq1
TRINITY_DN42169_c0_g1_i1	c57830_g1_i1	TR68809|c0_g2_i2	TR38860|c0_g1_i1	comp116000_c5_seq1
TRINITY_DN61358_c6_g2_i2	c69742_g5_i2	TR74532|c0_g1_i1	TR56644|c0_g1_i1	comp102973_c0_seq1
TRINITY_DN56552_c0_g1_i1	c73503_g4_i7	TR68688|c1_g1_i1	TR61326|c3_g3_i1	comp116531_c2_seq1
TRINITY_DN57643_c5_g34_i1	c72059_g2_i4	TR82582|c3_g3_i1	TR66412|c4_g2_i1	comp118476_c2_seq5
TRINITY_DN64897_c0_g1_i1	c74151_g1_i2	TR88792|c0_g1_i1	TR63992|c5_g1_i2	comp113394_c0_seq1
TRINITY_DN10371_c0_g1_i1	c73603_g6_i2	TR66817|c1_g1_i2	TR67380|c0_g1_i1	comp109820_c0_seq1
TRINITY_DN60638_c2_g1_i1	c72119_g5_i3	TR89565|c1_g4_i1	TR63217|c2_g1_i3	comp116130_c0_seq19
TRINITY_DN122994_c0_g1_i1	c64109_g1_i1	TR75294|c0_g1_i1	TR55485|c0_g1_i1	comp104753_c0_seq2
TRINITY_DN65054_c2_g1_i1	c63944_g3_i1	TR59578|c0_g1_i1	TR69246|c6_g1_i1	comp110018_c3_seq1
TRINITY_DN49286_c0_g1_i1	c72072_g3_i1	TR88745|c0_g1_i3	TR53503|c0_g1_i1	comp116290_c5_seq1
TRINITY_DN52000_c2_g1_i1	c66688_g5_i1	TR77871|c3_g1_i1	TR57210|c0_g4_i2	comp120204_c1_seq1
TRINITY_DN58368_c0_g1_i1	c75602_g1_i2	TR85498|c0_g2_i1	TR61149|c0_g1_i1	comp120775_c2_seq2
TRINITY_DN106061_c0_g1_i1	c57729_g1_i1	TR91223|c0_g1_i1	TR42579|c0_g1_i1	comp99539_c0_seq1
TRINITY_DN53028_c0_g1_i1	c59704_g3_i1	TR68618|c0_g1_i2	TR68078|c1_g1_i1	comp118058_c7_seq1
TRINITY_DN56011_c3_g1_i4	c73443_g2_i5	TR91412|c1_g1_i5	TR57124|c0_g1_i7	comp115532_c5_seq21
TRINITY_DN44808_c0_g1_i2	c63432_g1_i2	TR75012|c0_g2_i2	TR58259|c0_g1_i3	comp106120_c1_seq7
TRINITY_DN64610_c3_g1_i3	c25786_g1_i2	TR74411|c0_g1_i1	TR48329|c0_g1_i2	comp121079_c8_seq4
TRINITY_DN63008_c2_g1_i3	c74501_g2_i1	TR75449|c0_g1_i1	TR60288|c1_g1_i1	comp115440_c4_seq6
TRINITY_DN58720_c0_g1_i1	c70851_g4_i5	TR65260|c0_g1_i1	TR64749|c1_g2_i2	comp111332_c0_seq1
TRINITY_DN14575_c0_g2_i1	c56590_g1_i1	TR61465|c0_g1_i1	TR51325|c0_g1_i2	comp100683_c5_seq1
TRINITY_DN63793_c4_g4_i3	c75631_g7_i1	TR90862|c4_g1_i1	TR63712|c3_g1_i1	comp119471_c1_seq3
TRINITY_DN166795_c0_g1_i1	c51919_g1_i1	TR35365|c0_g2_i1	TR23764|c0_g1_i1	comp94021_c0_seq1
TRINITY_DN238_c0_g1_i1	c74633_g1_i4	TR84667|c2_g2_i9	TR42526|c0_g2_i1	comp107506_c0_seq1
TRINITY_DN59221_c0_g2_i2	c63787_g1_i1	TR75951|c1_g1_i1	TR57041|c0_g2_i3	comp91838_c1_seq1
TRINITY_DN61514_c1_g1_i1	c69742_g4_i1	TR79311|c0_g1_i1	TR52571|c0_g1_i1	comp99657_c0_seq2
TRINITY_DN45599_c0_g1_i2	c69483_g1_i1	TR82667|c4_g1_i2	TR66702|c0_g1_i2	comp120640_c1_seq1
TRINITY_DN17683_c0_g1_i1	c75068_g2_i2	TR87200|c0_g2_i1	TR44522|c0_g1_i1	comp120450_c14_seq6
TRINITY_DN54026_c0_g1_i1	c73882_g1_i2	TR81457|c0_g1_i1	TR62807|c0_g1_i2	comp101110_c0_seq1
TRINITY_DN64386_c4_g5_i2	c61549_g1_i2	TR86594|c0_g1_i1	TR64876|c0_g1_i2	comp109169_c0_seq1
TRINITY_DN63508_c2_g1_i1	c74430_g6_i3	TR78252|c0_g2_i1	TR63197|c0_g1_i1	comp117376_c0_seq1
TRINITY_DN62237_c6_g3_i1	c70291_g1_i2	TR84849|c0_g5_i1	TR61118|c0_g1_i5	comp99885_c0_seq3
TRINITY_DN49377_c0_g1_i1	c69358_g2_i2	TR90034|c0_g1_i2	TR39775|c0_g1_i1	comp116189_c2_seq1
TRINITY_DN51068_c0_g1_i2	c68359_g1_i1	TR91811|c1_g1_i1	TR65813|c13_g1_i1	comp118096_c4_seq1
TRINITY_DN47139_c2_g1_i1	c42165_g3_i1	TR88072|c6_g1_i1	TR59143|c6_g1_i1	comp70034_c1_seq1
TRINITY_DN9311_c0_g1_i1	c43054_g1_i1	TR32465|c0_g1_i1	TR78467|c0_g1_i1	comp105780_c0_seq1
TRINITY_DN62783_c4_g1_i1	c72035_g3_i4	TR90658|c0_g1_i4	TR66803|c0_g2_i2	comp119326_c2_seq20
TRINITY_DN132846_c0_g1_i1	c111156_g1_i1	TR33207|c0_g1_i1	TR123678|c0_g1_i1	comp136111_c0_seq1
TRINITY_DN57734_c2_g1_i1	c69052_g1_i1	TR85290|c1_g2_i3	TR59011|c6_g1_i1	comp116893_c0_seq2
TRINITY_DN59339_c0_g1_i3	c64904_g1_i1	TR83496|c0_g1_i4	TR58714|c0_g1_i1	comp117542_c1_seq5
TRINITY_DN49394_c2_g1_i2	c74488_g5_i1	TR81103|c3_g2_i2	TR61945|c2_g1_i1	comp117361_c2_seq1
TRINITY_DN56097_c0_g1_i1	c63503_g1_i2	TR72667|c0_g1_i3	TR59453|c1_g1_i1	comp119799_c2_seq1
TRINITY_DN56160_c1_g1_i2	c69703_g1_i2	TR89973|c0_g1_i3	TR65989|c0_g1_i1	comp113590_c1_seq1
TRINITY_DN51324_c1_g3_i1	c63927_g3_i2	TR17557|c0_g13_i1	TR46816|c1_g1_i2	comp116838_c2_seq1
TRINITY_DN57709_c0_g1_i1	c70765_g1_i1	TR91727|c2_g1_i1	TR65208|c0_g1_i3	comp120798_c3_seq1
TRINITY_DN62698_c5_g3_i3	c64310_g1_i2	TR80581|c1_g1_i2	TR59017|c0_g2_i1	comp108118_c3_seq3
TRINITY_DN54691_c0_g1_i4	c62743_g1_i2	TR70822|c0_g1_i1	TR57198|c0_g1_i1	comp111639_c0_seq1
TRINITY_DN61179_c0_g1_i6	c71186_g7_i2	TR81218|c3_g1_i2	TR58624|c0_g2_i2	comp120906_c0_seq1
TRINITY_DN58282_c0_g1_i1	c69880_g1_i1	TR82757|c0_g3_i1	TR60977|c1_g1_i3	comp117873_c4_seq1
TRINITY_DN145225_c0_g1_i1	c64528_g1_i1	TR80625|c0_g2_i1	TR56325|c0_g1_i1	comp88103_c0_seq1
TRINITY_DN63876_c0_g1_i1	c75203_g1_i5	TR90330|c0_g2_i1	TR66306|c1_g1_i2	comp120251_c0_seq1
TRINITY_DN41236_c0_g3_i1	c59493_g1_i2	TR56013|c0_g1_i1	TR50938|c0_g1_i1	comp102479_c0_seq1
TRINITY_DN58664_c0_g1_i3	c72915_g1_i1	TR84013|c0_g2_i3	TR62953|c1_g1_i3	comp120588_c4_seq4
TRINITY_DN63387_c0_g1_i1	c75221_g1_i6	TR91693|c0_g1_i1	TR69102|c0_g1_i1	comp121470_c1_seq1
TRINITY_DN28980_c0_g2_i1	c60295_g1_i1	TR72014|c0_g2_i2	TR50512|c0_g1_i1	comp102051_c0_seq1
TRINITY_DN59506_c0_g1_i6	c72474_g1_i3	TR90477|c0_g1_i1	TR68473|c0_g1_i2	comp105825_c0_seq1
TRINITY_DN48892_c0_g1_i1	c75383_g2_i1	TR80382|c0_g1_i1	TR61843|c0_g1_i1	comp104143_c2_seq3
TRINITY_DN104969_c0_g1_i1	c62397_g1_i1	TR59807|c0_g1_i1	TR45129|c0_g1_i1	comp112240_c6_seq1
TRINITY_DN58138_c0_g1_i1	c59299_g1_i1	TR74538|c1_g1_i1	TR58908|c1_g1_i1	comp119518_c1_seq1
TRINITY_DN63694_c1_g1_i2	c67864_g2_i1	TR85774|c1_g1_i3	TR62538|c2_g2_i3	comp117152_c8_seq1
TRINITY_DN57134_c1_g9_i3	c74366_g1_i2	TR72337|c2_g1_i4	TR54777|c4_g1_i4	comp120712_c6_seq4
TRINITY_DN50509_c1_g1_i1	c34644_g1_i1	TR64414|c0_g2_i2	TR49763|c1_g1_i1	comp113144_c0_seq7
TRINITY_DN33456_c0_g1_i1	c103163_g1_i1	TR59880|c0_g1_i2	TR4315|c0_g1_i1	comp115559_c10_seq1
TRINITY_DN123036_c0_g1_i1	c66824_g1_i1	TR67071|c0_g1_i1	TR54337|c0_g1_i1	comp87313_c0_seq1
TRINITY_DN7940_c0_g1_i1	c67527_g2_i1	TR77579|c0_g1_i1	TR59427|c0_g1_i1	comp112195_c0_seq3
TRINITY_DN64497_c0_g1_i1	c59714_g2_i1	TR90137|c0_g5_i1	TR68661|c0_g3_i1	comp117596_c1_seq1
TRINITY_DN48086_c0_g1_i1	c133824_g1_i1	TR75429|c1_g1_i1	TR58023|c3_g1_i1	comp112587_c7_seq1
TRINITY_DN61858_c3_g1_i3	c75164_g3_i1	TR86840|c2_g1_i2	TR65675|c1_g1_i13	comp113093_c12_seq14
TRINITY_DN60497_c0_g1_i1	c67403_g1_i1	TR81677|c0_g1_i1	TR54731|c0_g1_i1	comp115823_c0_seq3
TRINITY_DN2744_c0_g1_i1	c62252_g1_i1	TR67484|c0_g1_i1	TR68147|c4_g2_i5	comp101679_c2_seq1
TRINITY_DN42625_c0_g1_i2	c62961_g1_i1	TR59193|c0_g1_i1	TR43035|c0_g1_i1	comp98519_c0_seq2
TRINITY_DN47094_c0_g1_i1	c70850_g5_i2	TR82946|c1_g1_i1	TR62126|c0_g1_i3	comp105502_c0_seq1
TRINITY_DN60258_c2_g7_i1	c72064_g1_i1	TR88446|c0_g2_i1	TR67915|c1_g1_i1	comp114063_c2_seq3
TRINITY_DN61442_c1_g1_i1	c67189_g1_i2	TR83836|c1_g1_i4	TR63908|c4_g3_i1	comp112118_c0_seq1
TRINITY_DN51707_c0_g1_i3	c74637_g2_i1	TR89917|c0_g4_i1	TR66401|c1_g1_i1	comp115674_c3_seq3
TRINITY_DN63340_c0_g1_i1	c71793_g1_i1	TR90957|c0_g6_i4	TR62274|c2_g1_i1	comp120671_c0_seq2
TRINITY_DN13980_c0_g1_i1	c95899_g1_i1	TR81954|c0_g1_i1	TR43431|c0_g1_i1	comp53306_c0_seq1
TRINITY_DN63874_c3_g1_i1	c68127_g11_i2	TR84791|c4_g1_i1	TR58658|c2_g1_i1	comp120295_c3_seq2
TRINITY_DN60253_c8_g1_i1	c74627_g6_i8	TR83375|c3_g1_i1	TR48704|c1_g1_i1	comp112585_c4_seq1
TRINITY_DN56212_c0_g1_i1	c72436_g5_i1	TR80045|c0_g3_i2	TR50875|c0_g1_i2	comp115899_c0_seq1
TRINITY_DN50518_c0_g1_i1	c71860_g1_i1	TR86764|c4_g1_i2	TR60162|c4_g1_i1	comp118109_c2_seq1
TRINITY_DN65148_c4_g3_i5	c74182_g4_i4	TR57849|c0_g1_i1	TR67594|c6_g1_i2	comp69698_c1_seq1
TRINITY_DN65053_c5_g1_i1	c71917_g9_i1	TR65217|c0_g2_i1	TR69015|c1_g1_i1	comp108538_c0_seq1
TRINITY_DN56255_c2_g1_i3	c71505_g4_i1	TR73556|c3_g1_i4	TR61137|c6_g1_i2	comp118119_c7_seq1
TRINITY_DN60586_c5_g2_i2	c67908_g2_i1	TR83812|c10_g1_i1	TR68935|c2_g12_i1	comp119015_c7_seq1
TRINITY_DN55872_c0_g1_i1	c72009_g1_i4	TR75130|c2_g1_i1	TR63823|c3_g2_i4	comp117385_c1_seq26
TRINITY_DN27378_c0_g1_i1	c63086_g1_i1	TR79506|c0_g1_i1	TR64382|c0_g4_i2	comp107894_c0_seq2
TRINITY_DN49636_c0_g1_i1	c52614_g1_i2	TR79928|c1_g1_i2	TR53597|c0_g2_i2	comp113943_c14_seq1
TRINITY_DN61899_c1_g1_i1	c75240_g2_i2	TR79617|c0_g1_i2	TR66614|c1_g1_i2	comp119050_c3_seq3
TRINITY_DN61078_c5_g1_i1	c73697_g7_i1	TR79698|c0_g1_i1	TR60458|c0_g2_i4	comp121308_c3_seq1
TRINITY_DN57815_c0_g1_i2	c69442_g1_i3	TR82225|c0_g1_i1	TR64323|c0_g1_i1	comp119424_c1_seq4
TRINITY_DN40379_c0_g1_i1	c62752_g1_i2	TR78909|c0_g1_i1	TR60625|c0_g3_i1	comp103278_c0_seq1
TRINITY_DN46493_c0_g1_i1	c63795_g1_i3	TR85621|c0_g1_i1	TR68192|c0_g1_i2	comp111227_c0_seq4
TRINITY_DN54639_c0_g7_i3	c65155_g6_i5	TR89604|c2_g1_i1	TR65036|c3_g1_i1	comp118119_c9_seq1
TRINITY_DN63629_c5_g1_i4	c70970_g1_i2	TR90279|c1_g1_i1	TR64814|c0_g1_i2	comp119083_c0_seq6
TRINITY_DN18416_c0_g2_i1	c58412_g1_i1	TR69795|c0_g1_i1	TR47598|c0_g1_i1	comp94318_c0_seq1
TRINITY_DN56145_c0_g1_i1	c67631_g1_i3	TR83273|c0_g1_i1	TR51667|c0_g1_i1	comp119709_c2_seq3
TRINITY_DN51190_c0_g1_i5	c64788_g1_i1	TR75921|c0_g2_i4	TR51965|c0_g1_i1	comp98384_c1_seq2
TRINITY_DN93728_c0_g1_i1	c49239_g1_i1	TR66809|c0_g1_i1	TR46381|c0_g1_i1	comp102889_c0_seq1
TRINITY_DN61497_c2_g1_i1	c64743_g1_i1	TR70509|c0_g1_i1	TR46652|c0_g1_i1	comp112867_c1_seq1
TRINITY_DN63969_c0_g1_i1	c5937_g1_i1	TR54213|c0_g1_i1	TR73640|c0_g1_i1	comp93444_c0_seq1
TRINITY_DN50969_c1_g1_i1	c71887_g3_i3	TR81905|c0_g3_i2	TR63133|c3_g1_i1	comp106029_c4_seq1
TRINITY_DN87780_c0_g1_i1	c68790_g4_i1	TR70338|c1_g1_i1	TR67320|c3_g1_i1	comp121574_c3_seq1
TRINITY_DN60020_c1_g1_i1	c60204_g2_i1	TR86207|c1_g1_i1	TR56482|c4_g1_i2	comp113862_c5_seq6
TRINITY_DN44329_c0_g1_i1	c60567_g2_i2	TR83163|c2_g1_i1	TR49818|c0_g1_i1	comp120115_c1_seq1
TRINITY_DN56409_c0_g2_i1	c74544_g4_i1	TR91108|c0_g3_i1	TR63672|c0_g1_i2	comp115007_c6_seq1
TRINITY_DN63900_c4_g1_i1	c74879_g8_i1	TR91677|c6_g2_i1	TR41235|c1_g1_i1	comp116863_c7_seq3
TRINITY_DN7795_c0_g1_i1	c61674_g1_i1	TR80191|c0_g1_i1	TR56591|c0_g1_i2	comp101051_c0_seq1
TRINITY_DN64054_c2_g1_i3	c74379_g5_i1	TR63500|c0_g1_i1	TR45036|c0_g1_i2	comp109126_c0_seq3
TRINITY_DN60426_c0_g2_i2	c73000_g2_i2	TR80216|c0_g2_i2	TR60789|c0_g2_i1	comp117863_c1_seq1
TRINITY_DN60680_c1_g2_i1	c74631_g3_i1	TR75641|c0_g2_i1	TR61311|c0_g3_i2	comp66508_c0_seq1
TRINITY_DN86852_c0_g1_i1	c60766_g2_i2	TR85183|c0_g1_i1	TR22021|c0_g1_i1	comp84117_c0_seq1
TRINITY_DN45248_c0_g1_i1	c10210_g1_i1	TR92455|c0_g1_i1	TR1344|c0_g1_i1	comp117908_c0_seq1
TRINITY_DN43448_c0_g1_i1	c62028_g1_i1	TR75819|c0_g1_i1	TR67432|c2_g1_i2	comp116957_c2_seq4
TRINITY_DN29089_c0_g1_i1	c74526_g1_i6	TR70024|c0_g1_i1	TR54834|c1_g1_i1	comp119764_c5_seq1
TRINITY_DN58547_c1_g2_i1	c71661_g4_i3	TR88074|c1_g1_i2	TR63621|c0_g2_i1	comp113978_c0_seq3
TRINITY_DN60614_c0_g1_i1	c65846_g2_i1	TR73331|c0_g1_i1	TR51783|c0_g1_i1	comp119787_c1_seq1
TRINITY_DN62704_c0_g1_i1	c68597_g1_i1	TR81208|c0_g1_i2	TR47755|c0_g1_i1	comp116180_c2_seq1
TRINITY_DN52994_c2_g1_i1	c63825_g1_i2	TR86458|c3_g2_i2	TR67020|c0_g2_i3	comp115653_c6_seq26
TRINITY_DN32833_c0_g1_i1	c61063_g1_i3	TR82283|c3_g1_i2	TR53518|c0_g1_i2	comp116757_c5_seq1
TRINITY_DN45977_c2_g1_i2	c69855_g1_i1	TR79961|c2_g1_i1	TR66006|c1_g2_i1	comp100799_c1_seq1
TRINITY_DN64797_c5_g2_i1	c71419_g1_i1	TR89152|c0_g1_i2	TR56698|c0_g2_i4	comp120932_c0_seq4
TRINITY_DN51372_c0_g1_i1	c65396_g2_i1	TR73006|c0_g1_i1	TR57568|c0_g1_i1	comp108772_c2_seq1
TRINITY_DN39630_c0_g1_i1	c59039_g1_i1	TR81372|c0_g2_i1	TR54225|c0_g1_i1	comp105068_c1_seq1
TRINITY_DN59567_c1_g2_i1	c74947_g1_i1	TR86746|c0_g1_i1	TR66864|c2_g2_i1	comp116431_c4_seq2
TRINITY_DN27447_c1_g1_i1	c73694_g1_i3	TR68196|c0_g1_i1	TR48113|c0_g1_i1	comp110511_c2_seq2
TRINITY_DN39257_c0_g1_i1	c43637_g1_i1	TR25805|c0_g1_i1	TR28252|c0_g1_i1	comp83161_c0_seq1
TRINITY_DN57066_c0_g1_i2	c64675_g4_i1	TR79734|c2_g1_i2	TR63596|c6_g1_i1	comp111162_c2_seq1
TRINITY_DN52452_c0_g1_i1	c52095_g1_i1	TR74719|c0_g3_i1	TR58500|c0_g1_i1	comp115279_c0_seq4
TRINITY_DN36518_c0_g3_i1	c70825_g2_i2	TR73553|c0_g1_i5	TR55579|c1_g1_i1	comp79452_c0_seq2
TRINITY_DN57494_c0_g4_i3	c74212_g3_i3	TR59059|c0_g2_i3	TR63716|c1_g1_i1	comp112414_c2_seq7
TRINITY_DN56539_c0_g2_i3	c64340_g1_i2	TR83829|c0_g1_i4	TR52950|c0_g1_i1	comp114074_c0_seq4
TRINITY_DN61274_c1_g8_i6	c67694_g1_i1	TR86757|c0_g1_i1	TR63521|c1_g2_i1	comp97204_c1_seq1
TRINITY_DN61374_c2_g3_i1	c74979_g1_i3	TR90746|c1_g10_i2	TR58863|c4_g1_i1	comp119739_c1_seq4
TRINITY_DN14740_c0_g1_i1	c55076_g1_i2	TR71489|c0_g1_i1	TR57099|c3_g1_i1	comp98509_c0_seq1
TRINITY_DN49066_c0_g1_i1	c73917_g1_i3	TR81174|c2_g1_i1	TR60907|c9_g1_i1	comp104611_c1_seq1
TRINITY_DN46045_c0_g1_i1	c54895_g1_i1	TR60242|c0_g1_i1	TR46828|c0_g1_i1	comp94737_c0_seq1
TRINITY_DN52002_c0_g1_i1	c64240_g1_i1	TR75597|c0_g1_i4	TR29072|c0_g1_i1	comp110074_c0_seq1
TRINITY_DN58157_c1_g1_i1	c71078_g5_i1	TR90284|c2_g2_i1	TR66458|c1_g1_i1	comp117182_c3_seq1
TRINITY_DN49964_c0_g1_i2	c67402_g1_i4	TR77819|c0_g7_i3	TR29270|c0_g2_i1	comp104997_c0_seq2
TRINITY_DN60586_c1_g2_i1	c70070_g2_i1	TR79276|c2_g1_i1	TR66029|c4_g2_i1	comp104824_c0_seq1
TRINITY_DN61921_c1_g1_i4	c73670_g2_i1	TR78183|c0_g1_i2	TR64974|c0_g1_i1	comp121107_c0_seq3
TRINITY_DN52379_c0_g1_i1	c44540_g1_i1	TR91482|c0_g1_i1	TR18729|c0_g1_i1	comp111758_c2_seq1
TRINITY_DN28154_c0_g1_i1	c102433_g1_i1	TR51124|c0_g1_i1	TR48916|c2_g1_i1	comp104819_c0_seq1
TRINITY_DN63626_c0_g1_i1	c69120_g4_i1	TR90817|c0_g1_i1	TR66175|c4_g1_i2	comp121254_c0_seq1
TRINITY_DN56398_c0_g1_i1	c61355_g1_i1	TR73743|c0_g1_i1	TR54500|c0_g1_i1	comp114003_c0_seq1
TRINITY_DN163887_c0_g1_i1	c64572_g1_i1	TR73338|c0_g2_i1	TR54734|c0_g1_i1	comp102716_c0_seq1
TRINITY_DN123028_c0_g1_i1	c56930_g1_i1	TR70416|c0_g1_i1	TR65901|c7_g1_i1	comp111065_c0_seq2
TRINITY_DN56985_c0_g1_i1	c67131_g3_i1	TR77569|c2_g1_i1	TR64548|c4_g1_i1	comp115858_c7_seq1
TRINITY_DN64867_c0_g4_i1	c69234_g1_i1	TR89061|c3_g1_i1	TR65386|c0_g2_i1	comp105489_c1_seq1
TRINITY_DN55388_c0_g1_i14	c56839_g2_i1	TR72666|c0_g1_i4	TR54265|c0_g1_i3	comp111612_c2_seq3
TRINITY_DN35190_c0_g1_i1	c61043_g2_i1	TR71293|c0_g1_i1	TR49724|c0_g1_i2	comp110339_c5_seq1
TRINITY_DN42424_c0_g1_i1	c51398_g1_i1	TR78375|c1_g1_i1	TR18768|c0_g1_i1	comp74609_c1_seq1
TRINITY_DN48734_c0_g1_i1	c59944_g2_i1	TR64892|c0_g1_i3	TR68337|c1_g2_i3	comp68758_c0_seq2
TRINITY_DN30386_c0_g1_i1	c68796_g12_i2	TR83115|c0_g1_i1	TR66313|c2_g1_i1	comp116095_c2_seq9
TRINITY_DN62050_c3_g1_i2	c67886_g1_i2	TR88452|c0_g1_i3	TR60247|c0_g1_i1	comp108965_c5_seq1
TRINITY_DN57800_c0_g1_i1	c66177_g2_i2	TR78951|c0_g4_i1	TR52936|c0_g1_i2	comp103585_c0_seq2
TRINITY_DN42553_c0_g1_i1	c73861_g2_i1	TR21490|c0_g1_i1	TR102391|c0_g1_i1	comp123058_c0_seq1
TRINITY_DN59658_c0_g1_i1	c64382_g2_i1	TR85004|c2_g1_i1	TR64734|c0_g1_i1	comp109456_c0_seq1
TRINITY_DN19031_c0_g1_i1	c59210_g1_i2	TR72112|c0_g2_i1	TR59318|c1_g2_i1	comp107900_c0_seq1
TRINITY_DN45201_c0_g1_i1	c69057_g1_i1	TR81443|c7_g1_i1	TR66545|c2_g3_i1	comp87254_c0_seq1
TRINITY_DN60050_c4_g2_i2	c74443_g1_i1	TR89380|c2_g1_i1	TR66773|c3_g1_i3	comp116727_c3_seq4
TRINITY_DN60275_c3_g1_i3	c73247_g2_i1	TR82967|c0_g1_i2	TR51402|c0_g1_i3	comp114650_c0_seq7
TRINITY_DN52348_c0_g1_i1	c74418_g1_i1	TR91963|c4_g3_i1	TR69394|c3_g2_i4	comp118912_c0_seq1
TRINITY_DN61271_c1_g1_i3	c71009_g1_i4	TR87348|c0_g5_i1	TR62798|c2_g7_i1	comp120894_c0_seq2
TRINITY_DN55367_c3_g1_i2	c58649_g1_i1	TR86165|c3_g1_i1	TR47992|c0_g1_i1	comp104594_c2_seq1
TRINITY_DN61090_c4_g1_i1	c75322_g5_i1	TR71580|c2_g1_i1	TR46278|c0_g1_i1	comp107067_c0_seq1
TRINITY_DN64556_c0_g1_i1	c69708_g3_i2	TR83150|c2_g2_i1	TR57665|c5_g1_i1	comp113291_c1_seq1
TRINITY_DN145101_c0_g1_i1	c20286_g1_i1	TR38546|c0_g1_i1	TR120599|c0_g1_i1	comp127910_c0_seq1
TRINITY_DN144974_c0_g5_i1	c67626_g2_i1	TR34771|c0_g1_i1	TR88164|c0_g1_i1	comp116379_c7_seq1
TRINITY_DN54283_c0_g1_i1	c74644_g6_i1	TR65356|c0_g1_i1	TR62634|c4_g1_i3	comp120903_c1_seq1
TRINITY_DN58058_c1_g7_i1	c70385_g2_i2	TR73066|c1_g3_i1	TR64820|c1_g1_i1	comp114740_c0_seq2
TRINITY_DN59617_c0_g1_i1	c66892_g1_i1	TR86824|c1_g1_i1	TR62235|c0_g1_i2	comp111879_c0_seq1
TRINITY_DN70304_c0_g1_i1	c63307_g1_i1	TR78385|c0_g2_i1	TR46717|c0_g1_i1	comp117010_c13_seq1
TRINITY_DN6895_c0_g1_i1	c74801_g6_i1	TR74179|c0_g1_i1	TR50654|c0_g1_i1	comp112956_c3_seq1
TRINITY_DN44850_c0_g1_i1	c60532_g1_i1	TR55640|c1_g1_i2	TR52580|c1_g2_i1	comp117137_c2_seq1
TRINITY_DN108703_c0_g1_i1	c62960_g2_i1	TR66135|c0_g4_i1	TR28229|c0_g1_i1	comp54432_c0_seq1
TRINITY_DN57969_c0_g1_i1	c76541_g1_i1	TR59775|c0_g1_i1	TR49409|c0_g1_i1	comp114713_c0_seq1
TRINITY_DN58890_c0_g1_i1	c63520_g1_i1	TR82915|c0_g2_i1	TR59670|c1_g1_i1	comp110159_c0_seq1
TRINITY_DN5303_c0_g1_i1	c73200_g10_i1	TR77756|c1_g1_i1	TR52872|c0_g1_i2	comp114990_c4_seq1
TRINITY_DN7462_c0_g2_i2	c54679_g1_i2	TR85773|c2_g2_i1	TR36566|c0_g1_i1	comp115940_c1_seq1
TRINITY_DN53808_c0_g1_i1	c57112_g1_i1	TR53174|c0_g1_i1	TR44650|c0_g1_i1	comp107444_c0_seq1
TRINITY_DN63417_c0_g1_i1	c64364_g1_i1	TR77963|c0_g2_i1	TR58083|c0_g1_i2	comp119638_c1_seq1
TRINITY_DN62323_c14_g7_i1	c63213_g1_i2	TR81213|c4_g1_i3	TR68449|c7_g11_i4	comp116128_c0_seq1
TRINITY_DN47275_c0_g1_i1	c63301_g1_i1	TR79960|c0_g1_i1	TR56484|c0_g1_i1	comp100699_c0_seq1
TRINITY_DN51713_c0_g1_i1	c62558_g1_i1	TR66381|c0_g1_i1	TR50842|c0_g1_i3	comp110888_c2_seq2
TRINITY_DN43985_c0_g1_i1	c70194_g3_i1	TR74432|c0_g1_i1	TR55644|c0_g1_i2	comp104747_c0_seq1
TRINITY_DN14769_c0_g1_i1	c15583_g1_i1	TR82531|c5_g4_i1	TR41636|c0_g1_i1	comp81825_c0_seq1
TRINITY_DN66585_c0_g1_i1	c74203_g2_i3	TR81964|c0_g1_i1	TR28959|c0_g1_i1	comp88864_c0_seq1
TRINITY_DN59549_c0_g1_i2	c62507_g1_i2	TR83010|c0_g3_i2	TR55758|c0_g1_i1	comp116373_c1_seq7
TRINITY_DN53502_c0_g1_i1	c61818_g1_i1	TR74478|c0_g1_i1	TR53233|c0_g1_i3	comp102092_c0_seq1
TRINITY_DN6343_c0_g2_i1	c51911_g1_i1	TR55233|c0_g1_i1	TR44068|c0_g1_i1	comp96812_c0_seq1
TRINITY_DN40595_c0_g1_i1	c52467_g1_i1	TR81312|c5_g1_i1	TR66714|c0_g1_i1	comp100853_c0_seq1
TRINITY_DN29710_c0_g1_i1	c164546_g1_i1	TR51157|c0_g1_i1	TR14717|c0_g1_i1	comp54230_c0_seq1
TRINITY_DN50470_c2_g1_i1	c58864_g2_i2	TR34056|c0_g1_i1	TR64973|c1_g1_i2	comp104128_c0_seq4
TRINITY_DN64248_c0_g1_i4	c67768_g1_i1	TR81508|c0_g2_i2	TR61584|c0_g1_i2	comp120240_c0_seq2
TRINITY_DN55389_c2_g1_i1	c70913_g1_i1	TR86585|c0_g1_i1	TR69179|c0_g1_i2	comp117219_c2_seq2
TRINITY_DN43806_c1_g1_i1	c53618_g2_i1	TR64778|c0_g2_i1	TR49887|c1_g1_i2	comp95367_c1_seq2
TRINITY_DN59866_c5_g1_i1	c63279_g1_i1	TR87395|c0_g1_i7	TR62425|c1_g3_i1	comp115530_c0_seq1
TRINITY_DN45521_c1_g1_i1	c73296_g3_i1	TR79624|c0_g1_i1	TR56170|c0_g1_i1	comp107554_c0_seq1
TRINITY_DN52937_c1_g1_i2	c63800_g1_i1	TR75305|c0_g1_i2	TR54616|c0_g1_i1	comp117020_c0_seq3
TRINITY_DN57430_c0_g1_i1	c64146_g1_i1	TR70263|c1_g1_i2	TR55944|c0_g1_i1	comp112693_c3_seq1
TRINITY_DN58760_c0_g1_i1	c69275_g1_i3	TR78795|c0_g3_i1	TR64550|c0_g2_i1	comp115095_c0_seq1
TRINITY_DN58053_c10_g1_i1	c65802_g1_i1	TR81845|c5_g1_i1	TR61208|c0_g1_i1	comp111703_c2_seq1
TRINITY_DN31476_c0_g1_i2	c54988_g1_i1	TR88807|c0_g1_i1	TR59292|c3_g2_i2	comp92482_c1_seq1
TRINITY_DN45828_c0_g1_i1	c9135_g1_i1	TR61180|c0_g1_i1	TR68485|c0_g1_i1	comp116300_c4_seq5
TRINITY_DN39187_c0_g1_i1	c73595_g1_i2	TR74773|c1_g1_i1	TR34096|c0_g1_i1	comp119472_c0_seq9
TRINITY_DN51957_c0_g1_i4	c66991_g2_i6	TR78044|c0_g1_i1	TR60240|c2_g1_i1	comp113405_c10_seq1
TRINITY_DN54013_c0_g1_i1	c10716_g1_i1	TR67330|c0_g1_i1	TR52967|c0_g1_i1	comp92811_c0_seq1
TRINITY_DN63963_c2_g1_i3	c71352_g2_i2	TR89845|c0_g5_i2	TR63032|c0_g1_i1	comp116583_c1_seq5
TRINITY_DN29806_c0_g1_i1	c43026_g1_i1	TR64997|c2_g1_i1	TR54177|c0_g2_i2	comp113197_c4_seq1
TRINITY_DN14877_c0_g1_i1	c71310_g7_i4	TR66847|c0_g2_i2	TR59678|c0_g1_i1	comp69981_c0_seq1
TRINITY_DN56974_c0_g1_i4	c71078_g7_i1	TR82782|c0_g2_i4	TR59492|c1_g1_i4	comp120673_c4_seq1
TRINITY_DN52643_c0_g1_i1	c65012_g4_i2	TR87483|c3_g2_i4	TR64927|c2_g1_i1	comp94996_c0_seq1
TRINITY_DN29264_c0_g1_i1	c61474_g1_i4	TR77296|c5_g1_i1	TR5539|c0_g1_i1	comp111306_c0_seq1
TRINITY_DN52846_c0_g1_i1	c73048_g6_i1	TR83500|c0_g1_i1	TR67028|c4_g11_i2	comp105395_c0_seq1
TRINITY_DN11235_c0_g1_i1	c57517_g2_i1	TR63346|c0_g1_i1	TR33467|c0_g3_i1	comp76874_c0_seq1
TRINITY_DN37245_c0_g1_i1	c68436_g5_i4	TR63858|c0_g1_i1	TR28787|c0_g1_i1	comp80763_c0_seq1
TRINITY_DN48475_c1_g1_i2	c62708_g1_i1	TR73827|c0_g1_i1	TR48928|c1_g1_i1	comp104055_c1_seq1
TRINITY_DN63376_c0_g1_i1	c70602_g2_i1	TR89371|c0_g1_i1	TR64653|c2_g1_i1	comp115814_c7_seq1
TRINITY_DN64525_c0_g1_i2	c75833_g1_i1	TR80336|c1_g2_i9	TR62423|c0_g10_i1	comp116819_c1_seq1
TRINITY_DN63325_c0_g1_i1	c74841_g5_i1	TR79110|c0_g1_i1	TR51603|c0_g1_i1	comp104869_c2_seq1
TRINITY_DN60388_c2_g1_i1	c70355_g2_i1	TR86135|c0_g1_i2	TR60574|c7_g1_i2	comp109891_c0_seq1
TRINITY_DN47402_c0_g1_i1	c59993_g2_i1	TR76786|c7_g5_i11	TR63884|c0_g1_i2	comp116505_c2_seq3
TRINITY_DN62913_c3_g3_i1	c58347_g1_i1	TR86913|c0_g2_i2	TR58661|c0_g1_i1	comp111501_c1_seq1
TRINITY_DN58620_c4_g3_i1	c74479_g2_i4	TR69992|c1_g1_i1	TR56699|c1_g1_i1	comp86590_c1_seq1
TRINITY_DN61374_c6_g2_i18	c70753_g9_i4	TR76051|c0_g1_i19	TR60159|c0_g1_i3	comp119461_c6_seq22
TRINITY_DN40764_c0_g1_i1	c52852_g1_i1	TR86009|c2_g2_i2	TR56806|c0_g1_i2	comp117456_c2_seq3
TRINITY_DN55761_c0_g1_i1	c54683_g1_i3	TR63411|c0_g2_i2	TR40080|c0_g1_i1	comp99942_c0_seq1
TRINITY_DN57063_c4_g2_i2	c64358_g3_i2	TR64011|c0_g1_i2	TR59324|c8_g3_i3	comp114462_c1_seq2
TRINITY_DN44144_c0_g1_i1	c68770_g3_i2	TR83202|c0_g1_i2	TR66689|c4_g1_i1	comp105593_c1_seq3
TRINITY_DN51603_c1_g1_i1	c70309_g2_i1	TR90194|c0_g3_i1	TR59108|c0_g1_i1	comp112787_c1_seq1
TRINITY_DN61819_c5_g17_i1	c70763_g6_i1	TR84595|c1_g2_i4	TR60796|c1_g1_i3	comp121651_c0_seq2
TRINITY_DN53761_c0_g1_i2	c71832_g1_i6	TR74572|c0_g1_i4	TR50392|c0_g1_i1	comp119524_c0_seq4
TRINITY_DN118975_c0_g1_i1	c61545_g1_i1	TR79249|c1_g1_i1	TR58208|c0_g1_i1	comp100217_c0_seq1
TRINITY_DN58852_c3_g2_i1	c73353_g2_i2	TR79228|c3_g1_i2	TR62376|c2_g1_i3	comp114977_c10_seq1
TRINITY_DN43190_c1_g1_i1	c59438_g1_i1	TR66612|c0_g1_i1	TR46561|c1_g1_i1	comp115065_c4_seq3
TRINITY_DN53836_c0_g2_i2	c67745_g4_i2	TR76611|c1_g3_i3	TR60876|c4_g3_i7	comp110981_c10_seq9
TRINITY_DN56036_c0_g1_i1	c58447_g1_i4	TR89365|c1_g1_i1	TR56196|c0_g1_i1	comp107364_c2_seq2
TRINITY_DN49130_c0_g1_i1	c71270_g3_i4	TR80245|c2_g2_i5	TR66796|c0_g1_i2	comp86563_c0_seq2
TRINITY_DN65199_c2_g1_i1	c67359_g3_i1	TR88387|c6_g1_i8	TR67705|c0_g1_i3	comp121550_c0_seq1
TRINITY_DN4381_c0_g1_i1	c8463_g1_i1	TR86020|c2_g1_i6	TR51572|c0_g1_i1	comp113250_c0_seq2
TRINITY_DN63449_c0_g1_i3	c72912_g2_i2	TR82777|c0_g3_i1	TR62256|c0_g2_i1	comp118319_c0_seq4
TRINITY_DN53975_c0_g1_i9	c61457_g1_i2	TR73593|c0_g1_i2	TR56215|c0_g1_i1	comp116710_c2_seq5
TRINITY_DN53801_c0_g1_i1	c73258_g3_i1	TR90107|c1_g1_i1	TR65402|c0_g1_i1	comp102809_c0_seq2
TRINITY_DN64098_c2_g1_i2	c70718_g2_i1	TR85387|c3_g1_i4	TR62046|c1_g3_i2	comp115400_c0_seq2
TRINITY_DN40419_c0_g1_i1	c71291_g1_i1	TR91603|c0_g6_i1	TR64805|c1_g1_i1	comp112162_c1_seq1
TRINITY_DN62531_c3_g1_i4	c73750_g1_i4	TR85331|c0_g1_i2	TR67722|c0_g1_i2	comp118722_c0_seq1
TRINITY_DN58387_c0_g1_i1	c63750_g1_i1	TR76433|c4_g1_i1	TR68820|c0_g1_i2	comp117849_c3_seq1
TRINITY_DN63253_c2_g1_i1	c73172_g3_i5	TR87125|c2_g1_i1	TR68555|c1_g1_i1	comp111169_c2_seq2
TRINITY_DN43589_c0_g1_i1	c67044_g2_i1	TR84917|c5_g1_i2	TR60467|c6_g1_i1	comp112836_c3_seq1
TRINITY_DN55081_c0_g1_i1	c74445_g4_i2	TR68952|c0_g1_i1	TR52994|c0_g1_i1	comp119123_c2_seq1
TRINITY_DN56443_c1_g1_i2	c65390_g5_i1	TR81222|c0_g1_i2	TR60149|c7_g1_i3	comp109053_c0_seq1
TRINITY_DN61914_c4_g2_i2	c67420_g1_i2	TR80037|c2_g2_i1	TR62914|c0_g1_i4	comp118094_c2_seq1
TRINITY_DN59576_c1_g1_i1	c70969_g4_i1	TR82567|c0_g1_i1	TR67237|c5_g1_i1	comp116238_c6_seq1
TRINITY_DN34770_c0_g1_i1	c63131_g4_i1	TR88375|c5_g1_i1	TR67160|c0_g2_i1	comp120976_c2_seq4
TRINITY_DN51351_c0_g1_i1	c56524_g4_i1	TR78206|c0_g1_i12	TR57318|c1_g1_i3	comp113798_c3_seq1
TRINITY_DN58296_c0_g1_i1	c74673_g6_i1	TR90183|c4_g8_i1	TR63530|c1_g1_i2	comp121453_c0_seq2
TRINITY_DN56521_c0_g1_i1	c73412_g5_i1	TR64448|c0_g1_i2	TR66281|c0_g1_i11	comp94963_c0_seq1
TRINITY_DN10504_c0_g1_i1	c62766_g1_i1	TR72883|c0_g1_i1	TR50381|c0_g1_i1	comp120488_c0_seq1
TRINITY_DN60990_c7_g3_i16	c73483_g1_i1	TR81302|c1_g4_i6	TR66918|c0_g4_i2	comp119403_c0_seq1
TRINITY_DN60584_c3_g1_i2	c70898_g3_i1	TR87729|c1_g3_i2	TR65520|c0_g3_i5	comp107938_c0_seq1
TRINITY_DN35950_c0_g2_i1	c35430_g1_i1	TR33273|c0_g1_i1	TR67045|c1_g1_i1	comp118058_c0_seq1
TRINITY_DN59214_c0_g1_i1	c69791_g1_i1	TR80590|c0_g1_i1	TR53633|c0_g1_i1	comp109925_c0_seq1
TRINITY_DN62980_c0_g1_i1	c69724_g5_i2	TR85779|c1_g10_i1	TR67617|c1_g1_i1	comp120899_c5_seq4
TRINITY_DN52709_c2_g4_i1	c70703_g16_i1	TR75704|c0_g4_i2	TR53168|c0_g2_i1	comp119865_c1_seq1
TRINITY_DN47251_c0_g1_i1	c69113_g4_i1	TR72333|c4_g1_i1	TR57272|c5_g1_i1	comp103666_c0_seq1
TRINITY_DN63849_c2_g1_i7	c75412_g1_i5	TR90353|c0_g4_i3	TR63984|c0_g1_i1	comp113788_c1_seq4
TRINITY_DN60657_c2_g3_i1	c75204_g2_i1	TR76526|c0_g1_i1	TR50807|c0_g1_i1	comp113806_c6_seq7
TRINITY_DN58286_c1_g1_i2	c70798_g1_i3	TR76034|c8_g1_i1	TR63958|c0_g2_i1	comp115466_c5_seq3
TRINITY_DN59300_c0_g3_i4	c61648_g1_i1	TR90615|c1_g7_i1	TR53903|c0_g1_i1	comp114494_c1_seq7
TRINITY_DN56583_c0_g1_i1	c59274_g1_i1	TR69557|c0_g1_i1	TR58447|c0_g1_i1	comp113189_c3_seq2
TRINITY_DN38646_c0_g1_i1	c65835_g2_i1	TR68611|c0_g1_i1	TR49432|c0_g1_i1	comp101935_c0_seq1
TRINITY_DN34169_c0_g1_i1	c56251_g1_i1	TR67880|c0_g2_i1	TR49768|c0_g1_i1	comp54195_c0_seq1
TRINITY_DN53940_c0_g2_i1	c63222_g3_i6	TR58613|c0_g1_i1	TR46762|c0_g1_i1	comp113062_c0_seq3
TRINITY_DN59479_c1_g3_i4	c66020_g1_i6	TR79588|c2_g1_i4	TR53082|c0_g1_i8	comp112538_c2_seq13
TRINITY_DN38420_c0_g1_i1	c73590_g4_i1	TR87082|c1_g1_i1	TR66347|c3_g1_i1	comp117680_c13_seq2
TRINITY_DN57928_c4_g1_i1	c62606_g1_i1	TR63831|c0_g1_i1	TR52437|c0_g1_i1	comp122862_c0_seq1
TRINITY_DN51149_c0_g1_i1	c64000_g1_i1	TR76309|c0_g1_i1	TR42127|c0_g1_i1	comp58760_c0_seq1
TRINITY_DN60445_c0_g1_i1	c70965_g1_i1	TR83595|c0_g1_i3	TR59042|c0_g5_i2	comp118823_c0_seq2
TRINITY_DN63019_c0_g1_i2	c71398_g1_i1	TR90788|c0_g4_i4	TR66870|c0_g1_i1	comp121767_c0_seq5
TRINITY_DN62233_c3_g8_i1	c73282_g12_i2	TR70078|c0_g1_i1	TR41842|c0_g1_i1	comp111455_c0_seq1
TRINITY_DN48216_c0_g1_i2	c65887_g1_i2	TR87481|c0_g1_i1	TR55106|c0_g1_i1	comp98322_c3_seq1
TRINITY_DN45712_c0_g1_i1	c63588_g1_i1	TR81203|c0_g1_i1	TR63053|c0_g1_i1	comp69948_c0_seq1
TRINITY_DN61576_c0_g1_i1	c59232_g1_i1	TR52433|c0_g1_i1	TR53968|c0_g1_i1	comp105343_c0_seq1
TRINITY_DN63663_c5_g1_i3	c75707_g6_i1	TR77595|c0_g1_i1	TR48412|c0_g1_i1	comp115962_c2_seq1
TRINITY_DN63951_c4_g3_i5	c72454_g2_i2	TR85254|c4_g1_i2	TR59786|c1_g1_i2	comp122163_c1_seq5
TRINITY_DN62890_c7_g1_i1	c72026_g1_i2	TR90638|c0_g1_i2	TR68921|c0_g2_i1	comp120926_c1_seq4
TRINITY_DN127199_c0_g3_i1	c68382_g3_i1	TR38782|c0_g7_i1	TR51183|c0_g26_i1	comp54183_c0_seq1
TRINITY_DN36727_c0_g1_i1	c57200_g1_i1	TR50192|c0_g1_i1	TR46305|c0_g1_i3	comp123327_c0_seq1
TRINITY_DN53159_c0_g1_i1	c65656_g2_i1	TR87945|c0_g1_i2	TR51925|c0_g1_i1	comp109223_c1_seq1
TRINITY_DN52748_c0_g1_i1	c73359_g3_i2	TR87931|c4_g2_i1	TR65507|c2_g1_i1	comp113144_c2_seq2
TRINITY_DN64929_c0_g1_i2	c74153_g1_i3	TR88009|c0_g2_i2	TR65702|c4_g1_i6	comp122197_c2_seq2
TRINITY_DN49188_c0_g1_i1	c62349_g1_i1	TR82153|c0_g4_i1	TR58479|c0_g1_i1	comp107624_c0_seq1
TRINITY_DN62579_c0_g5_i1	c60292_g1_i1	TR78067|c1_g1_i1	TR59784|c0_g1_i1	comp115238_c0_seq1
TRINITY_DN57231_c11_g1_i1	c69539_g12_i1	TR80540|c1_g1_i1	TR64720|c6_g1_i1	comp117826_c5_seq1
TRINITY_DN51655_c0_g2_i1	c69854_g3_i1	TR87812|c0_g2_i1	TR61456|c0_g1_i3	comp108150_c0_seq2
TRINITY_DN44456_c0_g1_i1	c72019_g1_i1	TR82550|c0_g1_i1	TR59493|c0_g1_i2	comp89242_c1_seq1
TRINITY_DN58928_c1_g1_i1	c72709_g1_i1	TR87649|c6_g2_i1	TR61271|c0_g1_i4	comp118532_c0_seq3
TRINITY_DN59896_c3_g1_i1	c68874_g2_i3	TR78355|c0_g1_i1	TR66461|c3_g1_i1	comp112861_c0_seq1
TRINITY_DN63669_c0_g2_i3	c68316_g2_i4	TR85830|c1_g5_i2	TR61966|c0_g1_i2	comp119289_c1_seq1
TRINITY_DN66548_c0_g1_i1	c58488_g1_i2	TR43230|c0_g1_i1	TR34459|c0_g1_i1	comp89575_c0_seq3
TRINITY_DN38946_c0_g1_i2	c61274_g1_i1	TR74625|c0_g2_i1	TR56151|c0_g1_i1	comp108054_c0_seq1
TRINITY_DN56944_c0_g1_i1	c68059_g1_i1	TR77619|c1_g1_i1	TR60874|c0_g1_i1	comp99337_c0_seq1
TRINITY_DN57247_c1_g1_i2	c65765_g1_i2	TR84969|c3_g1_i1	TR65477|c0_g1_i2	comp99553_c0_seq2
TRINITY_DN55332_c0_g1_i1	c59742_g1_i1	TR72629|c0_g1_i1	TR42208|c0_g1_i1	comp87541_c1_seq1
TRINITY_DN75066_c0_g1_i1	c37237_g1_i1	TR70073|c0_g1_i1	TR45928|c0_g2_i1	comp110396_c0_seq1
TRINITY_DN28682_c0_g1_i1	c69281_g1_i1	TR53602|c0_g1_i1	TR65147|c0_g1_i1	comp89658_c0_seq1
TRINITY_DN62621_c1_g1_i2	c70609_g6_i1	TR81814|c2_g2_i3	TR62418|c2_g3_i2	comp118808_c0_seq9
TRINITY_DN145591_c0_g1_i1	c13299_g1_i1	TR187610|c0_g1_i1	TR21950|c0_g1_i1	comp82622_c0_seq1
TRINITY_DN57803_c1_g8_i1	c59516_g1_i1	TR86587|c1_g1_i1	TR59141|c0_g1_i1	comp69475_c0_seq1
TRINITY_DN63130_c1_g6_i1	c71397_g2_i1	TR88033|c0_g2_i1	TR52057|c0_g1_i1	comp104578_c1_seq1
TRINITY_DN49027_c1_g1_i1	c65097_g1_i1	TR81476|c0_g1_i1	TR53840|c0_g5_i1	comp105008_c2_seq2
TRINITY_DN38246_c0_g1_i2	c58105_g1_i2	TR74476|c2_g1_i1	TR47628|c0_g1_i2	comp100794_c0_seq1
TRINITY_DN26569_c0_g1_i1	c55764_g3_i1	TR67075|c0_g1_i1	TR44066|c0_g1_i1	comp118762_c7_seq1
TRINITY_DN40904_c0_g1_i1	c61604_g1_i1	TR80063|c2_g1_i1	TR52999|c0_g1_i1	comp118440_c4_seq2
TRINITY_DN57740_c0_g1_i1	c69365_g1_i1	TR81021|c0_g1_i1	TR63594|c3_g1_i1	comp119613_c0_seq2
TRINITY_DN48240_c0_g2_i1	c58436_g1_i1	TR73880|c0_g1_i1	TR48504|c0_g1_i1	comp95582_c0_seq1
TRINITY_DN43663_c1_g1_i1	c73798_g3_i2	TR72526|c1_g1_i1	TR57616|c0_g1_i2	comp94936_c0_seq2
TRINITY_DN50434_c0_g1_i1	c65394_g2_i1	TR68617|c0_g2_i1	TR65551|c1_g1_i1	comp108336_c0_seq1
TRINITY_DN49650_c1_g3_i2	c69960_g2_i6	TR85882|c1_g1_i3	TR60059|c4_g1_i5	comp115194_c0_seq9
TRINITY_DN48532_c0_g1_i1	c72704_g1_i1	TR87263|c0_g1_i2	TR64273|c0_g1_i1	comp112217_c0_seq1
TRINITY_DN50300_c0_g1_i2	c57868_g1_i2	TR76225|c0_g1_i1	TR46914|c0_g1_i1	comp102357_c1_seq1
TRINITY_DN57438_c0_g1_i4	c61192_g1_i4	TR78828|c1_g1_i1	TR49013|c0_g1_i1	comp117816_c0_seq6
TRINITY_DN33083_c0_g1_i2	c67928_g1_i1	TR83998|c0_g1_i1	TR63127|c0_g1_i1	comp121622_c1_seq1
TRINITY_DN60413_c0_g1_i3	c60891_g1_i1	TR85330|c0_g1_i1	TR53998|c0_g1_i1	comp121450_c2_seq1
TRINITY_DN168163_c0_g1_i1	c63569_g1_i1	TR61103|c0_g1_i1	TR14629|c0_g1_i1	comp352822_c0_seq1
TRINITY_DN64269_c1_g1_i1	c72960_g4_i5	TR81465|c4_g2_i3	TR66376|c3_g1_i1	comp116534_c0_seq1
TRINITY_DN125730_c0_g1_i1	c55187_g1_i2	TR77010|c1_g1_i1	TR47194|c0_g1_i1	comp67699_c0_seq1
TRINITY_DN58909_c0_g1_i1	c68179_g1_i3	TR86852|c0_g1_i1	TR64555|c0_g1_i2	comp118783_c0_seq2
TRINITY_DN62043_c1_g1_i1	c59014_g1_i1	TR69087|c0_g1_i1	TR62095|c0_g1_i1	comp115831_c1_seq1
TRINITY_DN55772_c0_g1_i2	c73262_g2_i1	TR82698|c3_g1_i1	TR66618|c5_g1_i2	comp116961_c0_seq21
TRINITY_DN49008_c0_g1_i2	c56415_g1_i1	TR21493|c0_g1_i1	TR47445|c0_g1_i1	comp95581_c0_seq1
TRINITY_DN10803_c0_g1_i1	c65980_g1_i1	TR83159|c0_g1_i2	TR52774|c0_g1_i1	comp100223_c0_seq1
TRINITY_DN45465_c0_g1_i1	c62866_g1_i1	TR87461|c0_g2_i1	TR57619|c0_g1_i1	comp96973_c1_seq1
TRINITY_DN44012_c0_g1_i1	c73719_g1_i1	TR87671|c0_g1_i1	TR59310|c0_g1_i1	comp109676_c4_seq1
TRINITY_DN64864_c0_g1_i1	c72705_g2_i2	TR89949|c0_g3_i1	TR63602|c0_g1_i2	comp120834_c1_seq1
TRINITY_DN39644_c0_g1_i1	c70496_g1_i3	TR84390|c0_g1_i1	TR63649|c0_g1_i1	comp105984_c1_seq1
TRINITY_DN60359_c0_g1_i1	c60667_g1_i1	TR84428|c0_g1_i2	TR53614|c0_g1_i1	comp117229_c9_seq2
TRINITY_DN29156_c0_g1_i1	c57848_g1_i1	TR68306|c0_g1_i1	TR46418|c1_g1_i1	comp3943_c0_seq1
TRINITY_DN59799_c0_g1_i1	c69092_g1_i1	TR86232|c0_g1_i1	TR56782|c0_g1_i2	comp118362_c2_seq2
TRINITY_DN64548_c2_g1_i1	c63994_g1_i2	TR74666|c0_g1_i1	TR58389|c0_g1_i1	comp115777_c0_seq1
TRINITY_DN127361_c0_g1_i1	c61526_g4_i1	TR68479|c0_g1_i1	TR29634|c0_g1_i1	comp83096_c0_seq1
TRINITY_DN63563_c2_g1_i1	c75282_g1_i7	TR89825|c0_g1_i1	TR67740|c1_g1_i1	comp121635_c0_seq1
TRINITY_DN54312_c0_g1_i1	c62301_g1_i1	TR76410|c0_g1_i1	TR54999|c0_g1_i1	comp105063_c0_seq1
TRINITY_DN64523_c0_g5_i1	c64403_g1_i1	TR71146|c0_g1_i1	TR57061|c0_g1_i1	comp99770_c0_seq1
TRINITY_DN64948_c0_g2_i1	c71027_g1_i1	TR82898|c0_g1_i1	TR67369|c0_g1_i1	comp101831_c1_seq1
TRINITY_DN63908_c1_g2_i1	c70834_g1_i2	TR76011|c2_g2_i2	TR56148|c0_g1_i1	comp121672_c1_seq1
TRINITY_DN55912_c0_g1_i2	c65626_g1_i2	TR78582|c3_g1_i4	TR48855|c0_g1_i3	comp110368_c8_seq2
TRINITY_DN59571_c0_g1_i2	c64070_g1_i3	TR82088|c0_g1_i1	TR56439|c1_g1_i2	comp110856_c0_seq1
TRINITY_DN31618_c0_g2_i1	c60009_g1_i1	TR78709|c0_g1_i5	TR53509|c0_g1_i1	comp103531_c1_seq5
TRINITY_DN41003_c0_g1_i1	c55152_g1_i1	TR91022|c6_g2_i1	TR67115|c2_g1_i1	comp119793_c5_seq1
TRINITY_DN59664_c0_g1_i1	c75636_g5_i1	TR77110|c0_g1_i2	TR59886|c1_g1_i1	comp119330_c2_seq5
TRINITY_DN53712_c2_g1_i1	c60184_g1_i1	TR77736|c5_g1_i1	TR61008|c0_g1_i2	comp107716_c1_seq2
TRINITY_DN64092_c3_g1_i1	c69070_g2_i1	TR85620|c1_g1_i2	TR62875|c4_g1_i1	comp117516_c3_seq1
TRINITY_DN55246_c0_g1_i1	c70276_g1_i1	TR69921|c0_g1_i1	TR47955|c0_g1_i1	comp117908_c1_seq1
TRINITY_DN60489_c4_g1_i1	c59215_g1_i1	TR82500|c0_g1_i1	TR59213|c1_g1_i1	comp116656_c1_seq2
TRINITY_DN16099_c0_g1_i1	c59466_g1_i1	TR62288|c0_g1_i1	TR50415|c2_g1_i1	comp57094_c0_seq1
TRINITY_DN50707_c1_g1_i3	c72333_g3_i3	TR78491|c1_g1_i2	TR59027|c1_g1_i2	comp103446_c2_seq5
TRINITY_DN61153_c2_g1_i1	c74123_g5_i1	TR72380|c3_g2_i1	TR58105|c1_g1_i1	comp117489_c1_seq4
TRINITY_DN34224_c0_g1_i1	c38153_g1_i1	TR55981|c0_g1_i1	TR49788|c0_g2_i1	comp100750_c0_seq1
TRINITY_DN59308_c1_g2_i2	c62690_g1_i2	TR65721|c0_g1_i1	TR57854|c0_g2_i1	comp104883_c1_seq1
TRINITY_DN57170_c2_g2_i1	c53025_g1_i1	TR75507|c0_g3_i1	TR62508|c1_g3_i1	comp118452_c2_seq8
TRINITY_DN49739_c3_g5_i1	c59445_g1_i1	TR62259|c1_g1_i1	TR30224|c0_g1_i1	comp119534_c0_seq1
TRINITY_DN62604_c2_g1_i1	c61664_g1_i1	TR85374|c5_g1_i1	TR45680|c0_g1_i1	comp54439_c0_seq1
TRINITY_DN63453_c1_g1_i10	c74084_g3_i2	TR90939|c1_g2_i2	TR69093|c0_g6_i7	comp121700_c3_seq5
TRINITY_DN24758_c0_g1_i1	c68234_g1_i1	TR85689|c0_g3_i1	TR59261|c0_g1_i1	comp111198_c1_seq1
TRINITY_DN56925_c0_g1_i1	c71105_g3_i2	TR92132|c6_g1_i4	TR66102|c5_g1_i1	comp101759_c0_seq1
TRINITY_DN56272_c0_g1_i1	c55125_g1_i2	TR67533|c0_g1_i1	TR52161|c0_g1_i1	comp106867_c0_seq1
TRINITY_DN55741_c1_g1_i3	c69183_g1_i2	TR80337|c0_g1_i1	TR63068|c0_g2_i1	comp111547_c0_seq2
TRINITY_DN64255_c3_g3_i1	c58968_g1_i1	TR87517|c3_g8_i1	TR63502|c1_g2_i1	comp115750_c0_seq3
TRINITY_DN58554_c0_g1_i1	c65098_g1_i1	TR81966|c0_g1_i1	TR64463|c0_g4_i1	comp109064_c0_seq1
TRINITY_DN60086_c0_g1_i1	c73605_g4_i1	TR83347|c4_g5_i1	TR54125|c0_g1_i1	comp118948_c0_seq1
TRINITY_DN166653_c0_g1_i1	c42541_g1_i1	TR84674|c1_g1_i1	TR39540|c0_g1_i1	comp94162_c2_seq1
TRINITY_DN51901_c0_g1_i1	c67275_g2_i1	TR76905|c2_g1_i1	TR52555|c0_g1_i1	comp110369_c0_seq1
TRINITY_DN58490_c1_g1_i1	c65531_g3_i1	TR79384|c0_g4_i1	TR53638|c0_g1_i1	comp121563_c1_seq13
TRINITY_DN44688_c0_g1_i2	c71134_g4_i1	TR75425|c3_g1_i1	TR59030|c0_g1_i1	comp112752_c1_seq2
TRINITY_DN47820_c0_g1_i1	c57608_g1_i1	TR64613|c0_g2_i1	TR26059|c0_g1_i1	comp86728_c0_seq1
TRINITY_DN28881_c0_g1_i1	c44263_g2_i1	TR171633|c0_g1_i1	TR43057|c0_g1_i1	comp88242_c0_seq2
TRINITY_DN19018_c0_g1_i1	c68221_g1_i1	TR72596|c0_g1_i2	TR59147|c0_g1_i1	comp103009_c0_seq1
TRINITY_DN28782_c0_g1_i1	c68230_g4_i3	TR90795|c3_g2_i2	TR51490|c0_g1_i1	comp109989_c2_seq1
TRINITY_DN108020_c0_g1_i1	c45696_g1_i1	TR62126|c0_g1_i1	TR49135|c0_g1_i1	comp115285_c8_seq1
TRINITY_DN62147_c0_g1_i1	c69277_g8_i1	TR81554|c2_g1_i1	TR61442|c0_g1_i1	comp119175_c13_seq1
TRINITY_DN59976_c3_g2_i2	c65535_g1_i1	TR85851|c1_g4_i2	TR65307|c8_g1_i2	comp101624_c0_seq1
TRINITY_DN53222_c0_g1_i1	c70357_g1_i1	TR72046|c0_g1_i1	TR27780|c0_g1_i1	comp110553_c3_seq1
TRINITY_DN61947_c1_g1_i1	c65739_g1_i1	TR86469|c0_g1_i1	TR62040|c0_g1_i1	comp115856_c0_seq1
TRINITY_DN59125_c0_g1_i1	c53376_g1_i1	TR91997|c0_g1_i1	TR55362|c0_g1_i1	comp111658_c0_seq1
TRINITY_DN63514_c1_g2_i5	c62591_g1_i1	TR79042|c0_g1_i5	TR57889|c0_g1_i6	comp113228_c2_seq10
TRINITY_DN63105_c0_g2_i1	c72512_g3_i2	TR88351|c1_g1_i5	TR65403|c0_g1_i1	comp117423_c5_seq1
TRINITY_DN62902_c0_g1_i1	c72552_g2_i1	TR91100|c0_g1_i2	TR63281|c0_g1_i1	comp121689_c3_seq1
TRINITY_DN63508_c1_g3_i1	c70237_g8_i1	TR82984|c1_g4_i1	TR60884|c2_g5_i3	comp115086_c0_seq1
TRINITY_DN59750_c3_g1_i2	c70076_g5_i1	TR82786|c0_g1_i1	TR49229|c0_g2_i1	comp112142_c0_seq1
TRINITY_DN8215_c0_g3_i1	c65604_g1_i2	TR70725|c0_g1_i1	TR48475|c2_g1_i2	comp113551_c1_seq1
TRINITY_DN62349_c0_g3_i1	c67304_g2_i1	TR82807|c6_g1_i1	TR67942|c4_g1_i1	comp111330_c1_seq1
TRINITY_DN57376_c0_g1_i2	c63698_g1_i3	TR91062|c0_g1_i2	TR64366|c1_g1_i1	comp109240_c0_seq1
TRINITY_DN3543_c0_g1_i1	c56580_g2_i1	TR87702|c2_g1_i1	TR49282|c2_g1_i1	comp409412_c0_seq1
TRINITY_DN60937_c8_g4_i2	c67515_g6_i6	TR81260|c1_g1_i1	TR36461|c0_g1_i1	comp119824_c0_seq14
TRINITY_DN47548_c2_g1_i1	c55562_g1_i1	TR76098|c0_g1_i1	TR48918|c0_g1_i1	comp87965_c0_seq1
TRINITY_DN2107_c0_g1_i1	c59974_g1_i1	TR85615|c0_g1_i2	TR56894|c0_g1_i1	comp105102_c0_seq1
TRINITY_DN59149_c0_g1_i2	c73255_g6_i2	TR70118|c0_g1_i1	TR27919|c0_g15_i1	comp112247_c1_seq1
TRINITY_DN55149_c0_g1_i1	c69445_g5_i1	TR88345|c0_g1_i7	TR56420|c0_g1_i1	comp116095_c3_seq1
TRINITY_DN63776_c7_g2_i1	c72501_g1_i1	TR77629|c3_g1_i1	TR61766|c0_g1_i3	comp117267_c0_seq1
TRINITY_DN44604_c0_g1_i1	c56542_g1_i1	TR60237|c0_g1_i1	TR36937|c0_g1_i1	comp69486_c2_seq1
TRINITY_DN59023_c1_g1_i1	c73548_g6_i1	TR89018|c1_g2_i9	TR66807|c0_g1_i1	comp118416_c6_seq1
TRINITY_DN7747_c0_g1_i1	c67072_g1_i2	TR74674|c0_g1_i2	TR49537|c1_g1_i3	comp109162_c1_seq1
TRINITY_DN58406_c2_g1_i1	c61652_g1_i1	TR79887|c4_g1_i1	TR42815|c1_g2_i1	comp106514_c1_seq1
TRINITY_DN48843_c0_g1_i3	c72393_g1_i1	TR85791|c0_g1_i1	TR64098|c0_g1_i1	comp110751_c1_seq1
TRINITY_DN58900_c0_g1_i1	c70807_g1_i1	TR81619|c1_g1_i2	TR60322|c1_g3_i2	comp120553_c0_seq1
TRINITY_DN59751_c2_g1_i1	c61938_g2_i3	TR80942|c0_g1_i1	TR60391|c2_g1_i1	comp119453_c2_seq1
TRINITY_DN51406_c0_g1_i3	c63384_g2_i1	TR89786|c0_g1_i3	TR67602|c0_g1_i2	comp112379_c4_seq8
TRINITY_DN57612_c1_g1_i1	c25300_g1_i1	TR59185|c0_g1_i1	TR34408|c0_g1_i1	comp118718_c2_seq1
TRINITY_DN28846_c0_g1_i1	c70580_g6_i1	TR50883|c0_g1_i1	TR27651|c0_g1_i1	comp104668_c0_seq1
TRINITY_DN63428_c0_g1_i2	c72984_g1_i2	TR88968|c0_g6_i1	TR69133|c1_g1_i2	comp122284_c0_seq2
TRINITY_DN32878_c0_g1_i1	c64792_g1_i1	TR66127|c1_g2_i1	TR40446|c1_g1_i1	comp112266_c3_seq3
TRINITY_DN45667_c0_g1_i1	c59759_g3_i1	TR61689|c0_g2_i1	TR41590|c0_g1_i1	comp114769_c6_seq1
TRINITY_DN28903_c0_g1_i1	c52858_g1_i2	TR32334|c0_g1_i1	TR43362|c0_g1_i1	comp69133_c0_seq1
TRINITY_DN65252_c0_g3_i6	c74881_g3_i2	TR90580|c2_g2_i1	TR68619|c4_g1_i1	comp121268_c2_seq7
TRINITY_DN48302_c0_g1_i1	c69204_g1_i1	TR82039|c0_g1_i1	TR62711|c1_g1_i1	comp113184_c1_seq1
TRINITY_DN63995_c1_g3_i16	c73974_g2_i4	TR72137|c3_g9_i1	TR64620|c2_g3_i4	comp110698_c0_seq8
TRINITY_DN60934_c0_g1_i1	c60420_g1_i1	TR84123|c1_g6_i1	TR54035|c0_g1_i1	comp120189_c4_seq3
TRINITY_DN132382_c0_g1_i1	c52665_g1_i1	TR56612|c0_g1_i1	TR154730|c0_g1_i1	comp75133_c1_seq1
TRINITY_DN49404_c0_g1_i2	c41240_g1_i1	TR17966|c0_g1_i1	TR59672|c1_g1_i2	comp106356_c2_seq6
TRINITY_DN60572_c0_g1_i5	c72787_g1_i3	TR87953|c4_g1_i1	TR63011|c0_g1_i2	comp120173_c3_seq3
TRINITY_DN44379_c0_g1_i1	c73447_g2_i1	TR89238|c0_g1_i3	TR61266|c0_g2_i1	comp104579_c0_seq1
TRINITY_DN53206_c0_g1_i1	c65339_g1_i1	TR86739|c4_g1_i1	TR62667|c0_g1_i1	comp112410_c2_seq1
TRINITY_DN55460_c0_g1_i2	c61055_g1_i2	TR79460|c0_g1_i5	TR56740|c0_g1_i1	comp110335_c1_seq8
TRINITY_DN62631_c5_g2_i1	c70670_g4_i3	TR89669|c0_g1_i1	TR68823|c5_g1_i2	comp119265_c0_seq1
TRINITY_DN57633_c0_g1_i1	c61272_g2_i1	TR84533|c2_g1_i3	TR62171|c2_g3_i1	comp115642_c1_seq1
TRINITY_DN53263_c0_g1_i1	c67708_g1_i2	TR85077|c0_g5_i1	TR61789|c0_g2_i1	comp109225_c1_seq2
TRINITY_DN47171_c0_g1_i1	c70326_g1_i1	TR86104|c0_g1_i1	TR61218|c1_g1_i1	comp103601_c0_seq1
TRINITY_DN54610_c0_g1_i1	c72751_g3_i1	TR87658|c0_g1_i1	TR63142|c1_g1_i1	comp119964_c3_seq3
TRINITY_DN57449_c0_g1_i1	c61731_g2_i1	TR77753|c0_g1_i2	TR53074|c0_g1_i1	comp115378_c8_seq1
TRINITY_DN29964_c0_g1_i1	c61255_g1_i1	TR91132|c12_g1_i1	TR49948|c0_g2_i1	comp115683_c3_seq1
TRINITY_DN55885_c0_g1_i2	c73209_g6_i1	TR91504|c2_g1_i4	TR68741|c0_g2_i2	comp117999_c4_seq18
TRINITY_DN34721_c0_g1_i1	c62998_g1_i1	TR68729|c0_g1_i1	TR51361|c1_g1_i1	comp95609_c2_seq1
TRINITY_DN62822_c7_g1_i1	c75260_g1_i1	TR87899|c0_g2_i1	TR68315|c2_g3_i1	comp121215_c0_seq2
TRINITY_DN61740_c0_g1_i1	c74030_g1_i3	TR86192|c0_g1_i1	TR64841|c6_g1_i1	comp120978_c1_seq1
TRINITY_DN28723_c0_g1_i1	c51953_g1_i1	TR60330|c0_g1_i1	TR60777|c1_g1_i1	comp112781_c1_seq1
TRINITY_DN58734_c0_g1_i1	c61657_g1_i1	TR78219|c0_g2_i1	TR61199|c0_g3_i1	comp115410_c0_seq2
TRINITY_DN62731_c0_g1_i1	c71672_g1_i1	TR91367|c0_g4_i1	TR67818|c2_g1_i1	comp119581_c1_seq2
TRINITY_DN42224_c0_g1_i1	c54906_g1_i2	TR69523|c1_g1_i1	TR45664|c0_g1_i1	comp107874_c0_seq1
TRINITY_DN56196_c3_g1_i1	c70140_g5_i1	TR62623|c0_g1_i1	TR44017|c0_g1_i1	comp110551_c4_seq1
TRINITY_DN52903_c0_g1_i2	c71299_g1_i1	TR91260|c0_g1_i1	TR69108|c2_g1_i1	comp120072_c0_seq1
TRINITY_DN33945_c0_g1_i1	c56646_g1_i1	TR77788|c0_g4_i1	TR51250|c0_g1_i1	comp102613_c0_seq1
TRINITY_DN23992_c0_g2_i1	c60883_g1_i1	TR75784|c0_g1_i3	TR53676|c2_g1_i1	comp69109_c0_seq1
TRINITY_DN52953_c0_g1_i1	c72267_g1_i1	TR82082|c0_g2_i1	TR69219|c0_g8_i1	comp121708_c0_seq4
TRINITY_DN57425_c0_g1_i1	c60243_g2_i1	TR73689|c0_g1_i1	TR47361|c0_g1_i1	comp88255_c0_seq1
TRINITY_DN54502_c0_g1_i2	c70881_g1_i1	TR88823|c0_g3_i1	TR66555|c1_g2_i1	comp113886_c1_seq1
TRINITY_DN88494_c0_g1_i1	c63154_g1_i1	TR82944|c2_g1_i2	TR55248|c0_g1_i4	comp101242_c0_seq1
TRINITY_DN65292_c0_g1_i1	c75802_g1_i1	TR92016|c3_g2_i4	TR69576|c3_g1_i1	comp120537_c0_seq1
TRINITY_DN44690_c0_g1_i2	c71269_g2_i1	TR87659|c1_g1_i1	TR64163|c0_g1_i1	comp109502_c0_seq1
TRINITY_DN63114_c1_g1_i1	c69691_g3_i1	TR71949|c2_g1_i1	TR49157|c0_g1_i1	comp112087_c5_seq1
TRINITY_DN59236_c7_g1_i1	c68401_g2_i1	TR76532|c2_g1_i2	TR53944|c0_g1_i1	comp113227_c3_seq2
TRINITY_DN49889_c0_g1_i1	c65268_g1_i1	TR78537|c0_g2_i1	TR63109|c1_g1_i1	comp117544_c1_seq2
TRINITY_DN41900_c0_g1_i2	c56289_g2_i1	TR66723|c1_g1_i7	TR45670|c0_g1_i1	comp107202_c2_seq1
TRINITY_DN22069_c0_g1_i1	c71043_g1_i2	TR78778|c1_g1_i2	TR57160|c1_g1_i1	comp120629_c2_seq1
TRINITY_DN44180_c0_g1_i2	c62138_g1_i1	TR88952|c1_g1_i1	TR49502|c1_g1_i1	comp103195_c0_seq1
TRINITY_DN53063_c1_g1_i1	c47108_g1_i1	TR69595|c0_g1_i1	TR54045|c0_g1_i1	comp104045_c0_seq1
TRINITY_DN55048_c1_g1_i1	c69611_g1_i1	TR82803|c0_g1_i1	TR64579|c1_g1_i1	comp116903_c7_seq1
TRINITY_DN57922_c0_g1_i6	c65356_g1_i5	TR82313|c0_g3_i3	TR56204|c1_g5_i1	comp111929_c0_seq19
TRINITY_DN61437_c0_g1_i1	c72804_g1_i3	TR84759|c0_g2_i1	TR66421|c0_g1_i1	comp119984_c0_seq2
TRINITY_DN61252_c3_g1_i1	c62524_g1_i1	TR75531|c0_g1_i1	TR55988|c0_g1_i1	comp121181_c6_seq1
TRINITY_DN50126_c0_g1_i1	c71434_g11_i1	TR86104|c1_g1_i1	TR63598|c2_g1_i2	comp118572_c2_seq1
TRINITY_DN39655_c0_g1_i2	c69854_g2_i1	TR76536|c4_g1_i2	TR68781|c8_g4_i2	comp112836_c9_seq1
TRINITY_DN64672_c1_g1_i1	c62932_g1_i1	TR74322|c0_g1_i1	TR58035|c0_g1_i1	comp112932_c0_seq1
TRINITY_DN36141_c0_g1_i1	c63498_g1_i2	TR84256|c0_g1_i1	TR65260|c0_g1_i1	comp101062_c0_seq1
TRINITY_DN42277_c0_g1_i2	c63044_g1_i1	TR71534|c0_g1_i2	TR60163|c0_g1_i2	comp102204_c1_seq1
TRINITY_DN56857_c0_g1_i1	c67700_g2_i1	TR84823|c3_g1_i6	TR57004|c0_g1_i2	comp118197_c1_seq1
TRINITY_DN61708_c2_g9_i1	c60635_g1_i1	TR88826|c1_g1_i1	TR54815|c1_g1_i1	comp103381_c2_seq1
TRINITY_DN62210_c0_g2_i1	c72781_g4_i1	TR79001|c0_g1_i1	TR67945|c0_g1_i2	comp121435_c0_seq3
TRINITY_DN55295_c0_g1_i1	c58059_g1_i1	TR72572|c0_g1_i1	TR56797|c3_g1_i1	comp109272_c1_seq3
TRINITY_DN137122_c0_g1_i1	c66211_g1_i1	TR73123|c0_g1_i1	TR90485|c0_g1_i1	comp105635_c2_seq1
TRINITY_DN35586_c0_g1_i1	c63738_g1_i1	TR82177|c3_g1_i1	TR61466|c1_g1_i1	comp115950_c2_seq5
TRINITY_DN58464_c0_g1_i1	c71997_g7_i1	TR79137|c0_g1_i1	TR57287|c1_g2_i1	comp117195_c4_seq2
TRINITY_DN64088_c0_g1_i1	c23382_g1_i1	TR81520|c3_g6_i1	TR60946|c3_g1_i1	comp118016_c1_seq2
TRINITY_DN63820_c1_g1_i1	c56328_g1_i1	TR86752|c3_g1_i1	TR52945|c0_g1_i1	comp115252_c12_seq1
TRINITY_DN37326_c0_g1_i1	c43285_g1_i1	TR85496|c0_g1_i1	TR45150|c0_g1_i1	comp97601_c2_seq2
TRINITY_DN61342_c4_g2_i4	c70409_g3_i5	TR80790|c3_g1_i4	TR63865|c2_g2_i7	comp120159_c5_seq24
TRINITY_DN47906_c0_g1_i1	c64442_g1_i1	TR77008|c0_g3_i1	TR35927|c0_g1_i1	comp119936_c2_seq4
TRINITY_DN51758_c1_g1_i4	c63729_g1_i1	TR83544|c1_g1_i1	TR61786|c1_g1_i2	comp108181_c1_seq9
TRINITY_DN58309_c0_g1_i2	c68944_g5_i1	TR82859|c4_g1_i3	TR64709|c0_g1_i1	comp112358_c1_seq1
TRINITY_DN62522_c0_g1_i1	c74680_g6_i1	TR89535|c5_g1_i2	TR53765|c1_g1_i1	comp118252_c5_seq1
TRINITY_DN62780_c3_g1_i1	c74446_g3_i9	TR80612|c0_g1_i1	TR62042|c3_g1_i17	comp113749_c2_seq4
TRINITY_DN39446_c0_g1_i1	c61695_g1_i2	TR75541|c0_g1_i1	TR52109|c0_g1_i2	comp97643_c0_seq2
TRINITY_DN61187_c4_g1_i1	c72882_g4_i1	TR90685|c2_g1_i1	TR69301|c1_g7_i1	comp117794_c3_seq1
TRINITY_DN56477_c2_g1_i1	c67035_g2_i1	TR78568|c1_g1_i4	TR67942|c0_g1_i3	comp114829_c0_seq1
TRINITY_DN62444_c0_g1_i1	c74337_g1_i5	TR86819|c3_g1_i1	TR65553|c2_g1_i1	comp103468_c0_seq1
TRINITY_DN54625_c1_g1_i1	c66532_g1_i2	TR86877|c0_g11_i1	TR63409|c1_g3_i1	comp119260_c3_seq2
TRINITY_DN61448_c3_g1_i1	c70065_g1_i2	TR82449|c0_g1_i1	TR60072|c4_g1_i2	comp117297_c3_seq1
TRINITY_DN39536_c0_g1_i2	c58485_g1_i1	TR62627|c0_g1_i3	TR56994|c0_g1_i1	comp111342_c0_seq6
TRINITY_DN65209_c0_g3_i3	c75186_g2_i4	TR91965|c0_g1_i1	TR67952|c2_g2_i2	comp112549_c10_seq1
TRINITY_DN39433_c1_g1_i1	c74459_g3_i2	TR84706|c0_g1_i1	TR65447|c0_g1_i1	comp121015_c0_seq1
TRINITY_DN53866_c0_g1_i1	c61425_g3_i1	TR68741|c0_g1_i1	TR29103|c0_g1_i1	comp106363_c1_seq4
TRINITY_DN43094_c0_g1_i1	c73952_g1_i4	TR89073|c0_g1_i1	TR66673|c0_g2_i2	comp117879_c6_seq2
TRINITY_DN129341_c0_g1_i1	c45810_g1_i1	TR76411|c0_g1_i6	TR55318|c0_g1_i1	comp513638_c0_seq1
TRINITY_DN57974_c7_g1_i1	c39621_g1_i1	TR17534|c0_g1_i1	TR48310|c0_g2_i1	comp69683_c0_seq1
TRINITY_DN55863_c0_g1_i1	c61423_g1_i1	TR61370|c0_g1_i1	TR58277|c1_g1_i1	comp107218_c0_seq1
TRINITY_DN53581_c0_g2_i1	c60150_g1_i1	TR76579|c0_g1_i4	TR66147|c0_g1_i2	comp103595_c0_seq1
TRINITY_DN45583_c0_g1_i1	c71768_g1_i1	TR80214|c0_g1_i1	TR54792|c0_g1_i1	comp124696_c0_seq1
TRINITY_DN52639_c0_g1_i1	c51532_g1_i1	TR69710|c0_g1_i1	TR60070|c1_g8_i1	comp112021_c1_seq1
TRINITY_DN67821_c0_g1_i1	c62017_g1_i1	TR77195|c0_g1_i2	TR57189|c0_g1_i1	comp79314_c0_seq1
TRINITY_DN61548_c0_g1_i1	c72533_g1_i1	TR82867|c0_g1_i1	TR62709|c1_g1_i1	comp120543_c0_seq1
TRINITY_DN53803_c0_g1_i2	c60972_g1_i3	TR71744|c0_g1_i10	TR51015|c0_g1_i3	comp103481_c0_seq1
TRINITY_DN54110_c1_g1_i1	c65290_g1_i1	TR69032|c0_g1_i1	TR54833|c0_g1_i1	comp110967_c0_seq1
TRINITY_DN57852_c0_g1_i1	c63853_g1_i1	TR80100|c0_g1_i1	TR52254|c0_g1_i1	comp116672_c4_seq2
TRINITY_DN67065_c0_g1_i1	c26796_g1_i1	TR67429|c0_g1_i1	TR47203|c0_g1_i1	comp110511_c3_seq4
TRINITY_DN61953_c0_g1_i2	c72034_g4_i2	TR86024|c2_g2_i1	TR64130|c0_g2_i1	comp114145_c1_seq1
TRINITY_DN122846_c0_g1_i1	c62818_g1_i2	TR63688|c0_g1_i1	TR57552|c1_g1_i1	comp112797_c1_seq1
TRINITY_DN62551_c2_g1_i5	c73582_g2_i2	TR87469|c1_g3_i2	TR56911|c1_g1_i1	comp121754_c2_seq4
TRINITY_DN56763_c1_g1_i5	c71965_g2_i3	TR77693|c1_g2_i4	TR65612|c6_g1_i2	comp112488_c2_seq5
TRINITY_DN61877_c1_g1_i1	c66981_g1_i1	TR72537|c0_g1_i4	TR64715|c3_g1_i3	comp117921_c6_seq9
TRINITY_DN62008_c0_g3_i1	c60951_g1_i1	TR80380|c5_g6_i1	TR48869|c0_g1_i1	comp108156_c0_seq1
TRINITY_DN54593_c1_g1_i2	c66084_g1_i1	TR85019|c1_g1_i1	TR57654|c0_g1_i1	comp114332_c2_seq4
TRINITY_DN59246_c1_g1_i1	c67173_g2_i1	TR77739|c1_g1_i2	TR67835|c4_g1_i1	comp119334_c5_seq1
TRINITY_DN57303_c0_g1_i1	c75043_g1_i1	TR89512|c1_g1_i1	TR67474|c5_g1_i1	comp116701_c4_seq1
TRINITY_DN39064_c0_g1_i1	c12302_g1_i1	TR71367|c1_g1_i1	TR53222|c0_g1_i1	comp111288_c2_seq3
TRINITY_DN49777_c1_g1_i1	c68695_g5_i1	TR74090|c2_g1_i1	TR62506|c0_g1_i1	comp118781_c4_seq1
TRINITY_DN37249_c0_g1_i1	c111936_g1_i1	TR87221|c3_g1_i1	TR34274|c0_g1_i1	comp114340_c0_seq7
TRINITY_DN40865_c0_g1_i2	c73487_g1_i1	TR76936|c0_g1_i1	TR68529|c0_g1_i4	comp101360_c0_seq1
TRINITY_DN57814_c1_g3_i1	c71544_g3_i1	TR91677|c7_g1_i1	TR62092|c11_g2_i1	comp122054_c6_seq1
TRINITY_DN60746_c6_g1_i1	c71004_g4_i1	TR88619|c9_g1_i1	TR65971|c2_g4_i1	comp119993_c4_seq1
TRINITY_DN55371_c1_g1_i1	c58403_g5_i1	TR75293|c0_g1_i2	TR49085|c0_g1_i3	comp112858_c0_seq1
TRINITY_DN62673_c3_g2_i1	c74095_g1_i3	TR82356|c1_g11_i2	TR59496|c0_g1_i1	comp120613_c0_seq4
TRINITY_DN49083_c0_g1_i1	c63760_g1_i1	TR79314|c0_g1_i2	TR52802|c0_g1_i2	comp106064_c0_seq1
TRINITY_DN51606_c0_g1_i1	c65668_g1_i1	TR83788|c0_g3_i1	TR65299|c0_g1_i1	comp111541_c1_seq1
TRINITY_DN28125_c0_g1_i1	c64711_g2_i1	TR62008|c1_g1_i3	TR50669|c0_g1_i1	comp116946_c0_seq1
TRINITY_DN61972_c0_g1_i1	c69940_g1_i1	TR88129|c0_g2_i1	TR60354|c0_g1_i1	comp103405_c0_seq1
TRINITY_DN52991_c0_g1_i1	c70074_g2_i1	TR81505|c0_g1_i1	TR56560|c0_g1_i1	comp108131_c0_seq2
TRINITY_DN60060_c2_g1_i1	c74001_g2_i2	TR78632|c3_g2_i1	TR64754|c2_g2_i1	comp114907_c14_seq2
TRINITY_DN54595_c0_g1_i1	c62607_g1_i2	TR80719|c0_g6_i1	TR57945|c0_g1_i1	comp54160_c0_seq1
TRINITY_DN63569_c0_g1_i1	c59685_g1_i1	TR88990|c5_g1_i1	TR61160|c0_g1_i2	comp119963_c2_seq2
TRINITY_DN15131_c0_g2_i1	c44651_g1_i1	TR54384|c0_g1_i1	TR26104|c0_g2_i1	comp69732_c0_seq1
TRINITY_DN88144_c0_g1_i1	c68814_g1_i2	TR78866|c0_g1_i1	TR55400|c0_g1_i2	comp106312_c1_seq1
TRINITY_DN39495_c0_g1_i1	c70503_g4_i1	TR85435|c4_g1_i1	TR56726|c0_g1_i1	comp118375_c2_seq4
TRINITY_DN55368_c0_g1_i1	c59635_g2_i1	TR83914|c1_g1_i1	TR52755|c0_g1_i1	comp108232_c0_seq1
TRINITY_DN124385_c0_g1_i1	c47151_g1_i1	TR54147|c0_g1_i1	TR138652|c0_g1_i1	comp76285_c0_seq1
TRINITY_DN61465_c2_g1_i2	c64836_g2_i3	TR76311|c6_g1_i1	TR57730|c2_g1_i3	comp115307_c5_seq5
TRINITY_DN50786_c0_g1_i1	c56173_g2_i1	TR77979|c0_g1_i1	TR57214|c0_g1_i1	comp98254_c0_seq1
TRINITY_DN59184_c0_g1_i2	c73666_g6_i1	TR88862|c0_g3_i8	TR60871|c0_g1_i1	comp119541_c9_seq1
TRINITY_DN63470_c2_g1_i1	c73675_g5_i1	TR81992|c2_g1_i2	TR61211|c0_g1_i1	comp115865_c3_seq1
TRINITY_DN63629_c4_g1_i1	c68353_g4_i1	TR71307|c0_g1_i1	TR66175|c2_g1_i1	comp114782_c0_seq1
TRINITY_DN270_c0_g1_i1	c74049_g4_i1	TR79589|c1_g1_i3	TR66787|c2_g1_i1	comp113015_c2_seq1
TRINITY_DN72479_c0_g1_i1	c44646_g1_i1	TR60182|c1_g1_i1	TR46141|c1_g1_i1	comp98558_c2_seq1
TRINITY_DN61464_c2_g3_i2	c72661_g4_i2	TR76960|c4_g3_i2	TR69051|c0_g1_i2	comp116963_c1_seq1
TRINITY_DN55819_c1_g1_i1	c65273_g1_i1	TR79390|c5_g1_i2	TR56354|c1_g2_i1	comp111793_c0_seq1
TRINITY_DN52756_c0_g1_i2	c70169_g4_i1	TR85333|c1_g2_i1	TR65707|c6_g1_i3	comp115508_c1_seq10
TRINITY_DN62662_c0_g1_i1	c73898_g3_i1	TR82974|c0_g2_i1	TR63530|c3_g1_i1	comp120727_c0_seq2
TRINITY_DN55292_c0_g5_i1	c60938_g2_i1	TR76671|c0_g1_i1	TR53475|c0_g1_i1	comp121307_c2_seq1
TRINITY_DN21962_c0_g1_i1	c95726_g1_i1	TR36707|c0_g1_i1	TR120817|c0_g1_i1	comp117221_c9_seq1
TRINITY_DN56630_c0_g1_i1	c62605_g1_i1	TR87607|c7_g10_i1	TR67675|c5_g5_i1	comp117393_c0_seq1
TRINITY_DN57981_c0_g1_i1	c71488_g1_i1	TR80769|c0_g1_i1	TR58394|c0_g1_i1	comp100771_c0_seq1
TRINITY_DN49483_c0_g1_i1	c60842_g1_i1	TR72973|c0_g1_i1	TR53820|c0_g2_i1	comp101388_c0_seq2
TRINITY_DN18446_c0_g1_i1	c55949_g1_i1	TR65070|c0_g3_i1	TR69573|c0_g3_i1	comp69244_c1_seq1
TRINITY_DN10724_c0_g1_i1	c60762_g1_i1	TR80438|c0_g1_i1	TR55713|c0_g1_i2	comp53832_c0_seq1
TRINITY_DN49462_c1_g1_i1	c71261_g9_i1	TR56460|c0_g1_i1	TR50982|c0_g1_i2	comp108022_c0_seq2
TRINITY_DN27071_c0_g1_i1	c74417_g2_i1	TR90170|c0_g2_i1	TR42765|c0_g1_i1	comp92562_c0_seq1
TRINITY_DN62054_c0_g2_i4	c63392_g2_i1	TR84393|c0_g1_i1	TR62295|c0_g3_i2	comp117330_c0_seq2
TRINITY_DN62546_c0_g1_i2	c73740_g12_i1	TR82959|c1_g4_i1	TR56572|c0_g1_i1	comp121119_c0_seq2
TRINITY_DN63060_c0_g1_i1	c67188_g1_i1	TR79462|c0_g2_i1	TR63351|c0_g1_i1	comp117716_c0_seq1
TRINITY_DN58601_c0_g1_i1	c73302_g4_i4	TR85626|c0_g1_i6	TR64438|c1_g1_i1	comp110863_c0_seq2
TRINITY_DN57180_c1_g1_i1	c73426_g9_i1	TR80976|c1_g1_i1	TR68532|c2_g4_i1	comp103190_c1_seq1
TRINITY_DN56167_c0_g1_i3	c72830_g2_i1	TR79887|c8_g1_i2	TR61732|c0_g1_i1	comp107174_c0_seq3
TRINITY_DN6435_c0_g1_i1	c38395_g1_i1	TR33970|c0_g1_i1	TR150429|c0_g1_i1	comp113991_c0_seq12
TRINITY_DN54038_c0_g1_i1	c64473_g1_i1	TR69440|c0_g1_i1	TR60034|c10_g1_i1	comp119212_c3_seq1
TRINITY_DN49630_c0_g1_i1	c67106_g13_i1	TR77565|c2_g2_i1	TR63575|c5_g1_i2	comp109989_c2_seq5
TRINITY_DN57208_c0_g1_i1	c67003_g3_i1	TR74658|c2_g2_i1	TR57998|c1_g1_i1	comp115723_c8_seq1
TRINITY_DN61708_c3_g1_i1	c60183_g1_i1	TR88656|c1_g2_i1	TR66359|c0_g1_i8	comp117786_c2_seq1
TRINITY_DN60602_c1_g3_i1	c67478_g1_i2	TR80345|c0_g1_i1	TR55301|c0_g1_i1	comp113701_c3_seq1
TRINITY_DN61417_c0_g2_i1	c75166_g3_i1	TR86772|c0_g1_i2	TR66667|c2_g1_i1	comp68569_c0_seq1
TRINITY_DN18624_c0_g1_i1	c66145_g1_i3	TR88151|c1_g2_i1	TR55555|c0_g1_i1	comp109016_c0_seq1
TRINITY_DN54375_c0_g2_i1	c75238_g4_i1	TR91651|c1_g3_i1	TR58463|c2_g1_i2	comp120260_c4_seq1
TRINITY_DN60570_c0_g1_i2	c72867_g2_i1	TR88570|c0_g3_i1	TR59619|c0_g1_i1	comp118901_c5_seq1
TRINITY_DN60965_c1_g1_i1	c64548_g1_i1	TR69020|c0_g1_i1	TR51181|c0_g2_i1	comp105418_c1_seq2
TRINITY_DN70583_c0_g1_i1	c68783_g2_i1	TR82469|c0_g1_i1	TR55225|c0_g1_i1	comp98586_c1_seq1
TRINITY_DN35116_c0_g1_i1	c65605_g1_i2	TR75065|c0_g1_i1	TR55477|c8_g1_i2	comp111295_c2_seq5
TRINITY_DN18745_c0_g2_i1	c48375_g1_i1	TR66764|c1_g1_i1	TR48082|c0_g2_i2	comp106318_c0_seq1
TRINITY_DN14730_c0_g1_i1	c50834_g1_i1	TR60460|c0_g1_i1	TR46386|c0_g1_i1	comp54318_c0_seq1
TRINITY_DN90346_c0_g1_i1	c58270_g1_i1	TR70874|c0_g1_i2	TR52177|c3_g1_i2	comp115013_c0_seq1
TRINITY_DN64650_c3_g1_i1	c73477_g3_i6	TR67347|c0_g1_i1	TR53814|c0_g1_i1	comp112159_c0_seq1
TRINITY_DN59738_c0_g1_i1	c73403_g2_i1	TR87737|c0_g1_i2	TR66334|c0_g1_i2	comp117531_c1_seq1
TRINITY_DN60492_c0_g1_i2	c61015_g1_i2	TR77456|c0_g1_i1	TR45268|c0_g1_i1	comp120775_c1_seq2
TRINITY_DN61818_c0_g1_i7	c70393_g1_i2	TR83676|c0_g1_i1	TR64903|c0_g7_i1	comp122322_c0_seq1
TRINITY_DN51300_c0_g1_i1	c73134_g1_i1	TR88795|c0_g6_i1	TR68914|c0_g1_i6	comp114590_c0_seq3
TRINITY_DN44014_c0_g1_i1	c57208_g1_i1	TR77219|c0_g1_i2	TR60162|c2_g1_i2	comp107430_c0_seq2
TRINITY_DN65312_c0_g1_i1	c75514_g4_i1	TR91776|c2_g1_i1	TR69437|c2_g2_i1	comp122296_c0_seq7
TRINITY_DN55721_c1_g1_i1	c67852_g2_i3	TR68893|c0_g2_i2	TR64302|c7_g1_i2	comp110346_c0_seq3
TRINITY_DN49514_c0_g1_i1	c57061_g1_i2	TR88467|c0_g8_i1	TR67267|c3_g1_i1	comp121545_c2_seq1
TRINITY_DN46237_c0_g1_i1	c57052_g1_i1	TR68250|c0_g1_i1	TR51056|c3_g1_i1	comp107155_c0_seq1
TRINITY_DN50862_c0_g1_i1	c75272_g9_i1	TR73015|c0_g1_i2	TR52652|c0_g1_i1	comp119973_c5_seq11
TRINITY_DN50225_c1_g1_i1	c70351_g1_i1	TR80882|c0_g1_i3	TR52694|c0_g1_i2	comp119931_c0_seq6
TRINITY_DN39588_c0_g1_i1	c72764_g8_i2	TR83325|c0_g2_i1	TR65893|c0_g1_i1	comp113859_c1_seq1
TRINITY_DN59995_c1_g1_i2	c75653_g2_i1	TR88835|c0_g1_i1	TR69171|c0_g1_i1	comp109868_c1_seq2
TRINITY_DN50335_c0_g1_i1	c66664_g1_i1	TR86286|c2_g7_i1	TR69340|c1_g1_i1	comp111503_c0_seq1
TRINITY_DN49002_c0_g1_i1	c93223_g1_i1	TR50034|c0_g3_i1	TR42902|c0_g2_i1	comp106412_c0_seq4
TRINITY_DN129044_c0_g1_i1	c74348_g5_i1	TR73638|c2_g2_i2	TR64588|c1_g7_i2	comp122137_c1_seq6
TRINITY_DN59024_c0_g1_i3	c71731_g9_i2	TR85227|c3_g1_i3	TR64120|c2_g1_i4	comp115267_c3_seq1
TRINITY_DN7649_c0_g1_i1	c63032_g1_i1	TR73026|c0_g1_i1	TR57080|c0_g1_i1	comp89075_c0_seq1
TRINITY_DN44598_c0_g1_i1	c40407_g1_i1	TR76538|c0_g1_i2	TR38100|c0_g1_i1	comp95664_c0_seq1
TRINITY_DN57386_c0_g1_i1	c68300_g1_i2	TR90191|c0_g2_i1	TR67149|c0_g1_i1	comp107596_c1_seq1
TRINITY_DN48649_c0_g1_i2	c67673_g4_i1	TR79635|c0_g1_i2	TR59477|c1_g2_i1	comp113924_c0_seq1
TRINITY_DN53008_c0_g1_i1	c59908_g1_i1	TR64755|c0_g1_i1	TR48385|c0_g1_i1	comp88908_c1_seq1
TRINITY_DN5938_c0_g1_i1	c54670_g6_i1	TR65057|c0_g1_i1	TR44222|c0_g1_i1	comp100580_c1_seq1
TRINITY_DN178640_c0_g1_i1	c42857_g1_i3	TR59545|c0_g2_i2	TR50719|c0_g1_i1	comp63953_c0_seq1
TRINITY_DN58567_c10_g1_i1	c74888_g2_i1	TR78322|c0_g7_i1	TR59627|c4_g1_i1	comp112288_c0_seq1
TRINITY_DN58094_c14_g2_i3	c71780_g3_i3	TR86152|c2_g1_i1	TR56386|c1_g1_i1	comp110910_c6_seq5
TRINITY_DN59477_c0_g1_i1	c60786_g1_i1	TR78937|c0_g1_i2	TR57776|c0_g1_i2	comp113568_c0_seq2
TRINITY_DN28882_c0_g1_i1	c53612_g1_i2	TR73364|c0_g1_i1	TR54134|c0_g1_i3	comp104079_c0_seq1
TRINITY_DN122911_c0_g1_i1	c52079_g1_i1	TR58627|c0_g1_i1	TR41705|c0_g1_i1	comp54071_c0_seq1
TRINITY_DN52909_c0_g1_i1	c72530_g2_i1	TR83480|c0_g1_i1	TR63736|c0_g1_i1	comp118099_c12_seq1
TRINITY_DN51224_c0_g1_i5	c66963_g2_i4	TR87426|c0_g3_i3	TR61633|c5_g1_i3	comp118937_c5_seq1
TRINITY_DN45793_c0_g1_i1	c64576_g2_i1	TR74628|c0_g1_i1	TR59864|c0_g2_i1	comp120556_c1_seq1
TRINITY_DN54964_c1_g1_i2	c72362_g4_i2	TR84077|c0_g1_i2	TR54904|c0_g2_i1	comp115707_c3_seq1
TRINITY_DN34429_c0_g1_i1	c61672_g1_i1	TR72614|c0_g1_i1	TR71240|c0_g1_i1	comp103931_c1_seq1
TRINITY_DN55826_c2_g1_i1	c56785_g1_i1	TR64189|c0_g4_i2	TR66899|c2_g1_i1	comp119453_c0_seq1
TRINITY_DN55154_c1_g1_i1	c55161_g1_i1	TR76647|c0_g2_i1	TR65935|c2_g2_i1	comp120854_c4_seq2
TRINITY_DN60108_c1_g1_i2	c68175_g1_i1	TR82775|c0_g1_i2	TR52587|c0_g1_i1	comp108224_c3_seq1
TRINITY_DN123531_c0_g1_i1	c53627_g1_i1	TR35808|c0_g1_i1	TR39278|c0_g1_i1	comp69246_c1_seq1
TRINITY_DN59583_c0_g1_i1	c71503_g1_i1	TR69000|c0_g1_i4	TR58904|c3_g1_i2	comp120385_c0_seq1
TRINITY_DN47741_c0_g1_i1	c64687_g1_i2	TR76193|c0_g1_i1	TR55650|c0_g1_i1	comp116220_c0_seq3
TRINITY_DN49561_c0_g2_i1	c68478_g2_i2	TR88010|c0_g1_i4	TR63064|c1_g1_i1	comp108273_c3_seq1
TRINITY_DN63793_c2_g1_i1	c64897_g1_i4	TR73636|c0_g1_i2	TR63712|c1_g1_i1	comp119471_c1_seq14
TRINITY_DN49158_c0_g2_i3	c58880_g1_i4	TR66227|c0_g1_i2	TR56567|c0_g1_i1	comp96252_c0_seq2
TRINITY_DN60556_c6_g1_i1	c68777_g2_i1	TR82702|c5_g3_i1	TR61108|c1_g1_i1	comp119538_c0_seq3
TRINITY_DN58852_c9_g1_i3	c61867_g2_i3	TR84582|c4_g2_i1	TR66225|c0_g1_i5	comp113946_c6_seq6
TRINITY_DN61881_c0_g1_i2	c70180_g1_i2	TR90417|c0_g1_i2	TR64218|c0_g6_i1	comp120929_c0_seq9
TRINITY_DN62078_c0_g1_i2	c69868_g1_i1	TR81751|c0_g4_i1	TR60451|c1_g1_i1	comp117718_c1_seq1
TRINITY_DN57185_c0_g1_i1	c70563_g1_i1	TR84175|c0_g1_i1	TR61074|c0_g1_i1	comp117458_c1_seq2
TRINITY_DN43061_c0_g1_i1	c62688_g1_i1	TR61614|c0_g1_i1	TR49052|c0_g1_i1	comp91418_c0_seq1
TRINITY_DN58284_c0_g1_i1	c63556_g1_i3	TR86610|c0_g1_i1	TR64901|c0_g1_i1	comp118276_c6_seq5
TRINITY_DN61278_c1_g1_i9	c71534_g2_i1	TR80485|c0_g1_i2	TR59193|c0_g1_i1	comp116210_c0_seq1
TRINITY_DN87542_c0_g1_i1	c55907_g1_i1	TR61464|c0_g1_i1	TR46697|c0_g1_i1	comp123359_c0_seq1
TRINITY_DN62254_c0_g1_i1	c71050_g1_i1	TR86961|c0_g1_i1	TR64583|c0_g1_i1	comp112722_c1_seq1
TRINITY_DN62233_c1_g1_i2	c65977_g3_i1	TR88238|c0_g3_i3	TR66658|c2_g1_i1	comp118146_c2_seq2
TRINITY_DN52032_c0_g1_i1	c135697_g1_i1	TR72296|c0_g1_i1	TR56606|c3_g1_i4	comp113694_c1_seq1
TRINITY_DN65751_c0_g1_i1	c65445_g1_i1	TR80202|c0_g1_i1	TR53711|c0_g1_i1	comp107570_c4_seq2
TRINITY_DN33622_c0_g1_i1	c59249_g2_i1	TR86615|c2_g6_i1	TR47229|c0_g1_i1	comp92585_c0_seq1
TRINITY_DN165305_c0_g1_i1	c60851_g1_i1	TR77745|c5_g1_i2	TR55689|c0_g1_i1	comp104526_c1_seq1
TRINITY_DN49942_c0_g1_i1	c69252_g1_i1	TR82863|c0_g1_i1	TR62275|c0_g1_i1	comp113209_c2_seq1
TRINITY_DN39101_c1_g1_i1	c73124_g2_i1	TR58658|c0_g1_i1	TR44883|c0_g1_i1	comp111614_c20_seq1
TRINITY_DN63084_c0_g5_i1	c74738_g2_i1	TR85560|c3_g1_i2	TR65127|c5_g1_i1	comp114483_c0_seq3
TRINITY_DN64513_c0_g1_i1	c58927_g1_i2	TR77911|c2_g1_i3	TR56424|c0_g2_i4	comp119683_c1_seq4
TRINITY_DN49183_c0_g1_i1	c73092_g5_i1	TR88207|c0_g4_i3	TR51333|c0_g1_i1	comp103110_c0_seq1
TRINITY_DN60537_c1_g1_i8	c70225_g1_i1	TR87723|c1_g1_i12	TR67039|c0_g1_i1	comp118335_c0_seq5
TRINITY_DN62957_c6_g1_i1	c71357_g1_i2	TR89136|c5_g1_i2	TR64911|c2_g4_i1	comp114932_c1_seq1
TRINITY_DN58254_c0_g1_i2	c63152_g1_i1	TR84327|c0_g2_i1	TR68026|c4_g1_i1	comp111664_c0_seq1
TRINITY_DN45947_c0_g1_i1	c74588_g3_i1	TR61492|c0_g1_i1	TR40122|c1_g1_i1	comp112040_c7_seq1
TRINITY_DN53637_c0_g1_i1	c62162_g1_i1	TR70148|c0_g1_i1	TR53952|c0_g1_i1	comp100400_c0_seq1
TRINITY_DN49318_c0_g1_i1	c52885_g1_i1	TR71025|c0_g4_i1	TR49601|c0_g1_i1	comp104761_c0_seq1
TRINITY_DN64004_c6_g1_i1	c73677_g1_i1	TR85901|c0_g3_i2	TR58693|c0_g1_i1	comp117661_c0_seq1
TRINITY_DN36738_c0_g1_i1	c36317_g1_i1	TR55504|c0_g1_i1	TR36523|c0_g1_i1	comp98110_c0_seq1
TRINITY_DN52947_c0_g1_i1	c66344_g1_i2	TR72161|c0_g1_i1	TR53926|c0_g1_i1	comp107013_c0_seq1
TRINITY_DN22455_c0_g1_i1	c70255_g1_i3	TR81259|c1_g1_i6	TR68166|c0_g1_i2	comp102237_c0_seq2
TRINITY_DN55881_c0_g1_i1	c72992_g7_i3	TR77835|c0_g1_i7	TR52780|c1_g1_i1	comp115576_c0_seq5
TRINITY_DN63852_c5_g1_i1	c70070_g4_i3	TR79883|c4_g1_i2	TR62997|c7_g11_i2	comp115747_c6_seq7
TRINITY_DN58110_c0_g1_i1	c71774_g1_i1	TR77215|c0_g1_i1	TR66326|c0_g1_i1	comp108857_c0_seq1
TRINITY_DN36527_c0_g1_i1	c71575_g5_i1	TR66108|c0_g3_i1	TR52177|c0_g1_i1	comp100972_c0_seq1
TRINITY_DN40311_c0_g2_i1	c62429_g2_i1	TR80121|c0_g1_i1	TR54737|c2_g3_i1	comp102111_c1_seq2
TRINITY_DN54142_c0_g1_i1	c73454_g1_i1	TR83659|c0_g1_i2	TR67284|c1_g1_i1	comp114520_c0_seq1
TRINITY_DN56020_c8_g1_i1	c66323_g2_i1	TR85170|c0_g1_i1	TR66672|c2_g1_i1	comp69782_c0_seq1
TRINITY_DN63227_c0_g1_i1	c62379_g1_i1	TR78622|c0_g1_i1	TR51523|c0_g1_i1	comp112319_c0_seq1
TRINITY_DN63624_c0_g1_i2	c74658_g1_i1	TR91712|c1_g6_i2	TR69319|c0_g1_i1	comp117038_c1_seq1
TRINITY_DN53094_c1_g2_i1	c41277_g1_i1	TR90283|c0_g2_i1	TR56645|c0_g1_i1	comp116661_c3_seq1
TRINITY_DN105938_c0_g1_i1	c62796_g1_i1	TR81998|c1_g2_i2	TR68051|c1_g1_i2	comp117252_c4_seq1
TRINITY_DN47330_c0_g1_i3	c73837_g3_i1	TR82808|c1_g2_i1	TR67199|c1_g4_i1	comp111599_c6_seq1
TRINITY_DN53691_c2_g1_i2	c65203_g3_i1	TR84868|c1_g1_i1	TR61096|c1_g1_i1	comp112770_c0_seq2
TRINITY_DN55086_c0_g1_i1	c65711_g2_i1	TR87592|c0_g4_i1	TR61511|c0_g1_i1	comp109936_c0_seq1
TRINITY_DN57714_c2_g2_i1	c72977_g1_i2	TR89734|c1_g1_i6	TR66289|c1_g4_i3	comp121447_c3_seq2
TRINITY_DN50045_c1_g1_i1	c68365_g3_i2	TR84266|c0_g1_i8	TR63369|c3_g2_i4	comp114090_c11_seq2
TRINITY_DN38345_c0_g1_i1	c72791_g2_i1	TR80210|c0_g1_i1	TR64194|c0_g1_i1	comp113698_c0_seq5
TRINITY_DN64135_c0_g1_i2	c58200_g3_i1	TR81950|c0_g2_i1	TR64624|c3_g1_i1	comp101020_c2_seq1
TRINITY_DN2654_c0_g1_i1	c64227_g2_i1	TR63553|c0_g1_i1	TR55348|c2_g1_i1	comp75390_c0_seq1
TRINITY_DN34921_c0_g1_i1	c61193_g1_i1	TR68420|c0_g1_i1	TR50687|c0_g1_i1	comp88733_c1_seq1
TRINITY_DN106583_c0_g1_i1	c61512_g1_i1	TR70734|c0_g1_i1	TR50866|c0_g1_i1	comp96647_c0_seq1
TRINITY_DN44923_c0_g1_i1	c62118_g2_i1	TR76960|c2_g1_i1	TR26199|c0_g1_i1	comp100257_c0_seq1
TRINITY_DN59000_c5_g1_i1	c68596_g2_i1	TR80971|c3_g1_i1	TR62228|c2_g2_i1	comp118541_c4_seq1
TRINITY_DN22114_c0_g1_i1	c6553_g1_i1	TR67206|c0_g1_i1	TR68842|c1_g1_i2	comp111340_c2_seq4
TRINITY_DN52759_c0_g1_i2	c60293_g1_i4	TR78424|c6_g1_i2	TR59897|c3_g1_i3	comp119980_c3_seq1
TRINITY_DN64240_c0_g1_i1	c74174_g5_i2	TR89434|c3_g1_i1	TR66610|c1_g1_i2	comp118848_c1_seq2
TRINITY_DN60946_c2_g1_i1	c65658_g1_i1	TR80732|c0_g1_i1	TR46540|c0_g1_i1	comp114089_c14_seq3
TRINITY_DN56930_c1_g1_i2	c64985_g1_i1	TR79729|c0_g1_i1	TR49838|c0_g2_i2	comp109176_c0_seq1
TRINITY_DN48817_c0_g1_i1	c43194_g1_i1	TR78692|c4_g1_i7	TR321|c0_g1_i1	comp104219_c0_seq1
TRINITY_DN47455_c1_g1_i1	c75335_g5_i4	TR79107|c1_g1_i2	TR68975|c2_g4_i12	comp107406_c2_seq2
TRINITY_DN12111_c0_g1_i1	c60938_g1_i1	TR83675|c0_g1_i1	TR37635|c0_g1_i1	comp101188_c1_seq1
TRINITY_DN53978_c0_g1_i1	c70454_g5_i1	TR79753|c0_g1_i1	TR61478|c0_g1_i1	comp107882_c0_seq2
TRINITY_DN48100_c0_g1_i1	c52786_g1_i1	TR72969|c0_g1_i1	TR47519|c0_g1_i1	comp108861_c1_seq4
TRINITY_DN54223_c0_g1_i2	c64430_g1_i2	TR83369|c0_g1_i1	TR65515|c4_g1_i5	comp110073_c1_seq1
TRINITY_DN63794_c3_g1_i1	c61430_g1_i4	TR67498|c1_g1_i1	TR54322|c0_g1_i1	comp100505_c1_seq1
TRINITY_DN67318_c0_g1_i1	c51702_g1_i1	TR70900|c1_g1_i1	TR53720|c1_g1_i1	comp93939_c2_seq1
TRINITY_DN10693_c0_g1_i1	c73533_g5_i1	TR49994|c0_g1_i1	TR65560|c0_g1_i1	comp101627_c6_seq1
TRINITY_DN154557_c0_g1_i1	c87796_g1_i1	TR20990|c0_g1_i1	TR36173|c0_g1_i1	comp294801_c0_seq1
TRINITY_DN8064_c0_g1_i1	c61285_g2_i1	TR70879|c1_g1_i1	TR119869|c0_g1_i1	comp114133_c7_seq3
TRINITY_DN55746_c0_g1_i1	c58936_g1_i2	TR86568|c4_g1_i1	TR66849|c1_g1_i2	comp112971_c1_seq2
TRINITY_DN64019_c1_g4_i6	c72920_g1_i2	TR89396|c0_g5_i4	TR64267|c2_g1_i1	comp118941_c0_seq4
TRINITY_DN11097_c0_g1_i1	c37108_g1_i1	TR32184|c0_g1_i1	TR42588|c0_g1_i2	comp137341_c0_seq1
TRINITY_DN65436_c0_g1_i1	c70575_g7_i1	TR59477|c0_g1_i2	TR69205|c7_g1_i1	comp109918_c3_seq1
TRINITY_DN61701_c4_g1_i1	c70566_g1_i1	TR89940|c0_g9_i4	TR65992|c0_g2_i3	comp118971_c5_seq1
TRINITY_DN62780_c4_g1_i10	c74446_g3_i7	TR80612|c0_g1_i2	TR62042|c3_g1_i4	comp113749_c2_seq2
TRINITY_DN64525_c1_g3_i1	c70204_g9_i1	TR66166|c0_g1_i1	TR53714|c0_g1_i1	comp114661_c1_seq3
TRINITY_DN64273_c3_g1_i1	c59655_g1_i4	TR65777|c2_g1_i1	TR50504|c1_g1_i2	comp109017_c0_seq1
TRINITY_DN50644_c0_g1_i1	c63551_g1_i1	TR78027|c1_g1_i1	TR53463|c0_g1_i1	comp113692_c9_seq1
TRINITY_DN43378_c0_g1_i1	c58606_g1_i1	TR66854|c0_g1_i1	TR29081|c0_g1_i1	comp88055_c0_seq1
TRINITY_DN63693_c0_g7_i2	c72813_g5_i2	TR88626|c2_g8_i1	TR58502|c0_g2_i2	comp118981_c1_seq1
TRINITY_DN48246_c1_g1_i1	c51723_g1_i1	TR81757|c0_g1_i1	TR56718|c0_g2_i1	comp101985_c3_seq1
TRINITY_DN34107_c0_g1_i1	c71642_g1_i1	TR87137|c0_g1_i1	TR64655|c0_g1_i1	comp103698_c1_seq1
TRINITY_DN47176_c0_g1_i3	c73252_g1_i2	TR89792|c1_g1_i1	TR58160|c0_g2_i3	comp117231_c3_seq4
TRINITY_DN64451_c0_g3_i2	c74234_g2_i1	TR80133|c1_g1_i1	TR59061|c0_g2_i2	comp112919_c3_seq1
TRINITY_DN62514_c6_g7_i1	c69045_g3_i1	TR70586|c0_g2_i2	TR64420|c1_g1_i1	comp116491_c0_seq1
TRINITY_DN54253_c0_g1_i1	c58640_g1_i1	TR76163|c0_g1_i1	TR59003|c0_g1_i1	comp116330_c0_seq1
TRINITY_DN50863_c0_g1_i1	c44413_g1_i1	TR64835|c0_g1_i1	TR60876|c3_g1_i1	comp112104_c0_seq1
TRINITY_DN59870_c0_g1_i2	c61166_g1_i1	TR77461|c0_g1_i1	TR62948|c4_g1_i1	comp115203_c2_seq1
TRINITY_DN63061_c0_g1_i1	c55733_g1_i1	TR75124|c3_g1_i3	TR36098|c0_g1_i1	comp97312_c0_seq1
TRINITY_DN55795_c2_g1_i1	c65409_g1_i2	TR83632|c2_g3_i1	TR54860|c0_g1_i4	comp109838_c11_seq4
TRINITY_DN62128_c4_g1_i1	c64264_g1_i1	TR90708|c2_g1_i1	TR61652|c5_g1_i1	comp114092_c3_seq1
TRINITY_DN50501_c0_g3_i1	c73840_g4_i5	TR85854|c5_g2_i2	TR64854|c3_g1_i1	comp109586_c0_seq1
TRINITY_DN33540_c0_g1_i1	c64322_g1_i2	TR78790|c2_g1_i5	TR59397|c1_g1_i1	comp99671_c0_seq1
TRINITY_DN67635_c0_g1_i1	c72539_g2_i1	TR64847|c0_g1_i1	TR29944|c0_g1_i1	comp116162_c3_seq1
TRINITY_DN63977_c0_g5_i4	c70742_g1_i7	TR83873|c2_g3_i3	TR66100|c1_g4_i5	comp118100_c0_seq4
TRINITY_DN60406_c6_g1_i1	c73565_g4_i1	TR88736|c2_g2_i1	TR64574|c1_g1_i1	comp121060_c3_seq1
TRINITY_DN52787_c0_g1_i3	c59450_g1_i2	TR66663|c0_g1_i2	TR44722|c0_g1_i1	comp106190_c1_seq1
TRINITY_DN38071_c0_g1_i1	c45337_g1_i1	TR45915|c0_g1_i1	TR11141|c0_g1_i1	comp110533_c0_seq3
TRINITY_DN56059_c0_g1_i2	c61295_g1_i1	TR76812|c0_g1_i1	TR54736|c0_g4_i1	comp114153_c1_seq6
TRINITY_DN58304_c0_g1_i1	c75014_g1_i1	TR89617|c8_g1_i1	TR67919|c2_g1_i1	comp116844_c0_seq1
TRINITY_DN47523_c0_g1_i1	c71195_g1_i1	TR77420|c0_g1_i7	TR61884|c1_g1_i1	comp106636_c0_seq2
TRINITY_DN3944_c0_g1_i1	c66298_g1_i1	TR68044|c0_g2_i1	TR56278|c1_g1_i1	comp69251_c0_seq1
TRINITY_DN60498_c0_g1_i4	c71748_g1_i3	TR88384|c0_g1_i3	TR64773|c4_g1_i2	comp117426_c0_seq3
TRINITY_DN43339_c0_g1_i2	c59298_g1_i1	TR73257|c0_g1_i1	TR57403|c1_g1_i1	comp112806_c0_seq1
TRINITY_DN58946_c0_g1_i3	c73953_g1_i1	TR91437|c1_g12_i3	TR62107|c0_g1_i1	comp111558_c1_seq3
TRINITY_DN57562_c0_g1_i1	c74774_g4_i1	TR81729|c2_g4_i1	TR51157|c1_g1_i1	comp112474_c7_seq1
TRINITY_DN53098_c0_g2_i1	c59426_g1_i1	TR76188|c1_g1_i1	TR39408|c0_g2_i1	comp106899_c0_seq2
TRINITY_DN5444_c0_g1_i2	c71042_g1_i3	TR82064|c0_g1_i1	TR59775|c3_g1_i1	comp113099_c3_seq1
TRINITY_DN57988_c0_g1_i1	c69905_g1_i1	TR83924|c0_g1_i1	TR64878|c1_g1_i2	comp118855_c1_seq1
TRINITY_DN27103_c0_g1_i1	c65134_g1_i1	TR84630|c0_g1_i1	TR63145|c0_g1_i4	comp91641_c0_seq1
TRINITY_DN53331_c0_g1_i1	c59564_g1_i1	TR55205|c0_g3_i1	TR49731|c0_g1_i1	comp69119_c0_seq1
TRINITY_DN45255_c0_g1_i1	c69692_g2_i1	TR70536|c0_g1_i1	TR64665|c0_g1_i1	comp104947_c0_seq1
TRINITY_DN13369_c1_g1_i1	c58698_g2_i1	TR72967|c0_g1_i2	TR52984|c0_g1_i1	comp95243_c1_seq1
TRINITY_DN40920_c0_g1_i1	c21937_g1_i1	TR43573|c0_g1_i1	TR14552|c0_g1_i1	comp100054_c1_seq1
TRINITY_DN105097_c0_g1_i1	c74908_g10_i1	TR72118|c0_g1_i1	TR56744|c10_g3_i1	comp118093_c1_seq1
TRINITY_DN55401_c1_g1_i1	c73724_g2_i10	TR89853|c1_g2_i1	TR62052|c0_g1_i2	comp120585_c0_seq4
TRINITY_DN106847_c0_g1_i1	c52004_g1_i1	TR84914|c0_g2_i1	TR44339|c2_g1_i1	comp110944_c15_seq1
TRINITY_DN48977_c2_g1_i1	c69651_g5_i1	TR94241|c0_g1_i1	TR41257|c0_g1_i3	comp53290_c0_seq1
TRINITY_DN62463_c3_g1_i1	c72561_g2_i2	TR76141|c2_g1_i2	TR68846|c2_g1_i7	comp118801_c0_seq6
TRINITY_DN51603_c0_g1_i3	c69782_g2_i2	TR76493|c2_g1_i1	TR67587|c2_g1_i1	comp106611_c0_seq4
TRINITY_DN35968_c0_g1_i1	c71360_g8_i1	TR78275|c4_g1_i3	TR61816|c0_g1_i2	comp116124_c1_seq1
TRINITY_DN50101_c1_g3_i1	c66494_g3_i3	TR79961|c3_g3_i1	TR64841|c5_g1_i10	comp117054_c11_seq6
TRINITY_DN63715_c0_g1_i1	c70578_g1_i1	TR86110|c0_g5_i1	TR63403|c0_g1_i1	comp117132_c0_seq1
TRINITY_DN62933_c0_g1_i1	c74909_g1_i2	TR90342|c0_g1_i1	TR68094|c0_g1_i1	comp110332_c0_seq1
TRINITY_DN54184_c0_g2_i3	c50794_g1_i2	TR74281|c0_g1_i3	TR63691|c1_g1_i2	comp118744_c1_seq4
TRINITY_DN63184_c3_g2_i8	c57236_g1_i1	TR66460|c0_g1_i1	TR42754|c0_g1_i1	comp320997_c0_seq1
TRINITY_DN62898_c0_g1_i1	c71025_g1_i1	TR89216|c0_g2_i1	TR65832|c0_g1_i1	comp119376_c0_seq2
TRINITY_DN57994_c4_g1_i2	c74979_g3_i1	TR80568|c2_g1_i1	TR54903|c2_g1_i1	comp114655_c9_seq7
TRINITY_DN55787_c0_g1_i1	c59686_g1_i1	TR76479|c0_g1_i1	TR49785|c1_g1_i1	comp120629_c0_seq2
TRINITY_DN52177_c0_g1_i1	c74871_g1_i1	TR89893|c0_g1_i3	TR67181|c1_g1_i1	comp109135_c1_seq1
TRINITY_DN45497_c0_g1_i1	c55214_g1_i1	TR59576|c0_g1_i1	TR39353|c0_g1_i1	comp109145_c3_seq4
TRINITY_DN58119_c2_g1_i1	c74852_g2_i3	TR84791|c5_g1_i1	TR66311|c3_g3_i1	comp114234_c0_seq1
TRINITY_DN35811_c0_g1_i1	c43138_g2_i1	TR75342|c0_g1_i2	TR53948|c0_g1_i1	comp102981_c0_seq1
TRINITY_DN38298_c0_g1_i1	c67183_g1_i1	TR91664|c2_g4_i2	TR58578|c0_g1_i2	comp79903_c0_seq1
TRINITY_DN24854_c0_g1_i1	c68385_g3_i7	TR87589|c1_g1_i1	TR62043|c3_g1_i2	comp122325_c2_seq1
TRINITY_DN28873_c0_g1_i2	c55775_g2_i1	TR70600|c2_g1_i1	TR27759|c0_g1_i1	comp113381_c1_seq1
TRINITY_DN54858_c1_g1_i1	c73977_g4_i1	TR86436|c2_g3_i3	TR65437|c0_g1_i5	comp119213_c0_seq10
TRINITY_DN125717_c0_g1_i1	c61075_g5_i1	TR77705|c0_g1_i1	TR51943|c0_g2_i2	comp110326_c5_seq1
TRINITY_DN55374_c0_g1_i1	c69268_g1_i2	TR79333|c0_g1_i4	TR59847|c0_g3_i1	comp117517_c0_seq3
TRINITY_DN65169_c1_g1_i1	c75787_g1_i1	TR92113|c0_g1_i1	TR69574|c1_g1_i1	comp122235_c0_seq7
TRINITY_DN105716_c0_g1_i1	c66492_g8_i1	TR48342|c0_g1_i1	TR66132|c1_g2_i1	comp113749_c1_seq1
TRINITY_DN33810_c0_g1_i1	c48603_g1_i1	TR79725|c3_g1_i4	TR60104|c6_g3_i1	comp108931_c5_seq1
TRINITY_DN64313_c0_g1_i5	c69773_g7_i2	TR77045|c3_g1_i1	TR61520|c0_g4_i3	comp106475_c2_seq1
TRINITY_DN18593_c0_g1_i1	c64106_g1_i1	TR90252|c3_g1_i1	TR60889|c1_g1_i1	comp118415_c0_seq1
TRINITY_DN30940_c0_g1_i1	c40974_g1_i1	TR75693|c0_g1_i2	TR64172|c0_g1_i1	comp81737_c0_seq1
TRINITY_DN52960_c0_g1_i1	c73979_g1_i1	TR73776|c0_g1_i3	TR61637|c0_g1_i1	comp119381_c2_seq5
TRINITY_DN63243_c0_g3_i5	c69748_g1_i2	TR74554|c1_g1_i2	TR67915|c0_g1_i1	comp120061_c2_seq1
TRINITY_DN60492_c0_g1_i1	c61015_g1_i3	TR77456|c0_g1_i2	TR45268|c0_g1_i2	comp120775_c1_seq6
TRINITY_DN14567_c0_g1_i2	c50017_g2_i1	TR65926|c0_g1_i2	TR48451|c0_g2_i1	comp120188_c10_seq2
TRINITY_DN51711_c0_g1_i1	c62248_g1_i1	TR77846|c0_g1_i1	TR58135|c0_g1_i1	comp104853_c0_seq1
TRINITY_DN58583_c0_g1_i2	c61363_g1_i2	TR76715|c1_g1_i1	TR55535|c0_g1_i1	comp108761_c0_seq2
TRINITY_DN62742_c0_g1_i1	c69874_g1_i4	TR86519|c2_g1_i3	TR63168|c1_g1_i1	comp113713_c6_seq1
TRINITY_DN59936_c4_g1_i1	c70845_g2_i1	TR84614|c0_g3_i1	TR58125|c0_g1_i1	comp119705_c1_seq1
TRINITY_DN46061_c0_g1_i1	c36389_g1_i1	TR72535|c0_g1_i1	TR58666|c1_g1_i1	comp107936_c3_seq1
TRINITY_DN44188_c0_g1_i1	c64742_g1_i1	TR76118|c0_g1_i1	TR56155|c0_g1_i1	comp116350_c2_seq1
TRINITY_DN6407_c0_g1_i1	c60551_g2_i1	TR72513|c0_g1_i1	TR42904|c0_g1_i1	comp101610_c0_seq1
TRINITY_DN117893_c0_g1_i1	c165120_g1_i1	TR69329|c1_g1_i1	TR56858|c2_g1_i1	comp118053_c3_seq1
TRINITY_DN28516_c0_g1_i1	c74553_g1_i3	TR82866|c0_g2_i7	TR66519|c0_g2_i5	comp122074_c0_seq11
TRINITY_DN61156_c0_g1_i2	c73365_g1_i2	TR85099|c1_g4_i1	TR65963|c3_g1_i1	comp113495_c3_seq4
TRINITY_DN43853_c0_g1_i1	c71628_g2_i3	TR87131|c0_g1_i2	TR61100|c0_g1_i3	comp60259_c0_seq1
TRINITY_DN56700_c0_g1_i1	c67653_g2_i2	TR70206|c0_g1_i1	TR58894|c0_g1_i1	comp111166_c3_seq1
TRINITY_DN180577_c0_g1_i1	c69119_g10_i1	TR77733|c5_g1_i1	TR60117|c8_g1_i1	comp115353_c5_seq2
TRINITY_DN53692_c0_g2_i1	c60449_g3_i1	TR87679|c0_g1_i1	TR54760|c0_g2_i2	comp101221_c1_seq1
TRINITY_DN57890_c1_g1_i2	c67284_g2_i2	TR81555|c0_g1_i3	TR58189|c0_g1_i2	comp119823_c7_seq3
TRINITY_DN28687_c0_g1_i2	c59660_g1_i1	TR78485|c1_g1_i1	TR62291|c0_g1_i2	comp92446_c0_seq1
TRINITY_DN44623_c0_g1_i1	c9814_g1_i1	TR70229|c0_g1_i1	TR49998|c0_g1_i1	comp119430_c2_seq2
TRINITY_DN61950_c0_g2_i1	c74086_g1_i1	TR90425|c0_g1_i2	TR64389|c1_g1_i1	comp117295_c3_seq1
TRINITY_DN48678_c3_g1_i1	c72243_g4_i3	TR73987|c5_g1_i1	TR58015|c2_g1_i1	comp113240_c4_seq1
TRINITY_DN63477_c0_g1_i1	c70096_g7_i1	TR65864|c1_g1_i1	TR56939|c4_g1_i1	comp113014_c0_seq1
TRINITY_DN60073_c9_g1_i1	c71401_g3_i2	TR81381|c7_g2_i11	TR59622|c5_g1_i1	comp112000_c4_seq2
TRINITY_DN63834_c2_g1_i7	c72355_g1_i3	TR86402|c2_g13_i1	TR58523|c2_g1_i2	comp118658_c9_seq1
TRINITY_DN39591_c0_g1_i1	c58019_g1_i1	TR78813|c0_g3_i1	TR51480|c0_g1_i1	comp92308_c0_seq1
TRINITY_DN19560_c0_g1_i1	c36909_g1_i1	TR560|c0_g1_i1	TR19644|c0_g1_i1	comp186078_c0_seq1
TRINITY_DN8015_c0_g1_i1	c62406_g1_i2	TR73039|c0_g2_i1	TR44062|c0_g1_i1	comp69762_c0_seq1
TRINITY_DN54902_c1_g1_i1	c73890_g7_i1	TR84028|c1_g1_i1	TR49434|c0_g1_i1	comp114792_c4_seq1
TRINITY_DN56463_c1_g1_i6	c66904_g1_i8	TR86605|c0_g2_i2	TR57944|c3_g3_i3	comp118415_c5_seq1
TRINITY_DN48269_c0_g1_i1	c63261_g1_i2	TR72097|c0_g1_i2	TR57750|c0_g1_i1	comp104205_c0_seq4
TRINITY_DN36075_c0_g1_i1	c63675_g1_i1	TR80807|c0_g1_i2	TR59464|c1_g1_i1	comp108217_c0_seq2
TRINITY_DN54948_c0_g1_i1	c40943_g2_i1	TR53879|c0_g1_i1	TR50916|c0_g1_i1	comp103564_c0_seq1
TRINITY_DN65056_c0_g6_i3	c73197_g1_i2	TR87254|c2_g3_i4	TR61395|c2_g2_i1	comp113470_c0_seq2
TRINITY_DN11926_c0_g1_i1	c53021_g1_i1	TR77190|c0_g1_i3	TR53383|c0_g1_i1	comp102529_c1_seq1
TRINITY_DN38428_c0_g1_i1	c54884_g1_i1	TR62148|c0_g1_i1	TR50384|c0_g1_i1	comp96046_c0_seq1
TRINITY_DN38474_c0_g1_i1	c112043_g1_i1	TR59679|c0_g1_i1	TR57570|c1_g1_i1	comp115599_c0_seq3
TRINITY_DN34080_c0_g2_i2	c62021_g1_i1	TR70215|c1_g1_i1	TR51654|c0_g1_i3	comp111581_c2_seq10
TRINITY_DN18444_c0_g1_i1	c65996_g1_i1	TR72521|c0_g1_i1	TR49590|c0_g1_i1	comp93691_c0_seq1
TRINITY_DN64943_c0_g1_i2	c74416_g2_i1	TR91629|c3_g7_i1	TR69233|c1_g1_i1	comp122062_c0_seq1
TRINITY_DN63773_c3_g2_i5	c72425_g4_i3	TR82375|c7_g1_i2	TR63328|c2_g1_i1	comp117216_c1_seq27
TRINITY_DN61745_c0_g1_i1	c63761_g1_i1	TR80591|c1_g1_i1	TR54621|c0_g1_i1	comp107964_c0_seq1
TRINITY_DN64869_c0_g2_i7	c62383_g3_i1	TR78339|c5_g1_i2	TR59227|c0_g1_i1	comp111575_c2_seq19
TRINITY_DN61780_c0_g6_i2	c72878_g2_i1	TR84629|c0_g1_i5	TR65427|c4_g1_i2	comp121610_c4_seq1
TRINITY_DN60277_c1_g1_i1	c71750_g5_i1	TR70991|c0_g1_i1	TR69075|c0_g1_i1	comp116782_c2_seq1
TRINITY_DN58247_c5_g1_i1	c53439_g2_i1	TR70385|c0_g1_i1	TR39923|c0_g1_i1	comp119087_c0_seq1
TRINITY_DN55820_c0_g1_i2	c59190_g1_i1	TR73325|c0_g1_i1	TR53378|c0_g1_i1	comp104660_c0_seq1
TRINITY_DN57393_c1_g1_i2	c72224_g7_i1	TR77241|c1_g1_i1	TR31018|c0_g3_i1	comp120527_c0_seq2
TRINITY_DN62858_c1_g1_i1	c73081_g1_i1	TR86755|c0_g1_i2	TR64636|c1_g3_i1	comp119795_c0_seq2
TRINITY_DN59012_c15_g1_i1	c68097_g9_i1	TR85363|c0_g1_i1	TR153567|c0_g1_i1	comp120464_c3_seq1
TRINITY_DN64139_c0_g1_i1	c73251_g1_i1	TR85690|c1_g1_i1	TR62663|c6_g5_i2	comp119134_c1_seq2
TRINITY_DN43541_c0_g1_i1	c57205_g2_i2	TR65004|c1_g1_i8	TR64271|c0_g1_i11	comp119216_c3_seq6
TRINITY_DN88151_c0_g1_i1	c75444_g5_i1	TR53513|c0_g1_i1	TR86782|c0_g1_i1	comp102634_c1_seq1
TRINITY_DN55164_c0_g2_i1	c64932_g1_i5	TR79394|c0_g1_i1	TR55298|c0_g1_i1	comp110347_c0_seq1
TRINITY_DN167180_c0_g1_i1	c12205_g1_i1	TR151508|c0_g1_i1	TR44771|c0_g1_i1	comp88556_c2_seq2
TRINITY_DN163670_c0_g1_i1	c50235_g1_i1	TR83635|c1_g1_i1	TR54775|c1_g1_i2	comp99048_c0_seq2
TRINITY_DN63271_c1_g1_i1	c73023_g1_i1	TR87384|c1_g1_i15	TR65293|c0_g1_i5	comp119528_c5_seq1
TRINITY_DN62857_c1_g2_i1	c71744_g1_i1	TR90312|c0_g5_i3	TR51108|c0_g1_i1	comp117829_c1_seq1
TRINITY_DN63873_c4_g1_i2	c70021_g7_i1	TR72709|c0_g1_i1	TR56405|c0_g1_i1	comp117896_c0_seq1
TRINITY_DN62754_c0_g2_i1	c73283_g1_i1	TR81183|c0_g1_i5	TR51504|c0_g1_i1	comp115875_c0_seq1
TRINITY_DN59899_c1_g1_i1	c54959_g1_i1	TR73623|c1_g2_i1	TR40793|c0_g1_i1	comp108898_c0_seq1
TRINITY_DN148131_c0_g1_i1	c46610_g1_i1	TR50526|c0_g1_i1	TR40141|c0_g1_i1	comp81354_c0_seq1
TRINITY_DN1360_c0_g10_i1	c71081_g4_i2	TR78364|c2_g2_i1	TR59324|c3_g1_i1	comp117789_c6_seq1
TRINITY_DN61048_c1_g1_i1	c66339_g6_i1	TR79061|c0_g1_i1	TR67022|c4_g2_i1	comp119234_c8_seq1
TRINITY_DN58145_c6_g4_i1	c71673_g2_i1	TR74988|c2_g6_i2	TR58852|c5_g2_i1	comp114252_c4_seq6
TRINITY_DN144998_c0_g1_i1	c62951_g1_i1	TR67529|c1_g1_i1	TR49262|c0_g1_i1	comp99930_c0_seq1
TRINITY_DN49219_c0_g1_i1	c69360_g1_i1	TR83228|c0_g1_i1	TR57775|c0_g1_i1	comp114013_c1_seq1
TRINITY_DN51878_c0_g1_i1	c9965_g1_i1	TR78266|c1_g2_i1	TR53676|c0_g1_i1	comp105944_c3_seq2
TRINITY_DN62846_c12_g3_i1	c73890_g5_i2	TR81188|c0_g3_i1	TR58203|c0_g1_i1	comp114116_c0_seq2
TRINITY_DN57453_c0_g3_i1	c55220_g1_i1	TR69816|c1_g1_i1	TR67511|c1_g1_i1	comp10965_c0_seq1
TRINITY_DN56993_c0_g1_i1	c73391_g1_i1	TR90081|c1_g1_i2	TR66406|c0_g6_i7	comp110568_c0_seq1
TRINITY_DN56202_c0_g1_i1	c44421_g1_i1	TR81931|c0_g1_i1	TR65157|c0_g1_i1	comp110756_c0_seq1
TRINITY_DN55336_c0_g1_i1	c63828_g1_i1	TR75776|c0_g1_i2	TR59502|c0_g5_i1	comp114981_c0_seq1
TRINITY_DN53438_c0_g1_i1	c65184_g1_i1	TR73404|c0_g1_i1	TR53413|c0_g1_i1	comp69510_c0_seq1
TRINITY_DN63372_c0_g1_i3	c69968_g1_i1	TR87346|c0_g2_i1	TR65699|c0_g1_i3	comp110409_c2_seq1
TRINITY_DN41792_c0_g1_i1	c53189_g1_i1	TR7410|c0_g1_i1	TR69388|c0_g2_i1	comp98116_c0_seq1
TRINITY_DN55736_c0_g1_i1	c62734_g2_i1	TR70277|c0_g2_i3	TR54093|c0_g1_i4	comp111363_c0_seq1
TRINITY_DN52286_c0_g1_i2	c70526_g1_i1	TR89433|c1_g2_i1	TR61839|c1_g2_i1	comp115143_c1_seq3
TRINITY_DN47510_c0_g1_i1	c96297_g1_i1	TR61430|c0_g1_i1	TR72925|c0_g1_i1	comp96190_c1_seq1
TRINITY_DN58099_c2_g1_i1	c67601_g7_i1	TR84260|c0_g1_i1	TR65671|c6_g1_i1	comp91583_c0_seq1
TRINITY_DN52720_c0_g1_i1	c69569_g1_i1	TR85269|c1_g1_i2	TR60539|c0_g3_i1	comp116400_c0_seq1
TRINITY_DN31341_c0_g1_i1	c71645_g5_i1	TR56602|c1_g1_i1	TR63653|c5_g1_i1	comp102425_c1_seq1
TRINITY_DN7895_c0_g1_i1	c63036_g1_i1	TR61733|c0_g1_i1	TR51478|c1_g1_i1	comp109688_c2_seq3
TRINITY_DN50282_c0_g1_i1	c72274_g2_i3	TR88769|c0_g1_i1	TR66809|c1_g1_i2	comp122041_c2_seq2
TRINITY_DN30636_c0_g1_i1	c69287_g1_i1	TR84977|c4_g1_i1	TR59154|c0_g1_i1	comp120543_c5_seq1
TRINITY_DN50873_c1_g1_i1	c60899_g1_i1	TR78253|c0_g1_i1	TR54951|c0_g1_i1	comp106519_c1_seq1
TRINITY_DN64001_c2_g1_i1	c71959_g3_i4	TR79908|c1_g2_i2	TR62303|c0_g2_i1	comp121980_c0_seq5
TRINITY_DN64215_c1_g1_i3	c70609_g8_i1	TR89304|c1_g1_i1	TR67079|c0_g1_i1	comp116252_c9_seq3
TRINITY_DN64580_c0_g1_i1	c74610_g2_i1	TR91178|c0_g4_i1	TR68105|c0_g1_i1	comp119094_c0_seq1
TRINITY_DN48106_c0_g1_i1	c65340_g1_i1	TR80833|c0_g1_i1	TR62671|c1_g1_i1	comp114962_c1_seq1
TRINITY_DN64539_c0_g1_i1	c71633_g1_i1	TR89276|c3_g15_i3	TR66882|c0_g6_i1	comp121212_c0_seq3
TRINITY_DN48724_c0_g1_i1	c71588_g13_i1	TR76914|c0_g1_i1	TR56237|c0_g1_i2	comp104820_c0_seq1
TRINITY_DN59965_c0_g1_i1	c62711_g2_i1	TR87840|c0_g2_i1	TR59718|c0_g1_i2	comp116694_c1_seq2
TRINITY_DN54564_c0_g1_i2	c57360_g2_i1	TR75393|c0_g1_i1	TR34011|c0_g1_i1	comp108253_c0_seq1
TRINITY_DN46481_c0_g1_i2	c68654_g4_i5	TR75286|c0_g1_i2	TR54211|c0_g1_i3	comp114078_c6_seq1
TRINITY_DN38872_c0_g2_i1	c68568_g1_i1	TR74459|c0_g1_i1	TR58316|c0_g1_i1	comp112085_c0_seq1
TRINITY_DN41207_c0_g1_i1	c68775_g4_i1	TR81209|c2_g2_i1	TR60069|c5_g1_i2	comp117312_c5_seq1
TRINITY_DN60197_c1_g2_i1	c70135_g1_i5	TR82585|c4_g2_i1	TR64707|c3_g1_i1	comp119532_c9_seq1
TRINITY_DN53201_c0_g2_i1	c70024_g1_i1	TR87849|c0_g3_i1	TR66662|c0_g2_i1	comp105593_c0_seq1
TRINITY_DN64319_c2_g1_i2	c67600_g1_i1	TR88357|c3_g1_i1	TR68809|c5_g1_i1	comp113048_c2_seq3
TRINITY_DN48585_c0_g1_i1	c60210_g1_i2	TR83927|c0_g1_i2	TR62430|c0_g1_i1	comp111183_c0_seq10
TRINITY_DN64627_c0_g1_i1	c73063_g2_i2	TR90197|c0_g3_i2	TR66626|c3_g1_i1	comp121588_c4_seq3
TRINITY_DN18940_c0_g1_i1	c95344_g1_i1	TR63838|c0_g1_i1	TR28610|c1_g1_i1	comp101038_c8_seq1
TRINITY_DN52434_c0_g1_i2	c68054_g2_i1	TR83339|c1_g2_i2	TR60730|c2_g2_i2	comp115497_c0_seq1
TRINITY_DN63980_c2_g2_i1	c71109_g2_i2	TR68091|c0_g1_i1	TR67113|c0_g1_i7	comp120607_c0_seq4
TRINITY_DN59846_c4_g1_i2	c69997_g2_i5	TR90336|c1_g1_i3	TR69136|c5_g2_i1	comp119844_c8_seq2
TRINITY_DN44098_c1_g1_i1	c47696_g3_i1	TR59951|c0_g1_i1	TR46302|c0_g1_i1	comp116699_c5_seq1
TRINITY_DN54306_c1_g1_i1	c64667_g9_i1	TR83271|c1_g1_i1	TR48142|c0_g1_i1	comp95260_c0_seq1
TRINITY_DN88878_c0_g1_i1	c75200_g6_i2	TR87364|c0_g1_i2	TR65047|c1_g2_i1	comp94061_c0_seq1
TRINITY_DN65582_c0_g1_i1	c63608_g1_i1	TR58741|c0_g4_i1	TR60401|c2_g3_i1	comp96382_c0_seq1
TRINITY_DN61489_c0_g1_i2	c62312_g1_i1	TR76736|c0_g1_i1	TR53984|c0_g4_i1	comp107971_c0_seq1
TRINITY_DN58191_c1_g1_i1	c71875_g4_i1	TR88502|c1_g1_i1	TR67118|c7_g1_i3	comp109668_c0_seq1
TRINITY_DN62073_c1_g1_i1	c73056_g1_i1	TR90444|c1_g1_i1	TR64027|c0_g1_i1	comp108641_c0_seq1
TRINITY_DN52997_c0_g1_i1	c69292_g1_i3	TR80721|c2_g1_i2	TR58726|c1_g1_i1	comp110695_c1_seq2
TRINITY_DN49194_c0_g1_i2	c64330_g1_i2	TR73172|c0_g1_i1	TR51482|c1_g1_i1	comp100593_c1_seq1
TRINITY_DN50061_c0_g1_i1	c36188_g1_i1	TR72134|c0_g1_i2	TR4814|c0_g1_i1	comp119085_c3_seq2
TRINITY_DN42191_c0_g1_i1	c28103_g1_i1	TR72080|c0_g1_i2	TR44723|c0_g1_i1	comp105103_c0_seq1
TRINITY_DN41944_c0_g1_i1	c62827_g1_i1	TR46271|c0_g2_i1	TR59277|c8_g1_i1	comp117507_c3_seq3
TRINITY_DN64415_c2_g1_i2	c69388_g6_i1	TR86774|c2_g1_i1	TR65716|c3_g1_i4	comp120019_c1_seq6
TRINITY_DN15842_c1_g1_i1	c4248_g1_i1	TR76784|c1_g1_i1	TR61621|c1_g1_i1	comp102459_c0_seq1
TRINITY_DN58193_c1_g2_i1	c58689_g1_i1	TR68244|c1_g1_i1	TR40138|c0_g1_i1	comp120792_c1_seq1
TRINITY_DN43395_c0_g2_i1	c75019_g6_i1	TR68894|c0_g1_i1	TR64523|c3_g1_i2	comp101686_c0_seq1
TRINITY_DN58165_c0_g1_i1	c75024_g3_i1	TR88090|c0_g2_i1	TR61124|c0_g1_i1	comp114836_c1_seq11
TRINITY_DN63378_c0_g1_i8	c66447_g10_i2	TR85207|c0_g2_i1	TR60716|c0_g1_i2	comp116835_c1_seq3
TRINITY_DN36978_c0_g1_i1	c74923_g1_i2	TR88100|c0_g1_i3	TR64492|c0_g1_i5	comp107796_c1_seq2
TRINITY_DN52166_c0_g3_i1	c65353_g1_i2	TR86403|c3_g1_i1	TR57886|c0_g1_i1	comp111717_c1_seq6
TRINITY_DN50208_c0_g1_i1	c70905_g1_i1	TR77205|c0_g1_i1	TR66840|c0_g1_i2	comp95776_c0_seq1
TRINITY_DN58371_c0_g1_i2	c71750_g4_i1	TR83894|c2_g3_i1	TR61810|c0_g1_i1	comp115820_c0_seq1
TRINITY_DN64610_c1_g1_i1	c61961_g1_i1	TR78740|c0_g3_i1	TR51891|c0_g1_i1	comp121079_c8_seq6
TRINITY_DN37805_c0_g1_i1	c72911_g2_i1	TR56056|c0_g1_i1	TR47192|c0_g1_i6	comp109370_c1_seq1
TRINITY_DN54763_c0_g1_i2	c67630_g4_i2	TR84378|c6_g1_i1	TR64146|c0_g1_i2	comp113133_c2_seq2
TRINITY_DN56137_c0_g1_i1	c68033_g1_i2	TR82269|c1_g4_i1	TR67398|c0_g1_i1	comp116816_c3_seq1
TRINITY_DN47210_c0_g1_i1	c61450_g1_i1	TR61946|c0_g1_i1	TR37764|c0_g1_i2	comp97254_c0_seq1
TRINITY_DN57874_c0_g1_i5	c69547_g1_i5	TR79255|c0_g2_i2	TR66104|c0_g1_i4	comp109913_c0_seq3
TRINITY_DN55269_c0_g1_i1	c10713_g1_i1	TR33854|c1_g1_i1	TR17032|c0_g1_i1	comp69221_c0_seq1
TRINITY_DN50270_c0_g1_i1	c68833_g1_i1	TR81020|c1_g2_i1	TR62363|c2_g1_i5	comp106624_c0_seq1
TRINITY_DN64256_c2_g1_i6	c74031_g4_i3	TR86899|c1_g1_i1	TR65885|c2_g2_i2	comp121017_c1_seq7
TRINITY_DN651_c0_g1_i1	c75457_g3_i1	TR76246|c0_g2_i1	TR68780|c5_g2_i10	comp118233_c0_seq19
TRINITY_DN65024_c1_g1_i2	c75751_g4_i1	TR90648|c0_g1_i2	TR68466|c0_g1_i3	comp118206_c1_seq1
TRINITY_DN59967_c0_g12_i1	c74134_g6_i1	TR76189|c1_g1_i4	TR67266|c0_g1_i1	comp114896_c0_seq1
TRINITY_DN57174_c0_g2_i1	c62356_g1_i3	TR54584|c0_g1_i2	TR38042|c0_g1_i1	comp112742_c6_seq1
TRINITY_DN60957_c0_g2_i3	c73030_g7_i1	TR88986|c1_g1_i1	TR56468|c1_g1_i1	comp120905_c0_seq2
TRINITY_DN46113_c0_g1_i1	c62555_g1_i1	TR85879|c0_g1_i5	TR55268|c0_g1_i1	comp115311_c0_seq1
TRINITY_DN44135_c0_g1_i1	c53920_g2_i1	TR70243|c2_g2_i1	TR52488|c1_g1_i1	comp56817_c0_seq1
TRINITY_DN38514_c0_g1_i1	c73578_g1_i3	TR76291|c1_g1_i3	TR51743|c0_g1_i1	comp96411_c0_seq1
TRINITY_DN60956_c5_g1_i1	c73460_g2_i1	TR84275|c0_g1_i3	TR64231|c1_g1_i5	comp111817_c0_seq2
TRINITY_DN62883_c1_g1_i3	c75601_g1_i1	TR85585|c4_g2_i1	TR62937|c0_g1_i1	comp119995_c1_seq8
TRINITY_DN63000_c0_g1_i2	c74096_g2_i3	TR90510|c1_g1_i4	TR67121|c0_g1_i2	comp120224_c0_seq3
TRINITY_DN55387_c1_g1_i1	c63342_g1_i1	TR66868|c0_g1_i1	TR58043|c0_g1_i1	comp92676_c0_seq1
TRINITY_DN60192_c0_g1_i1	c66548_g1_i1	TR85351|c0_g2_i1	TR62604|c0_g1_i1	comp118693_c0_seq1
TRINITY_DN63010_c0_g1_i1	c69812_g1_i2	TR90613|c0_g3_i2	TR67709|c1_g2_i1	comp110576_c0_seq1
TRINITY_DN87595_c0_g1_i1	c97524_g1_i1	TR61574|c0_g1_i1	TR41261|c0_g1_i1	comp43592_c0_seq1
TRINITY_DN59723_c0_g1_i1	c70741_g1_i4	TR90126|c0_g1_i7	TR66255|c0_g1_i1	comp117405_c4_seq1
TRINITY_DN57393_c0_g1_i1	c62173_g1_i1	TR86442|c0_g1_i1	TR51024|c0_g1_i1	comp109728_c0_seq1
TRINITY_DN61308_c5_g1_i3	c74679_g1_i2	TR84283|c2_g1_i1	TR63705|c0_g1_i1	comp116451_c5_seq2
TRINITY_DN56132_c0_g1_i1	c71385_g2_i6	TR84658|c0_g1_i3	TR64842|c0_g1_i2	comp116949_c5_seq5
TRINITY_DN45671_c0_g1_i1	c65285_g1_i1	TR80075|c0_g1_i4	TR52779|c2_g1_i1	comp103930_c0_seq1
TRINITY_DN52714_c0_g2_i1	c68562_g7_i2	TR87932|c3_g1_i2	TR63461|c2_g1_i4	comp116637_c5_seq1
TRINITY_DN15832_c0_g1_i1	c51256_g1_i1	TR71783|c0_g1_i1	TR56374|c0_g1_i1	comp123528_c0_seq1
TRINITY_DN166365_c0_g1_i1	c35998_g1_i1	TR83956|c3_g1_i1	TR20765|c0_g1_i1	comp119026_c4_seq3
TRINITY_DN54974_c0_g1_i1	c63720_g1_i1	TR80593|c0_g1_i1	TR54837|c0_g1_i1	comp97420_c0_seq1
TRINITY_DN57070_c0_g1_i1	c60648_g1_i1	TR69239|c0_g1_i1	TR45472|c0_g1_i1	comp104783_c0_seq2
TRINITY_DN221_c0_g1_i1	c68990_g1_i1	TR83202|c1_g1_i1	TR68772|c5_g2_i1	comp110242_c2_seq13
TRINITY_DN49644_c0_g1_i2	c60303_g1_i1	TR76397|c0_g1_i2	TR51037|c0_g1_i1	comp55268_c0_seq1
TRINITY_DN37703_c0_g2_i1	c59307_g1_i3	TR86881|c0_g1_i1	TR44404|c0_g1_i2	comp106679_c0_seq2
TRINITY_DN38924_c1_g1_i1	c70364_g1_i1	TR153583|c0_g1_i1	TR17797|c0_g2_i1	comp107607_c0_seq1
TRINITY_DN36120_c0_g1_i1	c60673_g1_i1	TR68345|c0_g1_i1	TR928|c0_g1_i1	comp116980_c0_seq1
TRINITY_DN63070_c1_g1_i5	c72414_g1_i1	TR84131|c3_g1_i5	TR60488|c1_g2_i3	comp118873_c0_seq13
TRINITY_DN59053_c0_g2_i4	c25575_g1_i1	TR81224|c0_g1_i1	TR50098|c0_g1_i2	comp102382_c1_seq1
TRINITY_DN65338_c3_g4_i1	c75509_g2_i1	TR92107|c6_g1_i5	TR69575|c2_g1_i1	comp122390_c0_seq3
TRINITY_DN50248_c0_g1_i2	c72737_g3_i2	TR91513|c3_g1_i4	TR65621|c1_g1_i5	comp118348_c1_seq6
TRINITY_DN60646_c4_g2_i1	c71760_g1_i7	TR77620|c2_g1_i1	TR52706|c0_g1_i1	comp116585_c6_seq1
TRINITY_DN47627_c0_g1_i1	c63236_g1_i1	TR69482|c1_g1_i1	TR30374|c0_g1_i1	comp104773_c0_seq1
TRINITY_DN62558_c1_g2_i15	c69201_g1_i3	TR73671|c0_g1_i4	TR68433|c1_g1_i3	comp113780_c3_seq17
TRINITY_DN62152_c0_g1_i2	c73259_g3_i4	TR80636|c0_g2_i7	TR61977|c1_g2_i5	comp114162_c1_seq1
TRINITY_DN36265_c0_g1_i1	c64412_g3_i1	TR82123|c4_g2_i1	TR36645|c1_g1_i1	comp113587_c8_seq1
TRINITY_DN107150_c0_g1_i1	c2852_g2_i1	TR74498|c1_g1_i1	TR82154|c0_g1_i1	comp116274_c0_seq1
TRINITY_DN58965_c1_g2_i1	c68456_g1_i1	TR89038|c0_g1_i1	TR62006|c0_g1_i1	comp121022_c2_seq17
TRINITY_DN60646_c4_g4_i1	c70805_g2_i1	TR77620|c1_g1_i1	TR52449|c0_g2_i1	comp100132_c1_seq1
TRINITY_DN62044_c1_g1_i1	c68126_g1_i1	TR89649|c0_g1_i1	TR65098|c0_g2_i2	comp99329_c0_seq1
TRINITY_DN28835_c0_g1_i1	c65399_g2_i1	TR84226|c0_g3_i1	TR60701|c0_g1_i2	comp97406_c0_seq1
TRINITY_DN45973_c0_g1_i1	c140_g1_i1	TR85763|c1_g2_i1	TR45766|c0_g1_i1	comp115959_c0_seq1
TRINITY_DN63365_c0_g1_i1	c67561_g3_i1	TR85846|c4_g2_i1	TR65284|c0_g1_i1	comp119920_c1_seq1
TRINITY_DN59194_c0_g1_i2	c67345_g1_i2	TR89770|c0_g1_i11	TR68606|c2_g1_i1	comp108750_c1_seq1
TRINITY_DN59459_c1_g1_i2	c74992_g1_i1	TR90635|c0_g1_i1	TR67509|c1_g1_i1	comp117224_c1_seq2
TRINITY_DN60289_c0_g1_i2	c75701_g2_i3	TR87855|c4_g1_i1	TR60286|c0_g1_i2	comp117362_c5_seq10
TRINITY_DN52367_c0_g1_i4	c71200_g3_i1	TR71793|c0_g1_i3	TR48086|c0_g1_i3	comp122106_c1_seq4
TRINITY_DN58818_c0_g1_i1	c52361_g2_i1	TR82123|c0_g1_i1	TR60556|c0_g1_i1	comp109008_c0_seq2
TRINITY_DN59739_c0_g1_i5	c72666_g1_i1	TR79226|c0_g1_i4	TR57901|c0_g3_i1	comp117043_c0_seq30
TRINITY_DN43858_c0_g1_i3	c41198_g1_i1	TR56819|c0_g1_i1	TR37292|c0_g1_i1	comp54386_c0_seq1
TRINITY_DN147650_c0_g1_i1	c51582_g2_i1	TR75728|c0_g1_i1	TR42270|c0_g1_i1	comp116535_c8_seq1
TRINITY_DN37991_c0_g1_i1	c68412_g1_i1	TR71098|c2_g1_i1	TR53268|c0_g1_i1	comp100752_c0_seq1
TRINITY_DN49791_c0_g1_i1	c60401_g2_i1	TR70753|c1_g1_i1	TR42810|c1_g1_i1	comp111751_c2_seq2
TRINITY_DN55728_c0_g1_i1	c64900_g1_i1	TR84619|c2_g1_i1	TR60542|c0_g1_i1	comp119461_c8_seq2
TRINITY_DN44776_c1_g2_i1	c75075_g5_i1	TR84462|c0_g1_i1	TR44866|c0_g1_i1	comp118096_c2_seq1
TRINITY_DN18739_c0_g1_i1	c64675_g3_i1	TR55910|c0_g1_i1	TR51526|c0_g1_i1	comp88995_c0_seq1
TRINITY_DN68157_c0_g1_i1	c66595_g1_i2	TR75694|c0_g1_i1	TR52903|c0_g1_i1	comp82334_c0_seq1
TRINITY_DN53854_c0_g1_i1	c69701_g1_i1	TR78115|c0_g1_i1	TR65034|c0_g1_i1	comp112768_c2_seq1
TRINITY_DN7762_c0_g2_i1	c57071_g1_i2	TR91962|c1_g1_i2	TR48026|c0_g1_i2	comp113301_c4_seq2
TRINITY_DN64721_c1_g1_i3	c74561_g5_i1	TR85630|c0_g2_i3	TR52377|c0_g1_i1	comp121888_c0_seq9
TRINITY_DN64420_c1_g1_i2	c73908_g3_i1	TR81849|c0_g1_i1	TR69119|c3_g9_i1	comp115588_c0_seq15
TRINITY_DN54620_c0_g2_i5	c68711_g2_i8	TR59264|c0_g1_i1	TR48790|c0_g2_i1	comp63008_c0_seq1
TRINITY_DN65213_c3_g1_i2	c69829_g1_i1	TR89386|c0_g19_i1	TR63864|c2_g8_i1	comp120524_c1_seq1
TRINITY_DN62117_c0_g1_i1	c70239_g1_i1	TR86512|c0_g1_i1	TR67244|c1_g1_i1	comp111729_c0_seq1
TRINITY_DN62846_c7_g1_i1	c69391_g1_i1	TR71800|c0_g1_i2	TR53177|c0_g1_i7	comp107047_c0_seq1
TRINITY_DN53165_c0_g1_i2	c8585_g1_i1	TR75395|c0_g2_i1	TR55361|c0_g1_i2	comp109808_c0_seq3
TRINITY_DN51847_c0_g1_i1	c65905_g1_i2	TR87446|c0_g3_i1	TR57126|c0_g1_i1	comp111362_c0_seq1
TRINITY_DN55356_c0_g1_i1	c75037_g3_i1	TR91696|c0_g7_i3	TR68063|c1_g1_i1	comp120394_c4_seq19
TRINITY_DN3132_c0_g2_i1	c25195_g1_i1	TR67849|c0_g1_i1	TR43270|c0_g1_i1	comp69257_c0_seq1
TRINITY_DN37814_c0_g1_i1	c72657_g2_i4	TR82568|c7_g4_i2	TR63335|c3_g1_i6	comp121979_c1_seq8
TRINITY_DN56410_c1_g1_i2	c67267_g3_i1	TR90738|c0_g2_i3	TR65975|c0_g1_i5	comp108965_c0_seq1
TRINITY_DN42848_c0_g1_i1	c68060_g2_i1	TR88014|c0_g1_i1	TR62539|c0_g1_i2	comp121529_c2_seq1
TRINITY_DN50999_c0_g1_i1	c65925_g2_i1	TR81489|c0_g4_i4	TR63442|c0_g2_i3	comp111429_c1_seq1
TRINITY_DN38251_c0_g1_i1	c38749_g1_i1	TR70563|c0_g1_i1	TR5418|c0_g1_i1	comp119683_c4_seq1
TRINITY_DN53871_c0_g1_i1	c54629_g1_i1	TR76705|c1_g1_i1	TR151002|c0_g1_i1	comp106450_c1_seq1
TRINITY_DN27642_c0_g1_i1	c65057_g3_i2	TR81178|c1_g2_i1	TR55354|c2_g1_i1	comp117018_c6_seq28
TRINITY_DN48501_c0_g1_i1	c70517_g1_i1	TR83928|c0_g1_i1	TR67675|c9_g1_i1	comp114843_c4_seq1
TRINITY_DN64216_c2_g1_i2	c65568_g2_i1	TR85542|c3_g7_i1	TR61017|c2_g1_i1	comp115513_c2_seq1
TRINITY_DN62819_c5_g2_i1	c73129_g7_i1	TR82936|c5_g2_i1	TR68622|c1_g3_i2	comp111042_c1_seq3
TRINITY_DN63379_c0_g1_i3	c69948_g1_i1	TR83839|c1_g4_i2	TR59145|c0_g1_i1	comp121263_c1_seq4
TRINITY_DN61183_c0_g1_i1	c72891_g3_i1	TR81837|c1_g1_i1	TR65744|c0_g1_i1	comp119974_c3_seq1
TRINITY_DN57375_c0_g2_i1	c67979_g7_i1	TR86770|c0_g1_i12	TR57040|c2_g1_i1	comp117071_c1_seq1
TRINITY_DN51271_c0_g1_i1	c72080_g1_i1	TR86570|c0_g6_i1	TR66524|c3_g1_i3	comp111873_c0_seq2
TRINITY_DN35755_c0_g1_i1	c47495_g1_i1	TR76239|c0_g1_i1	TR60124|c1_g1_i2	comp114959_c3_seq1
TRINITY_DN60199_c2_g5_i1	c57793_g1_i1	TR65030|c0_g1_i1	TR66109|c4_g1_i2	comp110079_c0_seq3
TRINITY_DN126773_c0_g1_i1	c66166_g1_i1	TR80934|c5_g1_i1	TR64573|c15_g2_i1	comp123357_c1_seq1
TRINITY_DN46917_c0_g1_i1	c67512_g1_i1	TR84967|c0_g15_i1	TR60061|c0_g6_i1	comp68429_c0_seq1
TRINITY_DN64095_c3_g1_i1	c73957_g5_i7	TR87654|c0_g1_i1	TR68470|c1_g1_i1	comp119980_c7_seq1
TRINITY_DN62992_c4_g1_i2	c68447_g4_i2	TR72737|c2_g1_i3	TR67117|c2_g2_i1	comp116791_c2_seq6
TRINITY_DN54060_c0_g2_i1	c69514_g3_i1	TR82164|c0_g1_i3	TR66259|c3_g1_i1	comp114594_c1_seq1
TRINITY_DN48572_c0_g1_i1	c67091_g1_i1	TR81698|c0_g1_i1	TR64529|c0_g1_i1	comp115994_c0_seq1
TRINITY_DN62143_c0_g3_i2	c75455_g1_i3	TR86758|c0_g3_i1	TR68419|c4_g1_i1	comp102715_c2_seq1
TRINITY_DN41356_c0_g1_i1	c69469_g1_i1	TR78522|c0_g1_i1	TR32900|c0_g1_i1	comp116624_c7_seq1
TRINITY_DN50417_c1_g1_i2	c74169_g2_i3	TR82280|c1_g1_i3	TR61900|c1_g1_i7	comp109020_c3_seq1
TRINITY_DN63158_c2_g1_i1	c72192_g6_i1	TR90393|c0_g3_i1	TR65442|c1_g1_i1	comp120010_c1_seq1
TRINITY_DN19622_c0_g1_i1	c61249_g1_i1	TR74493|c0_g1_i1	TR59488|c0_g1_i1	comp107069_c0_seq4
TRINITY_DN54932_c0_g1_i2	c73945_g2_i3	TR82881|c4_g1_i1	TR68450|c1_g3_i4	comp115081_c5_seq4
TRINITY_DN58968_c7_g4_i2	c71539_g1_i2	TR89865|c0_g5_i1	TR61577|c0_g2_i1	comp111197_c0_seq1
TRINITY_DN57784_c2_g1_i1	c73760_g5_i1	TR83499|c2_g1_i1	TR56939|c6_g1_i5	comp110937_c1_seq1
TRINITY_DN45747_c0_g1_i1	c74177_g1_i3	TR88340|c1_g4_i1	TR67520|c0_g6_i2	comp109818_c2_seq4
TRINITY_DN29279_c0_g1_i1	c70574_g1_i2	TR76434|c2_g7_i1	TR53974|c0_g1_i1	comp107498_c2_seq1
TRINITY_DN59389_c11_g1_i1	c25405_g1_i1	TR80783|c2_g1_i1	TR61200|c2_g2_i4	comp119576_c6_seq1
TRINITY_DN63735_c0_g1_i1	c67395_g1_i2	TR81872|c1_g2_i1	TR59560|c0_g1_i1	comp110993_c0_seq1
TRINITY_DN11843_c0_g3_i1	c60126_g1_i1	TR64730|c0_g1_i1	TR35673|c0_g1_i3	comp115723_c2_seq1
TRINITY_DN60047_c5_g1_i1	c72123_g1_i2	TR84682|c1_g4_i1	TR65732|c0_g1_i3	comp117687_c4_seq1
TRINITY_DN62806_c0_g1_i1	c68606_g6_i1	TR92086|c2_g1_i1	TR63339|c0_g2_i1	comp119508_c0_seq1
TRINITY_DN51612_c1_g1_i1	c61562_g2_i1	TR78633|c0_g2_i1	TR52723|c0_g1_i2	comp113566_c4_seq4
TRINITY_DN48109_c0_g1_i1	c64989_g3_i1	TR84550|c1_g1_i2	TR69023|c0_g6_i2	comp118755_c0_seq1
TRINITY_DN47461_c0_g1_i1	c64148_g1_i1	TR79781|c0_g1_i2	TR56978|c0_g1_i1	comp104802_c0_seq4
TRINITY_DN87511_c0_g1_i1	c68802_g3_i2	TR87885|c0_g1_i1	TR68923|c0_g1_i1	comp89541_c3_seq1
TRINITY_DN60724_c3_g2_i1	c69568_g1_i6	TR81807|c0_g1_i3	TR56141|c0_g3_i2	comp111101_c8_seq6
TRINITY_DN36645_c0_g2_i1	c60038_g1_i1	TR77684|c0_g1_i1	TR49367|c0_g1_i1	comp89061_c1_seq1
TRINITY_DN44362_c0_g1_i1	c57719_g1_i1	TR73535|c0_g1_i2	TR61268|c0_g1_i3	comp95154_c0_seq2
TRINITY_DN35468_c1_g1_i1	c74172_g4_i1	TR65975|c1_g1_i1	TR61403|c2_g1_i1	comp117520_c11_seq1
TRINITY_DN59512_c0_g1_i11	c63461_g1_i1	TR90735|c0_g2_i1	TR59835|c0_g1_i1	comp121955_c4_seq1
TRINITY_DN47816_c0_g1_i1	c53051_g1_i1	TR66634|c0_g1_i1	TR45746|c0_g1_i1	comp108725_c4_seq1
TRINITY_DN58002_c0_g1_i1	c67903_g1_i2	TR86038|c0_g1_i2	TR53731|c0_g1_i1	comp112596_c1_seq1
TRINITY_DN57737_c0_g1_i2	c54805_g1_i5	TR78339|c3_g2_i1	TR36281|c0_g1_i1	comp116377_c5_seq1
TRINITY_DN52128_c1_g1_i3	c68308_g1_i1	TR81441|c0_g1_i1	TR57202|c0_g1_i1	comp105515_c1_seq1
TRINITY_DN165753_c0_g1_i1	c65277_g1_i1	TR72479|c0_g1_i1	TR58585|c0_g1_i1	comp87092_c0_seq1
TRINITY_DN60601_c0_g1_i2	c67728_g1_i1	TR87777|c1_g1_i2	TR66431|c2_g1_i1	comp111686_c2_seq3
TRINITY_DN61026_c0_g1_i1	c60206_g1_i1	TR80986|c0_g1_i1	TR64479|c3_g1_i1	comp111478_c1_seq1
TRINITY_DN56609_c0_g1_i1	c66395_g2_i6	TR75085|c0_g2_i1	TR48750|c0_g1_i1	comp106148_c0_seq3
TRINITY_DN29158_c0_g2_i1	c57965_g1_i2	TR84406|c0_g5_i1	TR38224|c0_g1_i2	comp111713_c3_seq1
TRINITY_DN48404_c0_g1_i1	c61226_g1_i1	TR64457|c0_g1_i1	TR57935|c0_g1_i1	comp109092_c1_seq1
TRINITY_DN58275_c0_g1_i1	c1195_g1_i2	TR73524|c0_g1_i1	TR56589|c0_g1_i3	comp121446_c1_seq1
TRINITY_DN43982_c0_g1_i1	c62074_g1_i1	TR83454|c0_g1_i1	TR58431|c0_g1_i2	comp120419_c3_seq1
TRINITY_DN56503_c0_g1_i2	c68453_g1_i1	TR77990|c0_g3_i2	TR54768|c0_g1_i2	comp104695_c0_seq1
TRINITY_DN126643_c0_g1_i1	c74937_g4_i1	TR82525|c7_g1_i2	TR62570|c2_g1_i1	comp119351_c3_seq3
TRINITY_DN29124_c0_g1_i1	c66206_g1_i1	TR86810|c0_g1_i1	TR60713|c0_g1_i1	comp94033_c0_seq1
TRINITY_DN55608_c1_g1_i1	c54942_g1_i1	TR88866|c1_g2_i1	TR60751|c0_g6_i1	comp118898_c2_seq1
TRINITY_DN65231_c0_g2_i1	c74771_g1_i1	TR89862|c0_g1_i2	TR69269|c0_g2_i1	comp122127_c3_seq2
TRINITY_DN56192_c0_g1_i3	c1658_g1_i1	TR63404|c0_g1_i1	TR49374|c0_g1_i1	comp97499_c0_seq2
TRINITY_DN61729_c5_g1_i6	c69566_g4_i1	TR76281|c0_g1_i1	TR68825|c4_g1_i1	comp120378_c0_seq2
TRINITY_DN123543_c0_g1_i1	c37357_g1_i1	TR63028|c0_g1_i1	TR41400|c0_g1_i1	comp51314_c0_seq1
TRINITY_DN62683_c3_g4_i1	c67025_g1_i1	TR82594|c0_g1_i1	TR56317|c1_g1_i1	comp119154_c0_seq10
TRINITY_DN58540_c4_g1_i2	c69056_g5_i1	TR76520|c0_g2_i1	TR59613|c0_g1_i1	comp114397_c1_seq4
TRINITY_DN59135_c0_g3_i1	c70260_g4_i1	TR89650|c6_g1_i1	TR51618|c0_g1_i1	comp116845_c4_seq4
TRINITY_DN59389_c2_g1_i1	c65211_g1_i2	TR80620|c0_g1_i1	TR58775|c0_g1_i1	comp93704_c0_seq1
TRINITY_DN49406_c0_g1_i1	c75041_g3_i2	TR80251|c0_g2_i2	TR69495|c2_g1_i4	comp118670_c9_seq1
TRINITY_DN110050_c0_g1_i1	c68597_g5_i1	TR58430|c0_g1_i1	TR34085|c0_g1_i1	comp115025_c1_seq5
TRINITY_DN63893_c1_g1_i2	c75640_g9_i1	TR89747|c0_g2_i1	TR68442|c2_g2_i3	comp117601_c0_seq2
TRINITY_DN34474_c0_g1_i1	c50007_g1_i1	TR73296|c0_g1_i3	TR53957|c0_g2_i1	comp69390_c1_seq1
TRINITY_DN63696_c0_g1_i1	c73371_g2_i1	TR91329|c0_g3_i3	TR67905|c0_g1_i1	comp115636_c0_seq1
TRINITY_DN53924_c0_g1_i1	c61644_g1_i1	TR54813|c0_g1_i1	TR51811|c0_g1_i1	comp93256_c1_seq1
TRINITY_DN62750_c1_g4_i1	c70205_g9_i1	TR74146|c1_g1_i1	TR46492|c0_g1_i1	comp121641_c2_seq1
TRINITY_DN164331_c0_g1_i1	c42486_g1_i1	TR52453|c0_g1_i1	TR26073|c0_g1_i1	comp114544_c2_seq1
TRINITY_DN39045_c0_g1_i2	c59054_g1_i2	TR91090|c0_g1_i1	TR45034|c0_g1_i1	comp117480_c6_seq4
TRINITY_DN54845_c0_g1_i1	c38987_g1_i1	TR74223|c0_g1_i1	TR65395|c1_g1_i4	comp121759_c2_seq1
TRINITY_DN27924_c0_g1_i1	c72446_g3_i2	TR37885|c0_g1_i1	TR48093|c0_g1_i1	comp117945_c2_seq2
TRINITY_DN96491_c0_g1_i1	c53145_g1_i2	TR59121|c0_g1_i1	TR45227|c0_g1_i1	comp53981_c0_seq1
TRINITY_DN47204_c0_g1_i1	c65517_g1_i1	TR80270|c0_g1_i1	TR57690|c1_g1_i2	comp111927_c1_seq1
TRINITY_DN1481_c1_g1_i1	c69924_g1_i1	TR89717|c0_g1_i3	TR69390|c1_g2_i1	comp94738_c1_seq1
TRINITY_DN58543_c0_g1_i1	c63670_g1_i1	TR82094|c0_g1_i2	TR68423|c2_g2_i1	comp118172_c0_seq1
TRINITY_DN59253_c0_g1_i2	c60473_g1_i3	TR75292|c0_g1_i3	TR60144|c1_g1_i1	comp114858_c8_seq4
TRINITY_DN48758_c0_g1_i1	c70015_g4_i1	TR88445|c1_g3_i1	TR64827|c0_g1_i1	comp114204_c8_seq3
TRINITY_DN147696_c0_g1_i1	c48874_g1_i1	TR77284|c0_g1_i1	TR58364|c0_g1_i1	comp98046_c0_seq2
TRINITY_DN28326_c0_g1_i1	c63074_g1_i1	TR83364|c4_g1_i1	TR56744|c10_g2_i1	comp102662_c0_seq1
TRINITY_DN52904_c0_g1_i1	c74411_g2_i3	TR70631|c0_g1_i1	TR61218|c1_g2_i1	comp115411_c7_seq1
TRINITY_DN61522_c0_g1_i1	c75631_g1_i3	TR88537|c0_g1_i1	TR68025|c4_g1_i1	comp119027_c0_seq6
TRINITY_DN28151_c0_g1_i1	c61564_g3_i1	TR80008|c2_g1_i1	TR58804|c0_g2_i1	comp59674_c0_seq1
TRINITY_DN62948_c2_g1_i2	c60261_g1_i1	TR77474|c0_g1_i2	TR59378|c7_g1_i1	comp115675_c2_seq2
TRINITY_DN51708_c0_g2_i8	c54420_g1_i1	TR79142|c1_g1_i1	TR50851|c0_g1_i1	comp106502_c5_seq1
TRINITY_DN48928_c0_g3_i2	c70761_g2_i1	TR82466|c0_g1_i2	TR56689|c1_g1_i2	comp108449_c0_seq8
TRINITY_DN31488_c0_g1_i2	c72726_g1_i2	TR80709|c0_g1_i1	TR56658|c0_g1_i2	comp69401_c0_seq1
TRINITY_DN51578_c0_g1_i1	c67406_g1_i1	TR83151|c1_g1_i1	TR60468|c0_g1_i2	comp115531_c2_seq2
TRINITY_DN58477_c0_g1_i2	c73152_g2_i3	TR86774|c3_g1_i3	TR65716|c2_g1_i1	comp120019_c1_seq13
TRINITY_DN37958_c0_g1_i2	c69664_g11_i1	TR91339|c3_g1_i1	TR60612|c2_g1_i1	comp91174_c0_seq1
TRINITY_DN64915_c2_g4_i1	c75124_g2_i1	TR90495|c5_g1_i7	TR66945|c10_g5_i1	comp122331_c3_seq2
TRINITY_DN59952_c3_g1_i1	c70379_g10_i1	TR85037|c1_g1_i3	TR59381|c2_g3_i1	comp115985_c1_seq4
TRINITY_DN63337_c1_g2_i1	c73783_g7_i3	TR80180|c2_g1_i2	TR64135|c2_g2_i6	comp119507_c4_seq19
TRINITY_DN124848_c0_g1_i1	c65883_g1_i1	TR84181|c0_g1_i1	TR62395|c0_g1_i1	comp95671_c0_seq1
TRINITY_DN54225_c0_g1_i2	c67967_g2_i1	TR80782|c0_g1_i1	TR47436|c0_g2_i1	comp104723_c1_seq1
TRINITY_DN37289_c0_g1_i1	c70029_g4_i1	TR90204|c1_g1_i3	TR59421|c0_g1_i1	comp115626_c2_seq1
TRINITY_DN29891_c0_g3_i1	c62860_g1_i1	TR83769|c0_g1_i1	TR61423|c0_g1_i1	comp97966_c0_seq1
TRINITY_DN56022_c0_g1_i1	c71639_g1_i1	TR87805|c0_g1_i2	TR58835|c0_g1_i1	comp115138_c0_seq1
TRINITY_DN54995_c0_g1_i1	c65296_g2_i2	TR79467|c2_g1_i2	TR58405|c0_g1_i1	comp108569_c1_seq1
TRINITY_DN57059_c0_g1_i1	c55239_g2_i1	TR77172|c1_g1_i4	TR50253|c0_g2_i1	comp116313_c1_seq3
TRINITY_DN53256_c0_g1_i1	c73688_g2_i1	TR83980|c0_g2_i1	TR58909|c0_g1_i1	comp119871_c0_seq2
TRINITY_DN59165_c3_g1_i1	c71049_g1_i1	TR84063|c5_g1_i1	TR54574|c1_g1_i1	comp112879_c1_seq1
TRINITY_DN59545_c1_g4_i2	c74985_g1_i1	TR71368|c0_g1_i2	TR52404|c0_g1_i1	comp107513_c1_seq1
TRINITY_DN40032_c0_g1_i1	c59490_g1_i1	TR71283|c0_g1_i2	TR41455|c0_g1_i1	comp112304_c0_seq4
TRINITY_DN63382_c5_g1_i6	c74468_g1_i7	TR89082|c1_g2_i2	TR67845|c5_g1_i1	comp120627_c0_seq3
TRINITY_DN62648_c0_g1_i1	c71721_g5_i1	TR84277|c0_g1_i2	TR63555|c0_g2_i1	comp111275_c0_seq1
TRINITY_DN46449_c0_g1_i1	c60588_g1_i1	TR72842|c0_g1_i1	TR53311|c0_g1_i1	comp109221_c1_seq2
TRINITY_DN58139_c0_g1_i1	c71771_g6_i1	TR79182|c0_g1_i1	TR63137|c7_g1_i1	comp114836_c1_seq3
TRINITY_DN100661_c0_g1_i1	c181501_g1_i1	TR13836|c0_g1_i1	TR18422|c0_g1_i1	comp162873_c0_seq1
TRINITY_DN57254_c0_g3_i1	c71455_g5_i1	TR71731|c0_g1_i1	TR66601|c5_g1_i1	comp117221_c1_seq1
TRINITY_DN60632_c3_g2_i1	c71091_g2_i4	TR85060|c1_g1_i3	TR68099|c1_g1_i3	comp121000_c0_seq3
TRINITY_DN49704_c0_g1_i2	c69114_g1_i2	TR90270|c0_g5_i1	TR66395|c1_g1_i3	comp113848_c0_seq5
TRINITY_DN62803_c0_g1_i1	c72764_g7_i1	TR88914|c0_g1_i1	TR57224|c0_g1_i3	comp113130_c0_seq1
TRINITY_DN62636_c0_g1_i1	c70923_g8_i3	TR83310|c2_g1_i1	TR60347|c7_g7_i1	comp114171_c1_seq1
TRINITY_DN49888_c1_g1_i1	c43012_g1_i1	TR72654|c0_g1_i1	TR59049|c0_g1_i1	comp105302_c1_seq1
TRINITY_DN53959_c0_g1_i8	c70768_g1_i3	TR81109|c4_g1_i3	TR63841|c1_g1_i5	comp108331_c0_seq3
TRINITY_DN59323_c0_g1_i4	c68650_g1_i1	TR85329|c1_g1_i1	TR58138|c0_g1_i1	comp114349_c0_seq6
TRINITY_DN37801_c1_g1_i1	c42084_g1_i1	TR64927|c0_g1_i1	TR51814|c0_g1_i1	comp87973_c0_seq1
TRINITY_DN44408_c0_g1_i1	c55593_g1_i2	TR85821|c6_g1_i2	TR35935|c0_g1_i1	comp89392_c1_seq3
TRINITY_DN60924_c0_g1_i1	c65448_g1_i1	TR81462|c0_g1_i1	TR58057|c0_g1_i1	comp111921_c0_seq1
TRINITY_DN49447_c0_g1_i4	c64667_g3_i3	TR81659|c1_g3_i3	TR56596|c0_g1_i2	comp112298_c3_seq1
TRINITY_DN54548_c1_g1_i1	c62930_g1_i4	TR79932|c3_g3_i1	TR62030|c0_g1_i1	comp109934_c1_seq2
TRINITY_DN39146_c0_g1_i1	c58653_g1_i3	TR48676|c0_g1_i1	TR48364|c0_g1_i2	comp54428_c0_seq1
TRINITY_DN56039_c0_g1_i1	c71000_g2_i1	TR66142|c0_g1_i1	TR68022|c1_g1_i1	comp119576_c0_seq1
TRINITY_DN55196_c1_g2_i1	c62101_g6_i1	TR75108|c3_g3_i3	TR57687|c2_g1_i1	comp107398_c1_seq2
TRINITY_DN60433_c0_g1_i1	c75627_g1_i1	TR82731|c0_g3_i1	TR68790|c2_g2_i1	comp120465_c3_seq1
TRINITY_DN58266_c2_g1_i1	c72506_g7_i2	TR55367|c0_g1_i1	TR41409|c0_g1_i1	comp108058_c3_seq1
TRINITY_DN61274_c1_g16_i1	c68584_g1_i2	TR76106|c0_g1_i1	TR54706|c1_g1_i1	comp98662_c1_seq1
TRINITY_DN63633_c0_g4_i6	c75483_g6_i2	TR86636|c2_g5_i1	TR68919|c0_g1_i2	comp111794_c2_seq2
TRINITY_DN60515_c1_g1_i1	c64392_g1_i2	TR81867|c0_g1_i1	TR66396|c5_g1_i3	comp111979_c0_seq1
TRINITY_DN58613_c1_g1_i1	c74877_g1_i1	TR90850|c1_g1_i7	TR69316|c2_g1_i1	comp112163_c6_seq1
TRINITY_DN28719_c0_g1_i2	c68556_g3_i1	TR87591|c1_g2_i1	TR62023|c6_g1_i1	comp112936_c2_seq1
TRINITY_DN14557_c0_g1_i1	c62510_g1_i1	TR66696|c0_g1_i1	TR51685|c0_g1_i1	comp100860_c0_seq1
TRINITY_DN50056_c0_g1_i1	c72582_g1_i1	TR87089|c0_g1_i1	TR68360|c0_g1_i3	comp110795_c4_seq6
TRINITY_DN62360_c0_g1_i2	c71790_g5_i2	TR76351|c5_g3_i1	TR55453|c0_g1_i1	comp120269_c6_seq1
TRINITY_DN27848_c0_g1_i1	c63136_g1_i1	TR74978|c0_g1_i1	TR61307|c0_g1_i2	comp97395_c1_seq1
TRINITY_DN63358_c0_g1_i4	c71176_g2_i1	TR77646|c1_g1_i2	TR61782|c0_g1_i2	comp113018_c3_seq1
TRINITY_DN63152_c0_g1_i1	c72104_g1_i2	TR89909|c0_g1_i1	TR65974|c0_g1_i1	comp112487_c4_seq1
TRINITY_DN60458_c3_g1_i1	c39526_g1_i1	TR70938|c0_g1_i1	TR53056|c0_g1_i1	comp117883_c0_seq1
TRINITY_DN34348_c0_g1_i1	c59984_g1_i1	TR75682|c0_g1_i1	TR46522|c0_g1_i1	comp104995_c0_seq1
TRINITY_DN49458_c0_g1_i1	c62281_g1_i1	TR76692|c0_g1_i1	TR62360|c0_g2_i1	comp106349_c0_seq1
TRINITY_DN63443_c0_g1_i1	c68062_g2_i2	TR87085|c0_g2_i2	TR60693|c0_g1_i1	comp121380_c0_seq2
TRINITY_DN61840_c2_g1_i1	c49388_g1_i1	TR38403|c0_g1_i1	TR135253|c0_g1_i1	comp68835_c1_seq1
TRINITY_DN64562_c0_g1_i3	c69500_g1_i2	TR84447|c0_g1_i2	TR68995|c1_g2_i1	comp121220_c0_seq3
TRINITY_DN40627_c0_g1_i1	c64203_g1_i1	TR66566|c0_g1_i1	TR52500|c0_g1_i1	comp96366_c0_seq1
TRINITY_DN58630_c0_g2_i1	c42880_g1_i1	TR79444|c0_g3_i2	TR57795|c0_g1_i1	comp108529_c0_seq1
TRINITY_DN60816_c3_g1_i13	c74805_g2_i1	TR75064|c3_g1_i8	TR67139|c0_g2_i1	comp117810_c8_seq2
TRINITY_DN34337_c0_g1_i1	c65866_g1_i1	TR72208|c0_g1_i2	TR53768|c0_g5_i2	comp117404_c0_seq3
TRINITY_DN44597_c0_g1_i1	c10700_g1_i1	TR36835|c0_g1_i1	TR41801|c0_g1_i1	comp89552_c0_seq1
TRINITY_DN55703_c0_g1_i1	c49256_g1_i1	TR88155|c4_g1_i1	TR55076|c0_g1_i1	comp97487_c0_seq1
TRINITY_DN14816_c0_g1_i1	c54932_g1_i1	TR75275|c1_g1_i1	TR37474|c0_g1_i1	comp122878_c0_seq1
TRINITY_DN59360_c0_g2_i1	c68958_g3_i1	TR87391|c5_g1_i2	TR62645|c1_g1_i1	comp114092_c8_seq1
TRINITY_DN29292_c0_g1_i1	c65022_g1_i1	TR81937|c0_g1_i1	TR64108|c0_g1_i1	comp99353_c0_seq1
TRINITY_DN57207_c0_g2_i1	c69359_g1_i1	TR89482|c0_g2_i6	TR58359|c0_g1_i1	comp113014_c1_seq1
TRINITY_DN62051_c3_g1_i1	c60564_g2_i3	TR76048|c2_g1_i1	TR62375|c2_g1_i1	comp118930_c7_seq1
TRINITY_DN52567_c0_g1_i1	c72851_g3_i1	TR81695|c0_g1_i2	TR62828|c6_g1_i1	comp101994_c1_seq1
TRINITY_DN53827_c0_g1_i1	c64471_g2_i2	TR85684|c2_g5_i3	TR59019|c0_g1_i1	comp116852_c0_seq2
TRINITY_DN49869_c0_g1_i1	c73898_g7_i1	TR76076|c0_g1_i1	TR50090|c0_g1_i1	comp106821_c0_seq1
TRINITY_DN60518_c0_g1_i9	c71698_g2_i2	TR89182|c2_g3_i1	TR59994|c1_g3_i2	comp115955_c2_seq3
TRINITY_DN40791_c0_g2_i1	c25127_g1_i1	TR35892|c0_g1_i1	TR34502|c0_g1_i1	comp96342_c0_seq1
TRINITY_DN52599_c0_g1_i2	c67430_g4_i1	TR91785|c0_g4_i2	TR64073|c3_g1_i2	comp117747_c7_seq3
TRINITY_DN52803_c0_g2_i1	c68613_g9_i1	TR57637|c0_g1_i1	TR65042|c10_g1_i1	comp118912_c1_seq1
TRINITY_DN61448_c2_g1_i1	c73129_g5_i8	TR90453|c2_g2_i1	TR59576|c2_g1_i1	comp117333_c2_seq2
TRINITY_DN54780_c1_g1_i1	c69941_g1_i1	TR85370|c0_g1_i1	TR65350|c0_g1_i1	comp113332_c1_seq2
TRINITY_DN61797_c0_g1_i4	c74319_g1_i3	TR83856|c0_g4_i1	TR66200|c0_g1_i7	comp119679_c0_seq15
TRINITY_DN63642_c0_g10_i1	c74886_g1_i1	TR77517|c0_g1_i1	TR67884|c0_g1_i1	comp121945_c2_seq1
TRINITY_DN61217_c6_g1_i2	c61572_g1_i2	TR71734|c0_g1_i1	TR60638|c0_g1_i1	comp113293_c8_seq3
TRINITY_DN52027_c0_g1_i1	c69280_g8_i1	TR81473|c2_g1_i1	TR66761|c5_g2_i1	comp105299_c0_seq1
TRINITY_DN45428_c0_g3_i1	c55617_g1_i1	TR58098|c0_g1_i1	TR34178|c0_g1_i1	comp110476_c0_seq1
TRINITY_DN54772_c0_g1_i1	c73123_g1_i3	TR80172|c1_g1_i1	TR60152|c1_g1_i1	comp110703_c1_seq1
TRINITY_DN14521_c0_g1_i1	c67936_g8_i1	TR80746|c0_g1_i1	TR66265|c6_g1_i7	comp116723_c0_seq1
TRINITY_DN98076_c0_g1_i1	c61398_g1_i1	TR58790|c0_g1_i1	TR51686|c0_g1_i1	comp345649_c0_seq1
TRINITY_DN31222_c0_g1_i1	c41550_g1_i1	TR59637|c0_g1_i2	TR41297|c1_g1_i1	comp95690_c1_seq1
TRINITY_DN60746_c3_g1_i1	c65619_g1_i1	TR82513|c2_g2_i3	TR62985|c0_g1_i4	comp114348_c5_seq4
TRINITY_DN58022_c1_g1_i1	c26813_g1_i1	TR88595|c0_g1_i1	TR59853|c1_g2_i1	comp120098_c3_seq1
TRINITY_DN61126_c1_g2_i1	c71273_g1_i1	TR81105|c5_g1_i2	TR68145|c2_g1_i5	comp120538_c1_seq18
TRINITY_DN65031_c0_g1_i3	c75467_g2_i2	TR91656|c3_g2_i1	TR69426|c0_g1_i6	comp121856_c0_seq2
TRINITY_DN60323_c0_g1_i1	c67346_g3_i1	TR77614|c2_g1_i1	TR63262|c0_g3_i1	comp118683_c0_seq1
TRINITY_DN64546_c0_g1_i9	c67388_g3_i6	TR75069|c1_g1_i2	TR64568|c3_g3_i5	comp113972_c5_seq23
TRINITY_DN62574_c0_g1_i4	c68697_g5_i1	TR81561|c0_g1_i1	TR68556|c0_g1_i1	comp114400_c12_seq2
TRINITY_DN46434_c0_g1_i1	c60081_g1_i1	TR73248|c0_g1_i1	TR45980|c0_g1_i1	comp111005_c1_seq3
TRINITY_DN56075_c0_g1_i1	c68625_g2_i1	TR87568|c0_g1_i1	TR55759|c0_g1_i1	comp110622_c0_seq1
TRINITY_DN59626_c2_g1_i2	c75645_g3_i3	TR91287|c1_g8_i2	TR68615|c0_g1_i1	comp109974_c0_seq1
TRINITY_DN43416_c0_g1_i1	c44025_g1_i1	TR56730|c1_g3_i1	TR42889|c0_g1_i2	comp115468_c2_seq2
TRINITY_DN49306_c0_g1_i1	c72382_g4_i1	TR84841|c0_g1_i2	TR61480|c0_g1_i1	comp113436_c0_seq1
TRINITY_DN57373_c0_g2_i3	c66400_g2_i5	TR90383|c4_g1_i1	TR56734|c0_g2_i1	comp107244_c1_seq2
TRINITY_DN53020_c0_g1_i1	c62613_g1_i1	TR83442|c2_g1_i1	TR55145|c0_g1_i1	comp102508_c0_seq1
TRINITY_DN63806_c1_g2_i7	c72207_g2_i1	TR87927|c2_g1_i2	TR66266|c1_g2_i1	comp119920_c3_seq2
TRINITY_DN31538_c1_g1_i1	c71295_g1_i1	TR80774|c0_g3_i2	TR68252|c2_g1_i1	comp116063_c4_seq18
TRINITY_DN59525_c0_g1_i2	c70096_g5_i5	TR86407|c0_g4_i2	TR52287|c0_g1_i1	comp106914_c5_seq3
TRINITY_DN63503_c2_g1_i2	c72024_g1_i1	TR80611|c1_g1_i1	TR68887|c0_g3_i4	comp119153_c2_seq1
TRINITY_DN63625_c2_g2_i2	c62670_g1_i2	TR89025|c4_g1_i5	TR61016|c4_g1_i7	comp104691_c1_seq1
TRINITY_DN57168_c0_g1_i4	c70717_g1_i3	TR85426|c0_g3_i8	TR60920|c0_g1_i4	comp120578_c1_seq10
TRINITY_DN56678_c0_g1_i1	c74311_g2_i1	TR83770|c1_g1_i1	TR64927|c3_g1_i1	comp118981_c3_seq1
TRINITY_DN38100_c0_g1_i1	c57334_g1_i2	TR66709|c0_g1_i1	TR44282|c0_g1_i1	comp54966_c0_seq1
TRINITY_DN3203_c0_g1_i1	c54565_g1_i1	TR64051|c0_g1_i1	TR34407|c0_g1_i1	comp69385_c0_seq1
TRINITY_DN51947_c0_g2_i1	c67130_g1_i1	TR89144|c0_g2_i1	TR65305|c0_g1_i2	comp93099_c0_seq2
TRINITY_DN44841_c0_g1_i1	c67451_g2_i1	TR51999|c0_g1_i1	TR58426|c2_g1_i1	comp111936_c2_seq8
TRINITY_DN64973_c0_g3_i1	c51385_g1_i2	TR77072|c0_g1_i2	TR53087|c0_g1_i1	comp99595_c2_seq1
TRINITY_DN64532_c1_g2_i1	c75741_g1_i2	TR91573|c0_g4_i2	TR68806|c0_g1_i3	comp117539_c5_seq2
TRINITY_DN47077_c0_g1_i1	c69108_g1_i1	TR89130|c0_g1_i1	TR64922|c3_g1_i1	comp107012_c0_seq1
TRINITY_DN64883_c0_g1_i7	c65801_g4_i1	TR89271|c1_g1_i1	TR66020|c2_g1_i1	comp121078_c0_seq1
TRINITY_DN60114_c0_g1_i1	c70802_g1_i1	TR74004|c1_g1_i1	TR52612|c0_g1_i4	comp121176_c2_seq3
TRINITY_DN64548_c1_g3_i1	c67936_g14_i1	TR81781|c0_g1_i1	TR64308|c0_g1_i2	comp117023_c7_seq1
TRINITY_DN65023_c1_g1_i1	c70991_g2_i2	TR82892|c1_g1_i2	TR61054|c0_g2_i3	comp116709_c6_seq4
TRINITY_DN60915_c0_g1_i1	c65331_g1_i2	TR87102|c0_g1_i2	TR68336|c2_g1_i1	comp113916_c2_seq2
TRINITY_DN53799_c0_g1_i1	c67132_g2_i1	TR71961|c0_g1_i1	TR58147|c0_g1_i1	comp111755_c0_seq1
TRINITY_DN59425_c4_g5_i1	c69388_g1_i1	TR67410|c0_g1_i1	TR59746|c2_g1_i1	comp117492_c1_seq4
TRINITY_DN53011_c0_g1_i1	c63038_g2_i2	TR72705|c1_g1_i1	TR52696|c0_g1_i1	comp103356_c0_seq16
TRINITY_DN62051_c2_g1_i1	c71623_g5_i1	TR82283|c4_g1_i1	TR66463|c2_g1_i1	comp116309_c1_seq11
TRINITY_DN60956_c3_g1_i1	c72027_g3_i7	TR86133|c4_g1_i6	TR65466|c6_g2_i1	comp118256_c7_seq6
TRINITY_DN63196_c5_g1_i1	c69225_g2_i1	TR87012|c1_g1_i1	TR62768|c0_g1_i6	comp111059_c5_seq2
TRINITY_DN58099_c3_g1_i1	c71158_g1_i1	TR88997|c0_g5_i1	TR67286|c0_g2_i1	comp120010_c4_seq1
TRINITY_DN33112_c0_g1_i1	c64655_g1_i1	TR75852|c0_g1_i1	TR30241|c0_g1_i1	comp100484_c0_seq1
TRINITY_DN44992_c0_g1_i1	c79259_g1_i1	TR88453|c0_g1_i9	TR37315|c0_g1_i1	comp103463_c3_seq1
TRINITY_DN62666_c1_g1_i2	c71985_g1_i4	TR80373|c2_g1_i5	TR64989|c2_g1_i3	comp116228_c0_seq2
TRINITY_DN55695_c0_g3_i1	c56418_g1_i1	TR70924|c0_g1_i1	TR54828|c0_g1_i1	comp110971_c0_seq1
TRINITY_DN47656_c0_g1_i1	c69542_g2_i1	TR87749|c0_g1_i1	TR68125|c1_g1_i3	comp108597_c0_seq1
TRINITY_DN55115_c2_g1_i1	c64569_g1_i2	TR75013|c0_g1_i1	TR59898|c0_g1_i1	comp110324_c1_seq1
TRINITY_DN64783_c0_g3_i1	c68956_g4_i2	TR91574|c0_g1_i2	TR65897|c2_g1_i1	comp119783_c0_seq1
TRINITY_DN34222_c0_g1_i1	c71706_g1_i3	TR70629|c0_g1_i2	TR46255|c0_g1_i2	comp122207_c3_seq4
TRINITY_DN46632_c0_g1_i2	c74210_g1_i2	TR76034|c1_g1_i1	TR60429|c1_g1_i1	comp121752_c3_seq11
TRINITY_DN48631_c0_g1_i1	c61734_g2_i1	TR75209|c0_g1_i1	TR53446|c0_g1_i1	comp103942_c0_seq2
TRINITY_DN64904_c1_g2_i1	c66339_g3_i2	TR90711|c0_g2_i7	TR66747|c0_g1_i4	comp120956_c4_seq2
TRINITY_DN59133_c7_g2_i4	c71790_g4_i2	TR84582|c5_g1_i1	TR58226|c5_g1_i1	comp118845_c0_seq5
TRINITY_DN53412_c0_g1_i1	c64824_g1_i2	TR75550|c0_g1_i2	TR53802|c1_g1_i1	comp104793_c0_seq2
TRINITY_DN60560_c2_g1_i1	c72947_g2_i1	TR79645|c1_g2_i1	TR62456|c1_g1_i1	comp90231_c2_seq2
TRINITY_DN123784_c0_g1_i1	c65562_g1_i1	TR84541|c0_g1_i1	TR68522|c3_g1_i1	comp117911_c10_seq11
TRINITY_DN55865_c1_g1_i1	c67388_g9_i1	TR62579|c0_g1_i1	TR50434|c0_g1_i1	comp104744_c0_seq1
TRINITY_DN33028_c0_g1_i1	c69223_g3_i1	TR70340|c0_g2_i1	TR56269|c0_g1_i1	comp107548_c0_seq1
TRINITY_DN60545_c0_g1_i1	c70206_g1_i1	TR84363|c0_g1_i1	TR64131|c0_g1_i2	comp105026_c1_seq1
TRINITY_DN34575_c0_g1_i1	c60222_g1_i1	TR86734|c2_g1_i3	TR62406|c0_g1_i2	comp88389_c0_seq1
TRINITY_DN58489_c0_g1_i1	c60990_g1_i1	TR84199|c1_g1_i1	TR51191|c0_g1_i1	comp120453_c1_seq2
TRINITY_DN30596_c0_g1_i1	c64795_g1_i1	TR70126|c0_g1_i2	TR56407|c0_g1_i1	comp121395_c3_seq1
TRINITY_DN45597_c0_g1_i1	c58217_g2_i2	TR83142|c1_g1_i1	TR59214|c0_g1_i2	comp106892_c3_seq3
TRINITY_DN52889_c1_g1_i2	c69256_g3_i1	TR69455|c0_g1_i1	TR60418|c3_g1_i4	comp119435_c2_seq2
TRINITY_DN24689_c0_g1_i1	c66603_g1_i1	TR77840|c0_g1_i1	TR57463|c0_g1_i1	comp114557_c1_seq25
TRINITY_DN35324_c0_g1_i1	c44418_g1_i1	TR62981|c0_g1_i1	TR51537|c0_g1_i1	comp82835_c0_seq1
TRINITY_DN43229_c0_g1_i1	c55135_g1_i1	TR70936|c0_g1_i2	TR55375|c0_g1_i2	comp89894_c0_seq2
TRINITY_DN62627_c0_g1_i2	c70262_g6_i2	TR65211|c0_g1_i1	TR61077|c6_g1_i1	comp118155_c0_seq1
TRINITY_DN57730_c0_g1_i1	c71088_g1_i1	TR77255|c0_g2_i1	TR55079|c0_g1_i1	comp121075_c9_seq1
TRINITY_DN56182_c0_g1_i1	c74024_g3_i1	TR84457|c3_g2_i2	TR60766|c1_g1_i1	comp113461_c0_seq1
TRINITY_DN37934_c0_g1_i1	c46758_g1_i1	TR76587|c0_g1_i1	TR102393|c0_g1_i1	comp110932_c0_seq1
TRINITY_DN163899_c0_g1_i1	c68606_g3_i1	TR80363|c0_g1_i1	TR67697|c9_g4_i1	comp98730_c0_seq1
TRINITY_DN40388_c0_g1_i1	c62640_g1_i2	TR79379|c0_g2_i1	TR56987|c0_g1_i1	comp112324_c1_seq5
TRINITY_DN59225_c1_g1_i2	c70142_g1_i1	TR75467|c1_g1_i2	TR54921|c1_g1_i1	comp120034_c0_seq6
TRINITY_DN27755_c0_g2_i1	c72138_g3_i1	TR71129|c0_g1_i3	TR57144|c1_g1_i3	comp109761_c1_seq1
TRINITY_DN63480_c2_g1_i3	c75238_g3_i2	TR78958|c0_g2_i1	TR62419|c1_g4_i1	comp114229_c1_seq7
TRINITY_DN46426_c0_g1_i1	c71078_g4_i10	TR91852|c2_g2_i1	TR63663|c1_g1_i1	comp117300_c0_seq2
TRINITY_DN62961_c0_g1_i2	c68904_g1_i1	TR76074|c0_g2_i1	TR65062|c0_g1_i1	comp113427_c1_seq1
TRINITY_DN52675_c0_g1_i2	c72266_g1_i2	TR86704|c0_g1_i1	TR66598|c1_g1_i1	comp110639_c0_seq3
TRINITY_DN65505_c0_g1_i1	c52662_g1_i1	TR17734|c0_g1_i1	TR8689|c0_g1_i1	comp69270_c0_seq1
TRINITY_DN60401_c0_g1_i1	c74538_g1_i2	TR90524|c0_g3_i1	TR68754|c0_g1_i5	comp116542_c21_seq3
TRINITY_DN53952_c1_g1_i1	c57988_g1_i1	TR68516|c0_g1_i2	TR11131|c0_g1_i1	comp116179_c2_seq1
TRINITY_DN62467_c1_g1_i1	c69313_g9_i1	TR91220|c2_g6_i5	TR67251|c0_g1_i1	comp120509_c4_seq4
TRINITY_DN62144_c0_g1_i1	c60381_g1_i1	TR79810|c0_g1_i1	TR53338|c1_g1_i1	comp107814_c3_seq1
TRINITY_DN46944_c0_g1_i1	c70446_g5_i1	TR80725|c1_g1_i1	TR58180|c0_g1_i1	comp108682_c2_seq1
TRINITY_DN38594_c0_g1_i2	c69929_g9_i1	TR77858|c0_g1_i3	TR49797|c0_g1_i3	comp88238_c1_seq1
TRINITY_DN62554_c3_g1_i1	c74940_g1_i4	TR69845|c1_g1_i3	TR68894|c0_g1_i1	comp121180_c3_seq37
TRINITY_DN76580_c0_g1_i1	c70305_g2_i1	TR81716|c4_g1_i1	TR137399|c0_g1_i1	comp107180_c4_seq2
TRINITY_DN17215_c0_g1_i1	c62945_g1_i1	TR68993|c0_g1_i1	TR60847|c0_g1_i2	comp54040_c0_seq1
TRINITY_DN74894_c0_g1_i1	c178439_g1_i1	TR160592|c0_g1_i1	TR42033|c0_g1_i1	comp75896_c0_seq1
TRINITY_DN31277_c0_g1_i1	c67745_g8_i1	TR81952|c0_g2_i1	TR63365|c3_g1_i2	comp102149_c0_seq1
TRINITY_DN58576_c7_g2_i4	c69982_g1_i3	TR89974|c4_g1_i16	TR47384|c0_g1_i10	comp118756_c6_seq7
TRINITY_DN53915_c1_g1_i1	c65934_g1_i1	TR70016|c0_g1_i1	TR52825|c0_g1_i1	comp111982_c0_seq1
TRINITY_DN63025_c4_g1_i5	c65122_g1_i4	TR74634|c4_g2_i3	TR65463|c4_g2_i2	comp116350_c8_seq3
TRINITY_DN64455_c4_g2_i3	c73069_g1_i4	TR79391|c1_g7_i3	TR65387|c0_g1_i1	comp116128_c2_seq4
TRINITY_DN57118_c0_g1_i1	c66217_g1_i1	TR88499|c3_g1_i1	TR54239|c3_g1_i1	comp118763_c6_seq1
TRINITY_DN64053_c0_g1_i1	c74616_g5_i1	TR85164|c1_g1_i1	TR56828|c3_g2_i1	comp119872_c7_seq1
TRINITY_DN52316_c0_g1_i1	c73710_g1_i2	TR87860|c0_g1_i1	TR65285|c0_g1_i1	comp108513_c4_seq1
TRINITY_DN60897_c4_g8_i2	c67110_g4_i6	TR86306|c1_g1_i2	TR65211|c3_g6_i1	comp120092_c0_seq6
TRINITY_DN62213_c6_g1_i1	c74176_g2_i1	TR90311|c0_g2_i1	TR67693|c3_g1_i1	comp121609_c2_seq1
TRINITY_DN33215_c0_g2_i1	c80955_g1_i1	TR194770|c0_g1_i1	TR15557|c0_g2_i1	comp128534_c0_seq1
TRINITY_DN64477_c0_g1_i2	c72402_g3_i1	TR86858|c2_g3_i1	TR66323|c1_g1_i1	comp121878_c1_seq6
TRINITY_DN10581_c0_g1_i1	c75591_g1_i2	TR79850|c0_g1_i1	TR22897|c0_g1_i1	comp118110_c0_seq7
TRINITY_DN62819_c7_g1_i4	c71154_g2_i1	TR59500|c0_g1_i8	TR52780|c0_g1_i3	comp113429_c0_seq3
TRINITY_DN64975_c0_g1_i3	c75151_g1_i2	TR115732|c0_g1_i1	TR66373|c2_g2_i2	comp121516_c2_seq24
TRINITY_DN54538_c0_g1_i1	c65120_g1_i1	TR80995|c0_g1_i1	TR59631|c0_g1_i1	comp121211_c2_seq11
TRINITY_DN58435_c0_g1_i1	c75422_g1_i1	TR91931|c1_g4_i4	TR65043|c0_g1_i1	comp106489_c0_seq1
TRINITY_DN50488_c0_g1_i2	c57093_g1_i2	TR66199|c0_g1_i2	TR60082|c0_g1_i4	comp110801_c12_seq1
TRINITY_DN57899_c1_g1_i2	c70852_g3_i2	TR89210|c1_g1_i1	TR69340|c2_g1_i1	comp120992_c2_seq1
TRINITY_DN165579_c0_g1_i1	c8945_g1_i1	TR54251|c0_g1_i1	TR39449|c0_g1_i1	comp135812_c0_seq1
TRINITY_DN63306_c1_g2_i1	c72363_g2_i1	TR88530|c0_g7_i1	TR65876|c0_g1_i1	comp120518_c2_seq3
TRINITY_DN25048_c0_g1_i1	c1583_g1_i1	TR55819|c1_g1_i1	TR68053|c1_g1_i1	comp109641_c0_seq1
TRINITY_DN46816_c2_g1_i1	c72690_g4_i1	TR84514|c4_g1_i1	TR64543|c7_g2_i1	comp118208_c2_seq1
TRINITY_DN7562_c3_g1_i1	c69909_g4_i1	TR79772|c3_g10_i1	TR65593|c0_g1_i1	comp115860_c6_seq1
TRINITY_DN56166_c0_g1_i1	c65405_g1_i2	TR73169|c0_g1_i1	TR57300|c0_g1_i1	comp109909_c0_seq1
TRINITY_DN62319_c1_g1_i1	c66560_g2_i1	TR76681|c0_g1_i5	TR57165|c3_g1_i2	comp110882_c1_seq1
TRINITY_DN55911_c0_g11_i2	c58415_g1_i1	TR73788|c1_g5_i2	TR63931|c3_g1_i2	comp120187_c4_seq1
TRINITY_DN62457_c1_g1_i1	c67589_g2_i1	TR80955|c3_g1_i1	TR61559|c3_g1_i1	comp104944_c1_seq1
TRINITY_DN59462_c2_g9_i1	c60479_g1_i1	TR81033|c1_g1_i1	TR39641|c0_g1_i1	comp112059_c3_seq2
TRINITY_DN66129_c0_g1_i1	c72940_g2_i8	TR78126|c1_g6_i1	TR53444|c0_g1_i1	comp110013_c0_seq1
TRINITY_DN60279_c0_g1_i1	c58944_g1_i1	TR90226|c0_g2_i1	TR64246|c3_g1_i1	comp116550_c3_seq1
TRINITY_DN134785_c0_g1_i1	c177311_g1_i1	TR81981|c3_g1_i1	TR164608|c0_g1_i1	comp59076_c0_seq1
TRINITY_DN52311_c0_g1_i1	c73675_g7_i3	TR83004|c0_g1_i2	TR63750|c1_g1_i2	comp121787_c4_seq1
TRINITY_DN18780_c0_g2_i1	c9317_g1_i1	TR49890|c0_g1_i1	TR40144|c0_g1_i1	comp94305_c0_seq1
TRINITY_DN58259_c2_g1_i1	c73540_g1_i3	TR85707|c0_g2_i1	TR63305|c1_g1_i1	comp111434_c7_seq2
TRINITY_DN56788_c0_g1_i1	c70580_g5_i1	TR83911|c1_g1_i2	TR56897|c0_g1_i2	comp109877_c1_seq1
TRINITY_DN59241_c7_g1_i1	c48319_g1_i1	TR87443|c1_g1_i1	TR60659|c0_g1_i1	comp88300_c0_seq1
TRINITY_DN64222_c0_g1_i1	c71861_g1_i1	TR84768|c1_g1_i1	TR69177|c0_g1_i1	comp110549_c1_seq1
TRINITY_DN38737_c0_g1_i1	c67640_g5_i1	TR87489|c0_g1_i1	TR42538|c0_g1_i1	comp120137_c4_seq1
TRINITY_DN30548_c0_g1_i1	c20463_g1_i1	TR68450|c0_g1_i1	TR68035|c0_g1_i1	comp116162_c0_seq1
TRINITY_DN52646_c0_g1_i1	c73946_g2_i1	TR89548|c2_g1_i1	TR68469|c1_g1_i1	comp119215_c2_seq8
TRINITY_DN27995_c0_g1_i1	c58746_g1_i2	TR54190|c0_g1_i2	TR59229|c0_g1_i2	comp101102_c0_seq1
TRINITY_DN31382_c0_g1_i1	c65951_g1_i1	TR71638|c0_g1_i1	TR57514|c0_g1_i1	comp119565_c4_seq2
TRINITY_DN52466_c0_g1_i1	c74730_g2_i6	TR82828|c3_g1_i5	TR68400|c2_g1_i2	comp110016_c0_seq1
TRINITY_DN49508_c0_g1_i2	c75722_g8_i2	TR88753|c1_g1_i6	TR68269|c6_g3_i2	comp117163_c0_seq3
TRINITY_DN64886_c1_g1_i2	c65897_g2_i2	TR77934|c5_g1_i2	TR61241|c0_g1_i3	comp118733_c2_seq2
TRINITY_DN38822_c0_g1_i1	c74019_g3_i1	TR82897|c0_g1_i1	TR58643|c0_g1_i1	comp118186_c1_seq1
TRINITY_DN59986_c1_g1_i1	c59513_g1_i1	TR83622|c2_g1_i6	TR62860|c7_g2_i1	comp109950_c0_seq1
TRINITY_DN56871_c0_g1_i2	c74107_g4_i1	TR75690|c4_g1_i1	TR61250|c6_g2_i1	comp114362_c5_seq2
TRINITY_DN28628_c0_g1_i1	c146_g1_i1	TR47005|c0_g1_i1	TR58611|c8_g2_i1	comp117655_c2_seq1
TRINITY_DN33843_c1_g1_i1	c70114_g1_i1	TR83252|c0_g3_i1	TR64368|c0_g1_i2	comp109961_c5_seq2
TRINITY_DN55339_c2_g1_i4	c75601_g3_i5	TR78150|c2_g2_i1	TR62153|c3_g1_i5	comp117480_c1_seq20
TRINITY_DN55630_c0_g1_i4	c73246_g2_i4	TR76831|c1_g1_i1	TR66265|c5_g1_i2	comp113375_c1_seq3
TRINITY_DN41816_c0_g12_i3	c63868_g4_i1	TR56722|c0_g1_i1	TR63605|c5_g1_i1	comp54783_c0_seq1
TRINITY_DN45635_c0_g1_i4	c67874_g1_i2	TR83353|c0_g1_i2	TR62607|c0_g1_i3	comp109060_c0_seq1
TRINITY_DN59335_c1_g2_i2	c64998_g2_i1	TR88104|c0_g1_i1	TR67465|c2_g1_i5	comp120275_c2_seq8
TRINITY_DN53591_c0_g1_i1	c62765_g1_i1	TR69598|c0_g1_i1	TR54672|c0_g1_i1	comp97012_c0_seq1
TRINITY_DN63822_c1_g1_i1	c66356_g4_i2	TR90095|c1_g2_i3	TR62131|c0_g1_i1	comp115077_c0_seq1
TRINITY_DN61257_c0_g1_i1	c69050_g7_i2	TR85430|c3_g1_i3	TR66127|c2_g1_i3	comp115891_c2_seq3
TRINITY_DN50512_c2_g1_i1	c73447_g1_i1	TR76181|c0_g1_i1	TR62251|c0_g1_i1	comp117891_c5_seq2
TRINITY_DN50991_c1_g1_i2	c65513_g8_i2	TR77730|c0_g2_i1	TR57825|c7_g1_i2	comp112117_c0_seq3
TRINITY_DN57480_c4_g1_i1	c66815_g1_i4	TR76890|c1_g2_i1	TR14796|c0_g1_i1	comp104084_c0_seq1
TRINITY_DN62153_c0_g1_i1	c74552_g2_i1	TR80665|c4_g3_i2	TR51801|c0_g1_i1	comp118188_c1_seq4
TRINITY_DN29708_c0_g1_i1	c71029_g1_i1	TR64463|c0_g2_i1	TR47909|c0_g1_i1	comp89520_c0_seq1
TRINITY_DN55431_c0_g1_i1	c71019_g1_i1	TR80924|c0_g8_i1	TR56724|c0_g1_i1	comp115322_c1_seq2
TRINITY_DN49820_c0_g1_i2	c64101_g1_i1	TR80147|c0_g7_i1	TR60890|c0_g1_i1	comp116790_c0_seq1
TRINITY_DN44369_c1_g1_i1	c72741_g3_i2	TR76574|c2_g1_i1	TR65445|c1_g1_i2	comp117908_c2_seq1
TRINITY_DN52005_c0_g1_i4	c68422_g2_i1	TR85421|c4_g3_i1	TR62098|c2_g1_i1	comp113143_c4_seq1
TRINITY_DN63445_c1_g1_i1	c71601_g3_i2	TR91289|c1_g1_i1	TR65964|c0_g4_i1	comp118163_c5_seq7
TRINITY_DN36869_c0_g1_i1	c60055_g2_i1	TR66330|c0_g1_i1	TR67395|c7_g1_i2	comp95945_c1_seq1
TRINITY_DN62557_c7_g1_i3	c72568_g3_i3	TR84973|c0_g1_i1	TR59376|c4_g1_i3	comp114396_c15_seq2
TRINITY_DN64442_c0_g1_i1	c74995_g3_i1	TR78903|c0_g1_i1	TR61920|c0_g1_i1	comp111266_c1_seq1
TRINITY_DN34282_c0_g1_i1	c62841_g1_i1	TR71664|c0_g1_i1	TR48314|c0_g1_i1	comp89274_c0_seq1
TRINITY_DN61714_c7_g1_i13	c56442_g1_i1	TR69464|c1_g1_i1	TR69081|c0_g1_i2	comp113931_c0_seq1
TRINITY_DN60051_c1_g1_i1	c74456_g3_i1	TR87295|c1_g2_i1	TR68462|c3_g7_i1	comp111090_c5_seq1
TRINITY_DN52757_c2_g1_i1	c55932_g2_i1	TR73217|c0_g1_i1	TR60576|c0_g5_i1	comp111570_c0_seq1
TRINITY_DN146434_c0_g1_i1	c54486_g1_i1	TR43104|c0_g1_i1	TR67523|c0_g2_i3	comp104109_c0_seq1
TRINITY_DN58094_c8_g1_i1	c69699_g2_i1	TR88733|c1_g1_i1	TR63572|c2_g1_i1	comp115944_c7_seq1
TRINITY_DN54900_c1_g1_i1	c68254_g1_i1	TR87843|c0_g1_i1	TR66432|c0_g1_i3	comp116334_c2_seq1
TRINITY_DN331_c0_g1_i1	c74903_g8_i1	TR72726|c0_g1_i3	TR67982|c0_g1_i2	comp89864_c0_seq1
TRINITY_DN60199_c3_g2_i6	c66296_g3_i5	TR83222|c1_g1_i2	TR55991|c1_g1_i4	comp120319_c4_seq1
TRINITY_DN166443_c0_g1_i1	c72152_g4_i2	TR76325|c1_g1_i2	TR47392|c0_g1_i1	comp103300_c1_seq1
TRINITY_DN40056_c0_g2_i1	c29608_g1_i1	TR62364|c0_g1_i1	TR123750|c0_g1_i1	comp116868_c6_seq1
TRINITY_DN82117_c0_g1_i1	c8886_g2_i1	TR67136|c0_g1_i1	TR68297|c0_g1_i1	comp111288_c1_seq1
TRINITY_DN43076_c0_g1_i2	c73519_g1_i2	TR87681|c0_g1_i7	TR64599|c0_g2_i1	comp116442_c1_seq7
TRINITY_DN57224_c10_g1_i1	c46549_g1_i1	TR81132|c1_g1_i1	TR48558|c0_g1_i1	comp57854_c0_seq1
TRINITY_DN63307_c0_g1_i1	c69341_g1_i1	TR84281|c0_g2_i2	TR64165|c0_g1_i3	comp121398_c0_seq3
TRINITY_DN59121_c4_g1_i1	c50582_g1_i1	TR64182|c0_g1_i1	TR67668|c1_g1_i4	comp114252_c5_seq9
TRINITY_DN62258_c4_g1_i1	c71028_g4_i1	TR90739|c0_g1_i1	TR68683|c1_g1_i1	comp112416_c12_seq3
TRINITY_DN45684_c0_g1_i1	c54421_g2_i1	TR82380|c4_g1_i1	TR60412|c6_g1_i1	comp102123_c0_seq2
TRINITY_DN57082_c0_g1_i1	c61532_g1_i2	TR86118|c0_g2_i1	TR61104|c0_g1_i2	comp106543_c0_seq1
TRINITY_DN56841_c0_g1_i1	c74352_g3_i3	TR83354|c0_g1_i1	TR54941|c0_g1_i1	comp115107_c1_seq3
TRINITY_DN60326_c3_g1_i1	c73237_g1_i1	TR85079|c1_g1_i1	TR66576|c0_g1_i4	comp117741_c0_seq2
TRINITY_DN54720_c0_g1_i1	c34751_g1_i1	TR58112|c1_g1_i1	TR52215|c3_g1_i1	comp114477_c3_seq4
TRINITY_DN55138_c1_g1_i2	c69158_g2_i1	TR73886|c1_g1_i1	TR58101|c1_g1_i1	comp110614_c0_seq1
TRINITY_DN64815_c0_g1_i2	c67818_g7_i1	TR85377|c1_g2_i2	TR58487|c2_g1_i2	comp106357_c4_seq1
TRINITY_DN7941_c0_g2_i1	c72393_g2_i5	TR84999|c0_g1_i1	TR63980|c0_g1_i1	comp99176_c0_seq1
TRINITY_DN61172_c1_g1_i1	c71320_g24_i1	TR82836|c5_g1_i2	TR62777|c9_g2_i1	comp117137_c17_seq2
TRINITY_DN64313_c2_g1_i1	c65403_g1_i1	TR69090|c1_g1_i1	TR61953|c0_g2_i1	comp119167_c1_seq1
TRINITY_DN60591_c4_g1_i1	c68214_g5_i1	TR80008|c3_g1_i1	TR68071|c2_g3_i6	comp121204_c0_seq1
TRINITY_DN51593_c0_g1_i4	c42249_g1_i1	TR90875|c0_g1_i2	TR39311|c0_g1_i1	comp118363_c3_seq1
TRINITY_DN157883_c0_g1_i1	c30249_g1_i1	TR48013|c0_g1_i1	TR36579|c0_g1_i1	comp232826_c0_seq1
TRINITY_DN52235_c0_g1_i1	c54989_g1_i1	TR71878|c0_g1_i1	TR53626|c0_g1_i1	comp108921_c0_seq1
TRINITY_DN13432_c0_g1_i1	c70797_g2_i4	TR90445|c0_g1_i2	TR67586|c1_g4_i1	comp117533_c3_seq1
TRINITY_DN43569_c0_g1_i2	c43313_g1_i1	TR63596|c0_g1_i2	TR29175|c0_g2_i1	comp118129_c2_seq28
TRINITY_DN59173_c0_g1_i2	c68709_g1_i7	TR82242|c0_g1_i1	TR65353|c0_g1_i1	comp122125_c0_seq1
TRINITY_DN34047_c0_g1_i1	c67214_g1_i1	TR71032|c0_g1_i1	TR67672|c0_g2_i1	comp90865_c0_seq1
TRINITY_DN58284_c0_g2_i2	c74606_g1_i1	TR91162|c0_g2_i1	TR68018|c0_g1_i1	comp118276_c3_seq1
TRINITY_DN44227_c0_g2_i1	c74962_g4_i2	TR82899|c1_g1_i1	TR56757|c0_g1_i1	comp120012_c0_seq2
TRINITY_DN1041_c0_g2_i1	c71139_g1_i5	TR83190|c9_g1_i2	TR58022|c0_g1_i1	comp114270_c0_seq8
TRINITY_DN54638_c0_g1_i1	c59239_g2_i1	TR63078|c0_g1_i1	TR52192|c0_g1_i1	comp119968_c5_seq2
TRINITY_DN16639_c0_g1_i1	c70231_g5_i1	TR86974|c3_g3_i1	TR65413|c3_g7_i1	comp121952_c1_seq1
TRINITY_DN33184_c0_g2_i1	c66643_g1_i1	TR82504|c0_g1_i1	TR55534|c0_g1_i2	comp111820_c1_seq7
TRINITY_DN57911_c0_g2_i3	c67466_g1_i1	TR83562|c1_g2_i1	TR51716|c0_g2_i1	comp117316_c0_seq4
TRINITY_DN33128_c0_g1_i1	c164372_g1_i1	TR61466|c0_g1_i1	TR41340|c0_g1_i1	comp100635_c0_seq2
TRINITY_DN62831_c1_g4_i1	c167167_g1_i1	TR77427|c1_g1_i1	TR63755|c0_g1_i2	comp114863_c2_seq1
TRINITY_DN47586_c0_g1_i1	c73259_g5_i2	TR86067|c2_g1_i2	TR63042|c2_g1_i1	comp119281_c0_seq2
TRINITY_DN57426_c0_g1_i1	c67777_g1_i1	TR82603|c0_g2_i1	TR62311|c0_g3_i1	comp108440_c2_seq1
TRINITY_DN34774_c0_g1_i1	c5753_g1_i1	TR61566|c0_g1_i1	TR37071|c0_g1_i1	comp54088_c0_seq1
TRINITY_DN53010_c0_g1_i2	c69055_g1_i6	TR78390|c0_g1_i1	TR62033|c2_g4_i1	comp116828_c5_seq5
TRINITY_DN109914_c0_g1_i1	c9444_g1_i2	TR67665|c0_g1_i3	TR4937|c0_g1_i1	comp85930_c0_seq1
TRINITY_DN44525_c0_g1_i1	c65202_g1_i1	TR76378|c0_g1_i1	TR57910|c0_g1_i1	comp112222_c9_seq7
TRINITY_DN46941_c0_g1_i1	c71615_g1_i1	TR78744|c1_g1_i1	TR29521|c0_g1_i1	comp93958_c0_seq1
TRINITY_DN61750_c5_g2_i1	c73491_g4_i1	TR86525|c4_g1_i1	TR63463|c9_g1_i1	comp118414_c2_seq1
TRINITY_DN49115_c0_g1_i1	c72816_g2_i1	TR72045|c0_g2_i1	TR64678|c1_g1_i3	comp105054_c1_seq1
TRINITY_DN44911_c0_g1_i1	c68852_g3_i2	TR69604|c0_g1_i2	TR62062|c10_g1_i2	comp118287_c1_seq10
TRINITY_DN29332_c0_g1_i1	c54073_g1_i1	TR59095|c0_g1_i1	TR52414|c0_g1_i1	comp118094_c6_seq1
TRINITY_DN44808_c0_g1_i3	c63432_g1_i1	TR75012|c0_g2_i1	TR58259|c0_g1_i1	comp106120_c1_seq2
TRINITY_DN55836_c0_g1_i1	c63970_g1_i1	TR78076|c0_g1_i1	TR64234|c0_g1_i1	comp108102_c0_seq1
TRINITY_DN47882_c0_g1_i1	c74031_g3_i3	TR89610|c2_g1_i1	TR58538|c1_g1_i3	comp113797_c0_seq3
TRINITY_DN44111_c0_g1_i1	c69658_g2_i1	TR83459|c1_g1_i1	TR65841|c0_g1_i1	comp111661_c0_seq1
TRINITY_DN47846_c0_g2_i1	c71221_g1_i3	TR76467|c1_g2_i1	TR56679|c0_g2_i2	comp119429_c2_seq6
TRINITY_DN61193_c0_g1_i1	c69104_g2_i1	TR83556|c0_g2_i1	TR59226|c0_g1_i3	comp118228_c2_seq19
TRINITY_DN54259_c0_g1_i1	c69401_g2_i1	TR76689|c0_g1_i1	TR64307|c0_g1_i1	comp117608_c8_seq1
TRINITY_DN39053_c0_g1_i1	c58781_g1_i1	TR65568|c0_g1_i1	TR17354|c0_g1_i1	comp113197_c0_seq1
TRINITY_DN165356_c0_g1_i1	c49864_g1_i1	TR4133|c0_g1_i1	TR67220|c6_g2_i1	comp117621_c0_seq1
TRINITY_DN34809_c0_g1_i1	c63076_g1_i1	TR82636|c0_g1_i1	TR57593|c0_g1_i1	comp99727_c0_seq1
TRINITY_DN61914_c4_g1_i1	c66528_g1_i1	TR80037|c2_g4_i1	TR58818|c1_g2_i1	comp118094_c1_seq4
TRINITY_DN105799_c0_g1_i1	c31242_g1_i1	TR65017|c0_g1_i1	TR50824|c0_g1_i1	comp233834_c0_seq1
TRINITY_DN14263_c0_g1_i1	c59029_g1_i1	TR80453|c1_g1_i1	TR58776|c2_g1_i1	comp116526_c0_seq1
TRINITY_DN64277_c0_g2_i1	c74930_g2_i2	TR89335|c0_g3_i1	TR68064|c2_g1_i6	comp121798_c1_seq2
TRINITY_DN163529_c0_g1_i1	c75931_g1_i1	TR69837|c1_g1_i1	TR46801|c0_g1_i1	comp107924_c0_seq1
TRINITY_DN64564_c2_g4_i2	c70581_g2_i1	TR85533|c0_g1_i2	TR60624|c0_g1_i4	comp119646_c0_seq1
TRINITY_DN61508_c8_g2_i5	c75544_g2_i8	TR82936|c4_g5_i1	TR68847|c1_g3_i2	comp115897_c6_seq18
TRINITY_DN60722_c5_g1_i3	c74188_g1_i1	TR91030|c2_g1_i1	TR67872|c0_g1_i1	comp114522_c1_seq1
TRINITY_DN62287_c1_g2_i2	c67388_g7_i1	TR84151|c2_g1_i1	TR68107|c2_g1_i1	comp119400_c2_seq3
TRINITY_DN62259_c5_g1_i1	c75124_g1_i1	TR77996|c1_g2_i1	TR59437|c0_g3_i1	comp113141_c0_seq2
TRINITY_DN47129_c1_g1_i1	c60964_g1_i1	TR77884|c0_g1_i1	TR57427|c0_g1_i2	comp115865_c0_seq1
TRINITY_DN58913_c0_g1_i1	c64043_g2_i1	TR81001|c0_g1_i1	TR55080|c0_g1_i1	comp108458_c2_seq3
TRINITY_DN60741_c1_g1_i1	c72969_g6_i1	TR84647|c2_g1_i4	TR61085|c2_g1_i2	comp121005_c1_seq1
TRINITY_DN60409_c0_g5_i3	c66720_g2_i1	TR79197|c0_g1_i7	TR64511|c0_g1_i6	comp116786_c0_seq4
TRINITY_DN41963_c0_g1_i1	c53869_g1_i1	TR76761|c1_g1_i1	TR51929|c0_g1_i1	comp113826_c0_seq1
TRINITY_DN24653_c0_g1_i1	c71238_g1_i6	TR80377|c0_g1_i1	TR57909|c0_g1_i4	comp111314_c0_seq1
TRINITY_DN56814_c0_g1_i1	c63751_g1_i1	TR69439|c0_g1_i1	TR44867|c0_g1_i1	comp113629_c4_seq1
TRINITY_DN58270_c1_g1_i2	c67382_g1_i1	TR68325|c0_g1_i1	TR61020|c0_g1_i2	comp115509_c1_seq1
TRINITY_DN56920_c2_g1_i1	c69643_g1_i2	TR87437|c0_g6_i2	TR64207|c1_g1_i1	comp118948_c1_seq1
TRINITY_DN39640_c1_g1_i1	c73212_g4_i1	TR59616|c0_g2_i1	TR48209|c1_g5_i1	comp119796_c4_seq2
TRINITY_DN49711_c0_g1_i1	c54803_g1_i1	TR73833|c0_g1_i1	TR47795|c0_g1_i1	comp107144_c0_seq1
TRINITY_DN60069_c0_g1_i1	c65000_g5_i1	TR81282|c1_g1_i1	TR57919|c1_g2_i2	comp110796_c0_seq1
TRINITY_DN48666_c0_g1_i1	c63641_g1_i1	TR76078|c0_g1_i1	TR53589|c0_g1_i1	comp115488_c4_seq3
TRINITY_DN51034_c0_g1_i1	c70895_g2_i1	TR72143|c0_g1_i1	TR59407|c3_g3_i3	comp113389_c1_seq2
TRINITY_DN49310_c0_g1_i1	c71165_g2_i1	TR90592|c0_g1_i1	TR56712|c0_g2_i1	comp109857_c1_seq1
TRINITY_DN34802_c0_g1_i1	c64536_g1_i1	TR67899|c0_g1_i1	TR31985|c0_g1_i1	comp108118_c2_seq1
TRINITY_DN37133_c0_g1_i1	c72398_g2_i1	TR71419|c0_g1_i1	TR50350|c0_g1_i1	comp103466_c1_seq1
TRINITY_DN63314_c0_g1_i7	c70343_g1_i4	TR85596|c0_g4_i1	TR64705|c1_g1_i3	comp120481_c3_seq1
TRINITY_DN58990_c10_g1_i2	c72815_g2_i1	TR69244|c1_g1_i1	TR67852|c7_g3_i5	comp113977_c9_seq4
TRINITY_DN35468_c0_g1_i1	c57358_g2_i1	TR79103|c0_g2_i2	TR54636|c0_g1_i1	comp95060_c0_seq1
TRINITY_DN27973_c0_g1_i2	c54709_g1_i1	TR72612|c0_g1_i2	TR43363|c0_g1_i2	comp103804_c0_seq1
TRINITY_DN61603_c0_g3_i1	c64450_g1_i2	TR79902|c5_g3_i1	TR67129|c1_g1_i1	comp116102_c6_seq2
TRINITY_DN55945_c0_g1_i1	c64976_g1_i1	TR86419|c3_g1_i2	TR63892|c1_g1_i1	comp107175_c2_seq1
TRINITY_DN55658_c3_g1_i1	c64213_g2_i1	TR89438|c3_g2_i1	TR58823|c3_g2_i5	comp117748_c0_seq1
TRINITY_DN64780_c0_g1_i1	c66751_g1_i1	TR74298|c0_g1_i1	TR53441|c1_g1_i1	comp110522_c0_seq1
TRINITY_DN19569_c0_g1_i1	c70656_g14_i1	TR85729|c0_g1_i1	TR60399|c0_g1_i2	comp97507_c0_seq2
TRINITY_DN64250_c3_g1_i4	c74946_g3_i7	TR84680|c0_g1_i3	TR67203|c3_g1_i3	comp121648_c4_seq1
TRINITY_DN1142_c0_g1_i1	c78811_g1_i1	TR64062|c1_g1_i1	TR74898|c0_g1_i1	comp118029_c0_seq11
TRINITY_DN105046_c0_g1_i1	c72388_g4_i1	TR91181|c1_g1_i2	TR66473|c3_g2_i1	comp118963_c0_seq1
TRINITY_DN62975_c2_g1_i1	c68757_g1_i1	TR81263|c0_g1_i1	TR61532|c3_g1_i1	comp114951_c2_seq1
TRINITY_DN52922_c0_g1_i1	c65944_g1_i1	TR77628|c0_g8_i1	TR61459|c0_g1_i1	comp108051_c0_seq1
TRINITY_DN59536_c2_g1_i3	c68898_g1_i2	TR83620|c0_g1_i2	TR68903|c3_g1_i1	comp119249_c3_seq1
TRINITY_DN53378_c1_g1_i1	c73782_g3_i4	TR80775|c3_g1_i1	TR67586|c3_g2_i9	comp119060_c1_seq3
TRINITY_DN52753_c0_g1_i1	c63710_g1_i1	TR85175|c0_g2_i1	TR43586|c0_g1_i1	comp116044_c0_seq2
TRINITY_DN43254_c0_g1_i1	c70861_g3_i5	TR87267|c0_g1_i2	TR66345|c2_g1_i1	comp109833_c2_seq1
TRINITY_DN17279_c0_g1_i1	c40062_g1_i1	TR58799|c0_g1_i1	TR46277|c0_g1_i1	comp118694_c3_seq1
TRINITY_DN61044_c0_g1_i3	c72741_g3_i1	TR76574|c3_g1_i1	TR58572|c0_g1_i1	comp115976_c1_seq1
TRINITY_DN53091_c0_g1_i2	c66547_g1_i4	TR87063|c0_g1_i6	TR66229|c0_g1_i1	comp106654_c1_seq1
TRINITY_DN62033_c1_g1_i1	c69996_g2_i2	TR85658|c0_g2_i2	TR58304|c5_g11_i1	comp111080_c5_seq1
TRINITY_DN41719_c0_g2_i1	c62115_g5_i1	TR87615|c1_g1_i1	TR53752|c0_g1_i1	comp107563_c21_seq1
TRINITY_DN61580_c0_g1_i1	c71992_g1_i2	TR78026|c5_g2_i1	TR56545|c2_g1_i1	comp113894_c7_seq3
TRINITY_DN1032_c0_g1_i1	c58892_g2_i1	TR75535|c0_g1_i1	TR51218|c0_g1_i1	comp97202_c0_seq1
TRINITY_DN58769_c0_g2_i1	c68905_g1_i1	TR82095|c0_g1_i1	TR61908|c1_g1_i1	comp106291_c0_seq1
TRINITY_DN63495_c0_g1_i1	c70876_g1_i1	TR91012|c1_g2_i2	TR69081|c2_g1_i4	comp120515_c0_seq2
TRINITY_DN60147_c0_g1_i2	c73590_g12_i1	TR78835|c1_g3_i3	TR61027|c0_g1_i1	comp119305_c1_seq2
TRINITY_DN64257_c1_g3_i2	c72895_g1_i3	TR84800|c0_g1_i1	TR61015|c0_g1_i1	comp115152_c1_seq1
TRINITY_DN61572_c0_g1_i1	c73269_g1_i1	TR90520|c1_g1_i3	TR68208|c0_g1_i1	comp118772_c1_seq3
TRINITY_DN64008_c0_g1_i1	c58030_g1_i1	TR63473|c0_g1_i1	TR65230|c1_g1_i1	comp115881_c0_seq1
TRINITY_DN59835_c0_g1_i1	c74124_g5_i7	TR86720|c4_g4_i1	TR64600|c2_g1_i3	comp115691_c1_seq1
TRINITY_DN55907_c1_g1_i2	c63703_g2_i1	TR71876|c0_g1_i1	TR67002|c1_g14_i1	comp111746_c0_seq1
TRINITY_DN60933_c6_g1_i1	c72688_g6_i1	TR70919|c1_g1_i1	TR39822|c0_g1_i1	comp116755_c2_seq3
TRINITY_DN58011_c2_g1_i3	c70825_g2_i3	TR89440|c2_g7_i1	TR55579|c1_g2_i2	comp108060_c3_seq1
TRINITY_DN27958_c0_g1_i2	c72770_g1_i2	TR82173|c0_g3_i2	TR57784|c0_g1_i2	comp101386_c0_seq1
TRINITY_DN57470_c0_g1_i4	c61607_g1_i1	TR69934|c0_g1_i1	TR63818|c0_g1_i1	comp113329_c1_seq8
TRINITY_DN27697_c0_g1_i1	c40212_g1_i1	TR63835|c0_g1_i1	TR52642|c0_g1_i2	comp102231_c1_seq1
TRINITY_DN64802_c2_g1_i1	c66378_g1_i1	TR85612|c1_g1_i1	TR63496|c5_g1_i1	comp112468_c0_seq1
TRINITY_DN61175_c5_g1_i2	c73257_g5_i1	TR79879|c0_g1_i3	TR68376|c3_g1_i2	comp119175_c2_seq2
TRINITY_DN42132_c0_g1_i1	c5395_g1_i1	TR50706|c0_g1_i1	TR37997|c0_g1_i1	comp68815_c0_seq1
TRINITY_DN62940_c0_g1_i1	c75056_g2_i1	TR77736|c8_g1_i2	TR62772|c0_g1_i1	comp110763_c1_seq6
TRINITY_DN61078_c6_g1_i1	c69022_g11_i1	TR82015|c4_g2_i1	TR60458|c0_g1_i1	comp118788_c14_seq1
TRINITY_DN55659_c0_g1_i1	c65010_g1_i1	TR77379|c0_g1_i4	TR63098|c1_g2_i1	comp114295_c2_seq1
TRINITY_DN56402_c0_g3_i1	c59596_g1_i1	TR89290|c0_g8_i1	TR56505|c0_g1_i2	comp107088_c0_seq1
TRINITY_DN17959_c0_g1_i1	c69660_g1_i1	TR87286|c0_g3_i4	TR64536|c1_g1_i1	comp105032_c0_seq1
TRINITY_DN61450_c0_g1_i2	c68278_g2_i1	TR88166|c0_g4_i1	TR54224|c0_g1_i2	comp114652_c0_seq1
TRINITY_DN62618_c0_g1_i3	c72165_g1_i2	TR89938|c0_g1_i1	TR66642|c0_g1_i1	comp114832_c3_seq1
TRINITY_DN39100_c0_g1_i1	c129573_g1_i1	TR83136|c0_g1_i3	TR49206|c1_g1_i1	comp116249_c0_seq1
TRINITY_DN58277_c0_g1_i1	c68021_g7_i3	TR89234|c2_g2_i1	TR66252|c0_g1_i1	comp106968_c2_seq1
TRINITY_DN44051_c0_g2_i1	c59378_g1_i1	TR75799|c0_g1_i1	TR45042|c0_g1_i1	comp109940_c0_seq1
TRINITY_DN63294_c1_g2_i1	c74942_g4_i1	TR89443|c1_g1_i2	TR68122|c1_g1_i1	comp121307_c6_seq3
TRINITY_DN14585_c0_g1_i1	c51817_g1_i1	TR76656|c0_g2_i1	TR52408|c0_g1_i1	comp93671_c0_seq1
TRINITY_DN50883_c0_g2_i1	c71985_g5_i4	TR88554|c1_g1_i3	TR59637|c2_g1_i2	comp111388_c0_seq4
TRINITY_DN63708_c8_g1_i1	c73451_g1_i3	TR81550|c0_g1_i1	TR65335|c0_g1_i2	comp109340_c0_seq1
TRINITY_DN33317_c0_g1_i1	c38889_g1_i1	TR69099|c0_g1_i1	TR42472|c0_g1_i1	comp56389_c0_seq1
TRINITY_DN77393_c0_g1_i1	c72968_g3_i1	TR58989|c0_g1_i1	TR52186|c0_g1_i1	comp120348_c4_seq1
TRINITY_DN63402_c0_g1_i1	c72062_g4_i1	TR86550|c1_g1_i1	TR64515|c0_g1_i3	comp118204_c0_seq2
TRINITY_DN59877_c3_g1_i1	c75483_g4_i1	TR83434|c1_g2_i4	TR67016|c1_g1_i1	comp119951_c0_seq1
TRINITY_DN38442_c0_g1_i1	c70987_g2_i7	TR86414|c3_g4_i1	TR61216|c2_g1_i2	comp118712_c2_seq5
TRINITY_DN52888_c0_g1_i1	c61936_g1_i2	TR72300|c0_g1_i1	TR53963|c1_g1_i1	comp110389_c0_seq1
TRINITY_DN56799_c0_g1_i6	c74882_g1_i3	TR91008|c1_g1_i1	TR69342|c2_g2_i3	comp113809_c0_seq1
TRINITY_DN166283_c0_g1_i1	c7897_g1_i1	TR8343|c0_g1_i1	TR145450|c0_g1_i1	comp52295_c0_seq1
TRINITY_DN61338_c0_g1_i2	c61840_g1_i1	TR73761|c2_g3_i1	TR57301|c0_g1_i1	comp117100_c0_seq1
TRINITY_DN7349_c0_g1_i1	c63122_g1_i1	TR86980|c2_g2_i2	TR64334|c4_g1_i1	comp108915_c1_seq1
TRINITY_DN7276_c0_g1_i1	c60151_g1_i1	TR82313|c1_g1_i1	TR60601|c1_g1_i2	comp105724_c2_seq1
TRINITY_DN49938_c0_g1_i2	c66409_g1_i1	TR84766|c0_g4_i1	TR59495|c0_g1_i1	comp122080_c3_seq5
TRINITY_DN38229_c0_g1_i1	c58529_g1_i1	TR69147|c0_g1_i1	TR45113|c1_g1_i1	comp109713_c0_seq1
TRINITY_DN42071_c0_g1_i1	c73286_g7_i1	TR82116|c0_g1_i1	TR66102|c6_g1_i3	comp86670_c1_seq1
TRINITY_DN57162_c1_g1_i1	c74792_g4_i1	TR21475|c0_g2_i1	TR33455|c0_g1_i1	comp69840_c0_seq1
TRINITY_DN61982_c2_g4_i1	c74509_g2_i1	TR85158|c1_g1_i1	TR63725|c0_g1_i1	comp115947_c0_seq1
TRINITY_DN61665_c0_g2_i2	c73299_g3_i3	TR89704|c3_g1_i1	TR68315|c3_g1_i9	comp115028_c11_seq7
TRINITY_DN59425_c0_g1_i1	c74704_g2_i2	TR90813|c1_g9_i1	TR68406|c2_g5_i2	comp121366_c1_seq2
TRINITY_DN63619_c0_g1_i2	c70314_g1_i1	TR90830|c1_g1_i1	TR63659|c1_g1_i1	comp119029_c2_seq1
TRINITY_DN60701_c3_g3_i4	c66048_g1_i1	TR81674|c1_g1_i2	TR65949|c1_g1_i1	comp109236_c1_seq4
TRINITY_DN64431_c7_g2_i1	c68083_g2_i2	TR63273|c0_g3_i1	TR68464|c6_g1_i3	comp116398_c0_seq9
TRINITY_DN64154_c0_g4_i4	c73842_g1_i2	TR91751|c0_g1_i1	TR63075|c2_g1_i2	comp122217_c1_seq1
TRINITY_DN63629_c6_g1_i1	c73995_g5_i1	TR75687|c0_g1_i2	TR118194|c0_g1_i1	comp111174_c0_seq1
TRINITY_DN53967_c0_g1_i2	c69674_g1_i1	TR87067|c0_g6_i1	TR63541|c0_g3_i2	comp113711_c0_seq3
TRINITY_DN56618_c0_g1_i5	c60057_g1_i1	TR80128|c1_g2_i1	TR57961|c1_g1_i1	comp111029_c0_seq2
TRINITY_DN53264_c0_g1_i1	c72324_g3_i6	TR84646|c0_g7_i1	TR59370|c0_g1_i1	comp108423_c1_seq2
TRINITY_DN60686_c3_g1_i1	c70548_g1_i2	TR81170|c4_g1_i2	TR61861|c5_g1_i1	comp120243_c3_seq1
TRINITY_DN58291_c4_g1_i1	c73884_g6_i1	TR89730|c0_g1_i1	TR67244|c0_g1_i1	comp116947_c3_seq1
TRINITY_DN45218_c0_g1_i1	c62969_g1_i1	TR81315|c1_g2_i1	TR65521|c1_g2_i1	comp101769_c1_seq1
TRINITY_DN57723_c0_g1_i1	c62265_g1_i2	TR76115|c0_g1_i1	TR56401|c0_g1_i1	comp95472_c0_seq1
TRINITY_DN62051_c5_g1_i1	c29275_g1_i1	TR50186|c0_g1_i1	TR56836|c0_g1_i1	comp99272_c0_seq1
TRINITY_DN62685_c1_g6_i1	c72849_g1_i3	TR78220|c1_g1_i1	TR67737|c0_g2_i1	comp116979_c2_seq2
TRINITY_DN47037_c0_g1_i1	c74609_g1_i1	TR91936|c1_g1_i1	TR68485|c3_g1_i1	comp121048_c2_seq4
TRINITY_DN144783_c0_g1_i1	c60683_g1_i1	TR76578|c0_g1_i1	TR54231|c0_g1_i1	comp123289_c0_seq1
TRINITY_DN14463_c0_g1_i1	c56799_g1_i1	TR66178|c0_g1_i1	TR40898|c0_g1_i1	comp293005_c0_seq1
TRINITY_DN33420_c0_g1_i2	c63297_g2_i1	TR78314|c3_g1_i1	TR48528|c0_g1_i2	comp115729_c0_seq1
TRINITY_DN43905_c0_g1_i1	c70894_g3_i2	TR88612|c2_g4_i1	TR63612|c3_g1_i1	comp121792_c1_seq1
TRINITY_DN125466_c0_g1_i1	c74709_g4_i1	TR69885|c0_g1_i2	TR49286|c0_g1_i1	comp111039_c6_seq1
TRINITY_DN57183_c0_g1_i1	c59994_g1_i1	TR90704|c3_g4_i1	TR61256|c2_g1_i1	comp116738_c5_seq2
TRINITY_DN20761_c0_g1_i1	c65033_g1_i1	TR79728|c0_g2_i1	TR52459|c1_g1_i1	comp97131_c2_seq2
TRINITY_DN63538_c1_g1_i1	c75367_g3_i2	TR91632|c0_g3_i2	TR69457|c2_g6_i1	comp119652_c3_seq1
TRINITY_DN45128_c0_g1_i1	c72445_g1_i1	TR90074|c0_g1_i1	TR63623|c0_g1_i1	comp108914_c0_seq4
TRINITY_DN62409_c5_g2_i7	c73672_g1_i4	TR87395|c0_g2_i3	TR67846|c6_g1_i1	comp115015_c5_seq4
TRINITY_DN45770_c0_g1_i1	c73095_g7_i2	TR68170|c2_g1_i1	TR66253|c1_g1_i1	comp112398_c7_seq8
TRINITY_DN61730_c1_g1_i3	c63754_g2_i1	TR81013|c0_g3_i2	TR64675|c1_g1_i1	comp117818_c7_seq1
TRINITY_DN52733_c0_g1_i1	c72722_g2_i1	TR79172|c0_g3_i1	TR66192|c0_g1_i1	comp120539_c8_seq1
TRINITY_DN44543_c0_g1_i1	c61681_g1_i1	TR77197|c1_g1_i1	TR52998|c1_g1_i1	comp102120_c2_seq1
TRINITY_DN58054_c0_g1_i1	c70752_g1_i1	TR90771|c0_g1_i1	TR68143|c2_g1_i1	comp115005_c1_seq1
TRINITY_DN44768_c0_g1_i1	c60168_g1_i1	TR59428|c0_g1_i1	TR56275|c0_g1_i2	comp104361_c0_seq1
TRINITY_DN57398_c0_g1_i1	c64199_g1_i1	TR79262|c0_g1_i1	TR58697|c0_g1_i1	comp111235_c1_seq1
TRINITY_DN53012_c0_g1_i2	c64544_g2_i1	TR91792|c1_g1_i1	TR64769|c4_g1_i2	comp119530_c0_seq1
TRINITY_DN27228_c0_g1_i1	c30949_g1_i1	TR32535|c0_g1_i1	TR13177|c0_g1_i1	comp93391_c1_seq1
TRINITY_DN57083_c0_g1_i1	c71846_g7_i3	TR85609|c0_g1_i1	TR68807|c6_g1_i1	comp118436_c7_seq1
TRINITY_DN57884_c0_g1_i1	c66581_g1_i1	TR80817|c0_g1_i1	TR63889|c0_g2_i1	comp118841_c0_seq2
TRINITY_DN27761_c0_g1_i1	c42504_g1_i1	TR53787|c1_g2_i1	TR54737|c2_g1_i1	comp122486_c0_seq1
TRINITY_DN47529_c0_g1_i4	c70703_g7_i1	TR54319|c0_g1_i1	TR65264|c3_g5_i1	comp116365_c2_seq1
TRINITY_DN63023_c3_g1_i1	c74581_g3_i3	TR85492|c1_g1_i1	TR61541|c0_g1_i2	comp117757_c1_seq24
TRINITY_DN62799_c1_g2_i1	c71620_g7_i1	TR86385|c3_g1_i1	TR59346|c0_g6_i3	comp120318_c3_seq3
TRINITY_DN55112_c1_g1_i2	c71181_g2_i2	TR88056|c1_g2_i1	TR63119|c0_g1_i2	comp104402_c1_seq1
TRINITY_DN41609_c0_g1_i2	c67635_g1_i1	TR74398|c0_g1_i3	TR50321|c1_g1_i1	comp106138_c3_seq1
TRINITY_DN35107_c0_g2_i1	c70545_g12_i1	TR82859|c2_g1_i1	TR60379|c6_g1_i1	comp116986_c13_seq1
TRINITY_DN54856_c0_g1_i1	c63857_g3_i1	TR82142|c4_g1_i7	TR58195|c0_g2_i2	comp113414_c2_seq5
TRINITY_DN64078_c1_g1_i2	c75464_g1_i2	TR91836|c0_g1_i3	TR68283|c1_g1_i13	comp122393_c0_seq3
TRINITY_DN55042_c0_g1_i2	c66868_g2_i1	TR74873|c0_g1_i1	TR62269|c2_g2_i1	comp108451_c4_seq1
TRINITY_DN63304_c1_g2_i3	c72282_g2_i1	TR91789|c0_g2_i1	TR63043|c0_g3_i7	comp121049_c0_seq1
TRINITY_DN65043_c1_g4_i1	c63959_g1_i1	TR89376|c0_g5_i1	TR56053|c0_g1_i1	comp122046_c2_seq1
TRINITY_DN60472_c2_g1_i1	c55219_g2_i1	TR84688|c2_g1_i1	TR68704|c8_g2_i3	comp112842_c8_seq1
TRINITY_DN8029_c0_g1_i1	c62188_g1_i2	TR72117|c1_g1_i1	TR28099|c0_g2_i1	comp54570_c0_seq1
TRINITY_DN58973_c0_g1_i1	c38295_g1_i1	TR54726|c0_g1_i1	TR50705|c0_g1_i1	comp107988_c0_seq1
TRINITY_DN65724_c0_g1_i1	c43463_g1_i1	TR190403|c0_g1_i1	TR86240|c0_g1_i1	comp331968_c0_seq1
TRINITY_DN27484_c0_g1_i1	c70914_g1_i1	TR68280|c0_g1_i1	TR63739|c0_g2_i6	comp117443_c2_seq13
TRINITY_DN114246_c0_g1_i1	c54983_g2_i1	TR82616|c0_g3_i2	TR27867|c0_g1_i1	comp79513_c0_seq1
TRINITY_DN51852_c0_g1_i1	c64114_g1_i1	TR77452|c1_g1_i1	TR51489|c0_g1_i1	comp117425_c7_seq1
TRINITY_DN51724_c3_g1_i1	c72173_g5_i1	TR78424|c1_g1_i1	TR64372|c3_g1_i1	comp121625_c0_seq1
TRINITY_DN58411_c1_g2_i1	c58677_g1_i1	TR89145|c0_g1_i1	TR66841|c4_g1_i2	comp117939_c3_seq1
TRINITY_DN52698_c0_g1_i1	c76385_g1_i1	TR68866|c0_g1_i2	TR16267|c0_g1_i1	comp64804_c0_seq1
TRINITY_DN47090_c0_g1_i4	c55299_g1_i1	TR67723|c1_g1_i1	TR37871|c0_g1_i3	comp106955_c0_seq1
TRINITY_DN55350_c0_g1_i1	c67906_g1_i1	TR82053|c0_g2_i1	TR60991|c1_g1_i3	comp117604_c2_seq1
TRINITY_DN59021_c0_g1_i1	c68181_g1_i1	TR82196|c3_g1_i1	TR65847|c2_g1_i1	comp114192_c0_seq2
TRINITY_DN128678_c0_g1_i1	c60267_g1_i1	TR61851|c0_g1_i1	TR50299|c0_g1_i1	comp88568_c0_seq1
TRINITY_DN169402_c0_g1_i1	c150986_g1_i1	TR79695|c1_g1_i2	TR28885|c0_g1_i1	comp114932_c6_seq1
TRINITY_DN41036_c0_g1_i1	c73051_g1_i4	TR91273|c0_g1_i1	TR68260|c3_g1_i11	comp101618_c0_seq1
TRINITY_DN52907_c0_g1_i1	c50994_g1_i2	TR90276|c0_g1_i2	TR54434|c0_g1_i1	comp119975_c1_seq3
TRINITY_DN52410_c0_g1_i1	c68866_g1_i5	TR70211|c0_g1_i1	TR26638|c0_g1_i1	comp119464_c0_seq7
TRINITY_DN60096_c0_g1_i1	c64048_g1_i2	TR75912|c0_g1_i1	TR57856|c0_g1_i1	comp113029_c2_seq1
TRINITY_DN62050_c4_g1_i2	c74385_g3_i1	TR75383|c1_g1_i2	TR61693|c1_g2_i1	comp114877_c10_seq1
TRINITY_DN61663_c1_g1_i1	c74232_g6_i2	TR92054|c8_g1_i1	TR69496|c3_g2_i1	comp106003_c3_seq1
TRINITY_DN62270_c2_g1_i2	c71510_g1_i1	TR85948|c2_g1_i1	TR61325|c0_g1_i1	comp116131_c0_seq1
TRINITY_DN75700_c0_g1_i1	c53101_g1_i3	TR55303|c0_g1_i2	TR27914|c0_g1_i2	comp100347_c0_seq1
TRINITY_DN56943_c0_g1_i1	c64828_g1_i1	TR69294|c0_g1_i1	TR37102|c0_g1_i1	comp102098_c1_seq1
TRINITY_DN63791_c4_g10_i1	c71849_g7_i1	TR91139|c2_g1_i1	TR54445|c0_g1_i1	comp116038_c0_seq1
TRINITY_DN64854_c1_g1_i13	c73417_g6_i6	TR89967|c0_g2_i4	TR67639|c9_g1_i7	comp121889_c2_seq10
TRINITY_DN62281_c0_g1_i1	c68122_g2_i4	TR85824|c0_g2_i1	TR65346|c1_g1_i1	comp114884_c0_seq1
TRINITY_DN64494_c1_g1_i3	c74896_g2_i2	TR91552|c2_g2_i1	TR65358|c3_g1_i1	comp119032_c1_seq1
TRINITY_DN49502_c0_g1_i1	c73584_g1_i1	TR71661|c0_g1_i1	TR60113|c4_g1_i1	comp111372_c3_seq1
TRINITY_DN60721_c4_g1_i1	c70302_g1_i4	TR86342|c1_g2_i1	TR64760|c1_g1_i1	comp89336_c0_seq1
TRINITY_DN57562_c2_g1_i1	c75694_g4_i1	TR81293|c5_g1_i1	TR66047|c1_g1_i2	comp121054_c3_seq1
TRINITY_DN56717_c0_g1_i1	c60195_g1_i1	TR75152|c0_g5_i1	TR53398|c0_g1_i4	comp119593_c4_seq1
TRINITY_DN49663_c0_g1_i1	c72347_g1_i1	TR83763|c0_g1_i2	TR67528|c0_g1_i1	comp107658_c0_seq1
TRINITY_DN105124_c0_g1_i1	c53300_g1_i1	TR1210|c0_g1_i1	TR19051|c0_g1_i1	comp54093_c0_seq1
TRINITY_DN61741_c0_g3_i1	c59140_g1_i1	TR64461|c0_g1_i1	TR64313|c0_g1_i1	comp105989_c0_seq1
TRINITY_DN59085_c7_g1_i1	c70760_g7_i1	TR84731|c6_g1_i1	TR68772|c3_g1_i2	comp112511_c13_seq1
TRINITY_DN51178_c1_g1_i5	c60101_g3_i2	TR59403|c0_g2_i4	TR51860|c0_g1_i1	comp119528_c1_seq1
TRINITY_DN45218_c1_g1_i1	c58596_g1_i1	TR74811|c0_g1_i1	TR55240|c0_g1_i1	comp101769_c3_seq1
TRINITY_DN50876_c0_g1_i1	c60037_g1_i1	TR66654|c0_g1_i1	TR41385|c0_g1_i1	comp104704_c0_seq1
TRINITY_DN63805_c6_g1_i2	c69872_g2_i2	TR81021|c1_g4_i1	TR63594|c4_g1_i3	comp114385_c5_seq1
TRINITY_DN40025_c0_g1_i1	c72360_g1_i1	TR37099|c0_g1_i1	TR50504|c1_g2_i1	comp90611_c0_seq1
TRINITY_DN54700_c0_g1_i1	c70024_g2_i1	TR87849|c0_g2_i2	TR66662|c0_g1_i1	comp107263_c4_seq1
TRINITY_DN43577_c0_g1_i1	c61869_g1_i1	TR63405|c0_g1_i1	TR52272|c0_g1_i1	comp98858_c2_seq1
TRINITY_DN52055_c0_g1_i1	c63203_g1_i1	TR79922|c1_g3_i1	TR64812|c0_g6_i1	comp106999_c1_seq1
TRINITY_DN50199_c0_g1_i1	c64790_g1_i3	TR82248|c0_g8_i1	TR58904|c2_g1_i1	comp114471_c1_seq2
TRINITY_DN62085_c5_g9_i4	c68505_g1_i1	TR73428|c0_g1_i1	TR56461|c0_g1_i2	comp112066_c3_seq2
TRINITY_DN7847_c0_g1_i1	c63112_g1_i1	TR78841|c0_g1_i1	TR50577|c0_g1_i1	comp90006_c0_seq1
TRINITY_DN33977_c0_g1_i1	c60224_g1_i1	TR75547|c0_g1_i2	TR57217|c0_g1_i1	comp100689_c0_seq1
TRINITY_DN165366_c0_g1_i1	c54387_g2_i1	TR68144|c0_g1_i1	TR46144|c0_g1_i1	comp90739_c0_seq1
TRINITY_DN58968_c6_g1_i1	c52598_g1_i1	TR66954|c0_g1_i2	TR64262|c1_g2_i1	comp108095_c0_seq1
TRINITY_DN42119_c1_g1_i1	c71291_g3_i1	TR87360|c0_g1_i3	TR64805|c0_g3_i1	comp112162_c2_seq1
TRINITY_DN39113_c0_g1_i1	c75628_g3_i1	TR82784|c0_g2_i6	TR62784|c3_g1_i4	comp115602_c4_seq11
TRINITY_DN52938_c0_g1_i1	c71483_g1_i1	TR73904|c0_g1_i3	TR59374|c0_g1_i1	comp120056_c0_seq1
TRINITY_DN58567_c2_g1_i1	c57255_g1_i2	TR68270|c0_g1_i1	TR67779|c2_g1_i2	comp116849_c2_seq2
TRINITY_DN47291_c0_g1_i1	c65702_g1_i1	TR78730|c0_g1_i1	TR56856|c0_g1_i1	comp105629_c0_seq1
TRINITY_DN33180_c0_g1_i1	c56441_g1_i2	TR73256|c0_g1_i1	TR48886|c0_g1_i2	comp69213_c0_seq1
TRINITY_DN43309_c0_g4_i1	c952_g1_i1	TR70193|c0_g4_i1	TR48122|c0_g1_i1	comp54100_c0_seq1
TRINITY_DN29664_c0_g1_i1	c48832_g1_i1	TR66346|c0_g1_i1	TR46580|c0_g1_i2	comp97996_c0_seq1
TRINITY_DN58681_c1_g1_i2	c75318_g3_i3	TR91937|c0_g14_i2	TR65003|c3_g1_i1	comp113481_c1_seq1
TRINITY_DN58751_c0_g2_i2	c69050_g9_i2	TR81974|c3_g4_i2	TR66354|c2_g8_i1	comp90859_c1_seq2
TRINITY_DN46956_c0_g1_i1	c55654_g1_i2	TR70956|c2_g1_i1	TR46227|c2_g1_i1	comp111206_c1_seq1
TRINITY_DN63581_c0_g1_i3	c69002_g2_i1	TR84479|c0_g1_i2	TR60121|c4_g1_i1	comp119559_c6_seq2
TRINITY_DN56223_c0_g1_i1	c59276_g1_i1	TR71666|c0_g1_i1	TR55692|c0_g1_i1	comp116874_c0_seq1
TRINITY_DN64616_c8_g1_i3	c68436_g2_i2	TR86964|c2_g1_i1	TR55273|c0_g1_i1	comp113574_c3_seq1
TRINITY_DN46530_c0_g1_i1	c69961_g3_i1	TR81869|c0_g1_i3	TR61191|c0_g1_i4	comp107864_c0_seq1
TRINITY_DN22166_c0_g1_i1	c62041_g1_i1	TR75300|c0_g1_i1	TR54369|c0_g1_i1	comp92098_c0_seq1
TRINITY_DN32907_c0_g1_i1	c60212_g1_i1	TR79090|c0_g2_i1	TR54132|c0_g1_i1	comp103773_c1_seq1
TRINITY_DN41710_c0_g3_i1	c53561_g1_i1	TR170566|c0_g1_i1	TR41246|c0_g1_i1	comp92623_c1_seq1
TRINITY_DN19416_c1_g1_i1	c28418_g1_i1	TR65061|c0_g1_i1	TR44040|c0_g1_i1	comp107909_c0_seq1
TRINITY_DN62951_c0_g1_i4	c75606_g1_i3	TR78087|c1_g1_i1	TR67291|c0_g6_i1	comp120676_c0_seq3
[truncated: 13,612 more rows]

## Sheet: Suppl_Table_SET14
Supplementary Excel Table SET14. Annotated genes commonly expressed in the testes of all five species
Gilthead_seabream_Gene_id	Description	logFC - Saurata	logFC - dentex	logFC - pagellus	logFC - pagrus	logFC - puntazzo
TRINITY_DN53409_c0_g1	helicase arip4 os=homo sapiens gn=rad54l2 pe=1 sv=4 "helicase arip4 os=xenopus tropicalis gn=rad54l2 pe=2 sv=1" "helicase arip4 os=homo sapiens gn=rad54l2 pe=1 sv=4" "helicase arip4 os=xenopus tropicalis gn=rad54l2 pe=2 sv=1helicase arip4 os=xenopus tropicalis gn=rad54l2 pe=2 sv=1helicase arip4 os=xenopus tropicalis gn=rad54l2 pe=2 sv=1"	0.24353	1.68549	1.55342	4.18925	2.91579
TRINITY_DN54368_c2_g2	sn1-specific diacylglycerol lipase alpha os=homo sapiens gn=dagla pe=1 sv=3 "sn1-specific diacylglycerol lipase alpha os=homo sapiens gn=dagla pe=1 sv=3sn1-specific diacylglycerol lipase alpha os=homo sapiens gn=dagla pe=1 sv=3sn1-specific diacylglycerol lipase alpha os=homo sapiens gn=dagla pe=1 sv=3" "sn1-specific diacylglycerol lipase alpha os=homo sapiens gn=dagla pe=1 sv=3sn1-specific diacyl…	0.311057	1.37777	1.23703	1.63574	2.1672
TRINITY_DN57822_c0_g1	gap junction beta-1 protein os=equus caballus gn=gjb1 pe=2 sv=1gap junction beta-1 protein os=equus caballus gn=gjb1 pe=2 sv=1gap junction beta-1 protein os=equus caballus gn=gjb1 pe=2 sv=1gap junction beta-1 protein os=equus caballus gn=gjb1 pe=2 sv=1 "tudor domain-containing protein 1 os=oryzias latipes gn=tdrd1 pe=2 sv=1" "tudor domain-containing protein 1 os=homo sapiens gn=tdrd1 pe=2 sv=2" "…	0.317073	0.566922	1.4108	1.92912	3.08597
TRINITY_DN33993_c0_g1	-	0.357575	1.31391	1.90293	2.0463	2.77838
TRINITY_DN53961_c0_g1	heparan-sulfate 6-o-sulfotransferase 2 os=danio rerio gn=hs6st2 pe=2 sv=2 "heparan-sulfate 6-o-sulfotransferase 2 os=danio rerio gn=hs6st2 pe=2 sv=2" "heparan-sulfate 6-o-sulfotransferase 2 os=danio rerio gn=hs6st2 pe=2 sv=2" "heparan-sulfate 6-o-sulfotransferase 2 os=danio rerio gn=hs6st2 pe=2 sv=2heparan-sulfate 6-o-sulfotransferase 2 os=danio rerio gn=hs6st2 pe=2 sv=2" "heparan sulfate 6-o-sul…	0.39618	1.10354	1.34868	1.08313	2.47446
TRINITY_DN58843_c1_g3	transmembrane and coiled-coil domain-containing protein 3 os=mus musculus gn=tmco3 pe=2 sv=1dcn1-like protein 2 os=homo sapiens gn=dcun1d2 pe=1 sv=1 "transmembrane and coiled-coil domain-containing protein 3 os=mus musculus gn=tmco3 pe=2 sv=1transmembrane and coiled-coil domain-containing protein 3 os=mus musculus gn=tmco3 pe=2 sv=1" "transmembrane and coiled-coil domain-containing protein 3 os=m…	0.399566	1.78428	0.684854	0.893331	1.72891
TRINITY_DN62290_c0_g1	protein phosphatase slingshot homolog 2 os=homo sapiens gn=ssh2 pe=1 sv=1protein phosphatase slingshot homolog 2 os=homo sapiens gn=ssh2 pe=1 sv=1protein phosphatase slingshot homolog 2 os=homo sapiens gn=ssh2 pe=1 sv=1protein phosphatase slingshot homolog 2 os=homo sapiens gn=ssh2 pe=1 sv=1 "protein phosphatase slingshot homolog 2 os=mus musculus gn=ssh2 pe=1 sv=2protein phosphatase slingshot ho…	0.419263	0.883814	2.78573	3.54926	1.26356
TRINITY_DN64813_c1_g2	tankyrase-1 os=homo sapiens gn=tnks pe=1 sv=2tankyrase-1 os=homo sapiens gn=tnks pe=1 sv=2tankyrase-1 os=homo sapiens gn=tnks pe=1 sv=2tankyrase-1 os=homo sapiens gn=tnks pe=1 sv=2 "tankyrase-1 os=homo sapiens gn=tnks pe=1 sv=2tankyrase-1 os=homo sapiens gn=tnks pe=1 sv=2tankyrase-1 os=homo sapiens gn=tnks pe=1 sv=2" "tankyrase-1 os=homo sapiens gn=tnks pe=1 sv=2tankyrase-1 os=homo sapiens gn=tnk…	0.447492	4.5461	1.19649	2.2483	1.85306
TRINITY_DN53801_c0_g1	cyclin-g-associated kinase os=homo sapiens gn=gak pe=1 sv=2 "cyclin-g-associated kinase os=homo sapiens gn=gak pe=1 sv=2" "cyclin-g-associated kinase os=homo sapiens gn=gak pe=1 sv=2" "cyclin-g-associated kinase os=homo sapiens gn=gak pe=1 sv=2"	0.454908	2.26953	1.1767	1.70957	1.92604
TRINITY_DN45192_c1_g1	kelch domain-containing protein 3 os=bos taurus gn=klhdc3 pe=2 sv=2 "kelch domain-containing protein 3 os=bos taurus gn=klhdc3 pe=2 sv=2kelch domain-containing protein 3 os=bos taurus gn=klhdc3 pe=2 sv=2" "kelch domain-containing protein 3 os=bos taurus gn=klhdc3 pe=2 sv=2" "kelch domain-containing protein 3 os=bos taurus gn=klhdc3 pe=2 sv=2kelch domain-containing protein 3 os=bos taurus gn=klhdc…	0.465325	1.6195	1.68168	2.08498	2.50184
TRINITY_DN64355_c0_g1	endoplasmic reticulum mannosyl-oligosaccharide -alpha-mannosidase os=homo sapiens gn=man1b1 pe=1 sv=2endoplasmic reticulum mannosyl-oligosaccharide -alpha-mannosidase os=homo sapiens gn=man1b1 pe=1 sv=2endoplasmic reticulum mannosyl-oligosaccharide -alpha-mannosidase os=homo sapiens gn=man1b1 pe=1 sv=2endoplasmic reticulum mannosyl-oligosaccharide -alpha-mannosidase os=mus musculus gn=man1b1 pe=1…	0.476392	1.64225	1.68847	2.26889	2.07037
TRINITY_DN3563_c0_g1	pre-mrna-processing factor 6 os=mus musculus gn=prpf6 pe=1 sv=1 "pre-mrna-processing factor 6 os=mus musculus gn=prpf6 pe=2 sv=1" "pre-mrna-processing factor 6 os=mus musculus gn=prpf6 pe=2 sv=1pre-mrna-processing factor 6 os=mus musculus gn=prpf6 pe=2 sv=1pre-mrna-processing factor 6 os=mus musculus gn=prpf6 pe=2 sv=1" "pre-mrna-processing factor 6 os=mus musculus gn=prpf6 pe=2 sv=1" "prp6 pre-m…	0.476835	0.783257	1.03043	0.901814	1.06535
TRINITY_DN58614_c0_g1	ectopic p granules protein 5 homolog os=danio rerio gn=epg5 pe=3 sv=1 "ectopic p granules protein 5 homolog os=danio rerio gn=epg5 pe=3 sv=1" "ectopic p granules protein 5 homolog os=danio rerio gn=epg5 pe=3 sv=1ectopic p granules protein 5 homolog os=danio rerio gn=epg5 pe=3 sv=1" "ectopic p granules protein 5 homolog os=danio rerio gn=epg5 pe=3 sv=1"	0.479468	1.68229	1.17006	0.623531	1.71304
TRINITY_DN57619_c0_g1	zinc finger protein 235 os=mus musculus gn=znf235 pe=2 sv=1zinc finger protein 235 os=mus musculus gn=znf235 pe=2 sv=1 "zinc finger protein 526 os=mus musculus gn=znf526 pe=2 sv=1" "zinc finger protein 526 os=mus musculus gn=znf526 pe=2 sv=1" "zinc finger protein 526 os=mus musculus gn=znf526 pe=2 sv=1zinc finger protein 526 os=mus musculus gn=znf526 pe=2 sv=1"	0.479587	2.30465	1.86653	1.21286	1.33768
TRINITY_DN62376_c3_g4	zinc finger cchc domain-containing protein 24 os=homo sapiens gn=zcchc24 pe=1 sv=1zinc finger cchc domain-containing protein 24 os=homo sapiens gn=zcchc24 pe=1 sv=1 "zinc finger cchc domain-containing protein 24 os=homo sapiens gn=zcchc24 pe=1 sv=1zinc finger cchc domain-containing protein 24 os=mus musculus gn=zcchc24 pe=1 sv=1zinc finger cchc domain-containing protein 24 os=homo sapiens gn=zcch…	0.489513	3.11193	2.40628	3.84766	2.63856
TRINITY_DN64760_c0_g5	rcc1 and btb domain-containing protein 1 os=homo sapiens gn=rcbtb1 pe=2 sv=1 "rcc1 and btb domain-containing protein 1 os=homo sapiens gn=rcbtb1 pe=2 sv=1" "rcc1 and btb domain-containing protein 1 os=homo sapiens gn=rcbtb1 pe=2 sv=1" "rcc1 and btb domain-containing protein 1 os=homo sapiens gn=rcbtb1 pe=2 sv=1rcc1 and btb domain-containing protein 1 os=homo sapiens gn=rcbtb1 pe=2 sv=1"	0.510144	2.5072	2.76455	3.42084	0.96389
TRINITY_DN64918_c0_g1	calcium-independent phospholipase a2-gamma os=oryctolagus cuniculus gn=pnpla8 pe=1 sv=1calcium-independent phospholipase a2-gamma os=oryctolagus cuniculus gn=pnpla8 pe=1 sv=1calcium-independent phospholipase a2-gamma os=oryctolagus cuniculus gn=pnpla8 pe=1 sv=1calcium-independent phospholipase a2-gamma os=oryctolagus cuniculus gn=pnpla8 pe=1 sv=1calcium-independent phospholipase a2-gamma os=oryct…	0.520352	1.68911	2.98314	3.59908	4.27529
TRINITY_DN63924_c0_g1	-	0.528708	0.868576	1.13415	1.61613	1.19099
TRINITY_DN61721_c6_g1	amyloid beta a4 precursor protein-binding family a member 2 os=mus musculus gn=apba2 pe=1 sv=2amyloid beta a4 precursor protein-binding family a member 2 os=mus musculus gn=apba2 pe=1 sv=2 "amyloid beta a4 precursor protein-binding family a member 2 os=rattus norvegicus gn=apba2 pe=1 sv=1" "amyloid beta a4 precursor protein-binding family a member 2 os=rattus norvegicus gn=apba2 pe=1 sv=1amyloid …	0.531299	0.967083	3.00928	4.95779	3.52542
TRINITY_DN59849_c6_g1	sortilin os=danio rerio gn=sort1 pe=2 sv=1nuclear transcription factor y subunit alpha os=rattus norvegicus gn=nfya pe=1 sv=1nuclear transcription factor y subunit alpha os=rattus norvegicus gn=nfya pe=1 sv=1nuclear transcription factor y subunit alpha os=rattus norvegicus gn=nfya pe=1 sv=1 "sortilin os=danio rerio gn=sort1 pe=2 sv=1sortilin os=danio rerio gn=sort1 pe=2 sv=1" "sortilin os=danio r…	0.532372	1.15445	0.595053	0.989424	2.85614
TRINITY_DN60006_c1_g3	adp-ribosylation factor-binding protein gga1 os=mus musculus gn=gga1 pe=1 sv=1probable atp-dependent rna helicase ddx17 os=mus musculus gn=ddx17 pe=1 sv=1adp-ribosylation factor-binding protein gga1 os=mus musculus gn=gga1 pe=1 sv=1adp-ribosylation factor-binding protein gga1 os=mus musculus gn=gga1 pe=1 sv=1 "probable atp-dependent rna helicase ddx17 os=homo sapiens gn=ddx17 pe=1 sv=2probable at…	0.539468	2.4761	1.69988	1.75261	2.7184
TRINITY_DN53844_c0_g1	protein prrc2c os=homo sapiens gn=prrc2c pe=1 sv=4 "protein prrc2c os=homo sapiens gn=prrc2c pe=1 sv=4" "protein prrc2c os=mus musculus gn=prrc2c pe=1 sv=3" "protein prrc2c os=mus musculus gn=prrc2c pe=1 sv=3protein prrc2c os=mus musculus gn=prrc2c pe=1 sv=3protein prrc2c os=mus musculus gn=prrc2c pe=1 sv=3"	0.560791	2.16165	0.846428	0.875118	1.79379
TRINITY_DN49780_c0_g1	zinc finger protein c3h1 type-like 3 os=mus musculus gn=zfp36l3 pe=1 sv=1 "zinc finger protein c3h1 type-like 2 os=mus musculus gn=zfp36l2 pe=1 sv=2" "zinc finger protein c3h1 type-like 2 os=mus musculus gn=zfp36l2 pe=1 sv=2" "tristetraprolin os=ovis aries gn=zfp36 pe=2 sv=1" "zinc finger protein c3h1 type-like 1-like isoform x2"	0.567368	2.07278	0.985043	1.50236	2.32379
TRINITY_DN62788_c0_g1	pleckstrin homology domain-containing family m member 2 os=homo sapiens gn=plekhm2 pe=1 sv=2pleckstrin homology domain-containing family m member 2 os=homo sapiens gn=plekhm2 pe=1 sv=2pleckstrin homology domain-containing family m member 2 os=homo sapiens gn=plekhm2 pe=1 sv=2 "pleckstrin homology domain-containing family m member 2 os=mus musculus gn=plekhm2 pe=2 sv=2pleckstrin homology domain-co…	0.573392	1.98502	1.90143	3.03969	1.57056
TRINITY_DN31768_c0_g1	rna exonuclease 1 homolog os=mus musculus gn=rexo1 pe=1 sv=1 "rna exonuclease 1 homolog os=mus musculus gn=rexo1 pe=2 sv=1" "rna exonuclease 1 homolog os=homo sapiens gn=rexo1 pe=1 sv=3" "rna exonuclease 1 homolog os=mus musculus gn=rexo1 pe=2 sv=1"	0.577918	1.17008	1.39679	1.77446	1.84033
TRINITY_DN60469_c0_g2	zinc finger and btb domain-containing protein 21 os=homo sapiens gn=zbtb21 pe=1 sv=2 "zinc finger and btb domain-containing protein 21 os=homo sapiens gn=zbtb21 pe=1 sv=2" "zinc finger and btb domain-containing protein 21 os=homo sapiens gn=zbtb21 pe=1 sv=2zinc finger and btb domain-containing protein 21 os=homo sapiens gn=zbtb21 pe=1 sv=2" "zinc finger and btb domain-containing protein 21 os=hom…	0.593951	3.10743	2.33622	2.01843	2.19104
TRINITY_DN39711_c0_g1	denn domain-containing protein 5a os=mus musculus gn=dennd5a pe=1 sv=1 "denn domain-containing protein 5a os=homo sapiens gn=dennd5a pe=1 sv=2denn domain-containing protein 5a os=homo sapiens gn=dennd5a pe=1 sv=2" "denn domain-containing protein 5a os=homo sapiens gn=dennd5a pe=1 sv=2" "denn domain-containing protein 5a os=homo sapiens gn=dennd5a pe=1 sv=2denn domain-containing protein 5a os=homo…	0.596577	1.27362	0.813967	0.912632	1.55351
TRINITY_DN59529_c9_g1	long-chain-fatty-acid-- ligase 3 os=homo sapiens gn=acsl3 pe=1 sv=3long-chain-fatty-acid-- ligase 3 os=homo sapiens gn=acsl3 pe=1 sv=3long-chain-fatty-acid-- ligase 3 os=homo sapiens gn=acsl3 pe=1 sv=3long-chain-fatty-acid-- ligase 3 os=homo sapiens gn=acsl3 pe=1 sv=3 "long-chain-fatty-acid-- ligase 3 os=homo sapiens gn=acsl3 pe=1 sv=3" "long-chain-fatty-acid-- ligase 3 os=homo sapiens gn=acsl3 p…	0.59752	1.32597	0.928276	1.46821	2.14088
TRINITY_DN52395_c0_g1	neuropeptide-like protein c4orf48 homolog os=salmo salar pe=3 sv=1 "neuropeptide-like protein c4orf48 homolog os=salmo salar pe=3 sv=1" "neuropeptide-like protein c4orf48 homolog os=salmo salar pe=3 sv=1" "neuropeptide-like protein c4orf48 homolog os=salmo salar pe=3 sv=1"	0.603678	1.53796	1.88573	1.956	2.35001
TRINITY_DN54373_c0_g1	3-hydroxyisobutyrate mitochondrial os=homo sapiens gn=hibadh pe=1 sv=2 "3-hydroxyisobutyrate mitochondrial os=homo sapiens gn=hibadh pe=1 sv=2" "3-hydroxyisobutyrate mitochondrial os=homo sapiens gn=hibadh pe=1 sv=23-hydroxyisobutyrate mitochondrial os=homo sapiens gn=hibadh pe=1 sv=2" "3-hydroxyisobutyrate mitochondrial os=homo sapiens gn=hibadh pe=1 sv=2" "3-hydroxyisobutyrate dehydrogenase"	0.620428	3.15046	1.48794	0.912477	1.72672
TRINITY_DN62604_c1_g1	14-3-3 protein gamma-2 os=oncorhynchus mykiss pe=2 sv=114-3-3 protein gamma-2 os=oncorhynchus mykiss pe=2 sv=1 "14-3-3 protein gamma-1 os=danio rerio gn=ywhag1 pe=2 sv=114-3-3 protein gamma-2 os=oncorhynchus mykiss pe=2 sv=1" "14-3-3 protein gamma-b os=xenopus laevis gn=ywhag-b pe=2 sv=114-3-3 protein gamma-b os=xenopus laevis gn=ywhag-b pe=2 sv=1" "14-3-3 protein gamma-1 os=danio rerio gn=ywhag1…	0.623561	2.32041	2.85811	1.21652	1.17573
TRINITY_DN63386_c1_g3	camp-dependent protein kinase catalytic subunit alpha os=rattus norvegicus gn=prkaca pe=1 sv=2camp-dependent protein kinase catalytic subunit alpha os=rattus norvegicus gn=prkaca pe=1 sv=2 "camp-dependent protein kinase catalytic subunit alpha os=rattus norvegicus gn=prkaca pe=1 sv=2camp-dependent protein kinase catalytic subunit alpha os=rattus norvegicus gn=prkaca pe=1 sv=2" "camp-dependent pro…	0.625894	2.26264	1.16305	1.91938	2.77137
TRINITY_DN49847_c0_g1	mitogen-activated protein kinase kinase kinase mlk4 os=homo sapiens gn=mlk4 pe=1 sv=1 "mitogen-activated protein kinase kinase kinase mlk4 os=homo sapiens gn=mlk4 pe=1 sv=1mitogen-activated protein kinase kinase kinase mlk4 os=homo sapiens gn=mlk4 pe=1 sv=1" "mitogen-activated protein kinase kinase kinase mlk4 os=homo sapiens gn=mlk4 pe=1 sv=1mitogen-activated protein kinase kinase kinase mlk4 os…	0.645448	1.31747	2.53175	2.95752	2.4218
TRINITY_DN63563_c2_g1	general transcription factor 3c polypeptide 2 os=pongo abelii gn=gtf3c2 pe=2 sv=1 "general transcription factor 3c polypeptide 2 os=mus musculus gn=gtf3c2 pe=2 sv=2general transcription factor 3c polypeptide 2 os=mus musculus gn=gtf3c2 pe=2 sv=2general transcription factor 3c polypeptide 2 os=mus musculus gn=gtf3c2 pe=2 sv=2general transcription factor 3c polypeptide 2 os=mus musculus gn=gtf3c2 p…	0.648298	2.54022	1.49019	2.85743	4.54577
TRINITY_DN60746_c3_g1	ctd small phosphatase-like protein os=gallus gallus gn=nfi1 pe=2 sv=2 "ctd small phosphatase-like protein os=gallus gallus gn=nfi1 pe=2 sv=2ctd small phosphatase-like protein os=gallus gallus gn=nfi1 pe=2 sv=2" "ctd small phosphatase-like protein os=gallus gallus gn=nfi1 pe=2 sv=2ctd small phosphatase-like protein os=gallus gallus gn=nfi1 pe=2 sv=2ctd small phosphatase-like protein os=gallus gall…	0.650592	0.82532	1.22132	0.908524	0.749305
TRINITY_DN55641_c0_g1	60 kda ss-a ro ribonucleoprotein os=homo sapiens gn=trove2 pe=1 sv=2 "60 kda ss-a ro ribonucleoprotein os=homo sapiens gn=trove2 pe=1 sv=2" "60 kda ss-a ro ribonucleoprotein os=homo sapiens gn=trove2 pe=1 sv=260 kda ss-a ro ribonucleoprotein os=homo sapiens gn=trove2 pe=1 sv=2" "60 kda ss-a ro ribonucleoprotein os=homo sapiens gn=trove2 pe=1 sv=2" "60 kda ss-a ro ribonucleo isoform x3"	0.653099	1.93112	1.74171	1.31569	2.54744
TRINITY_DN39317_c0_g1	leukemia inhibitory factor receptor os=canis lupus familiaris gn=lifr pe=2 sv=1 "leukemia inhibitory factor receptor os=canis familiaris gn=lifr pe=2 sv=1" "leukemia inhibitory factor receptor os=canis familiaris gn=lifr pe=2 sv=1leukemia inhibitory factor receptor os=canis familiaris gn=lifr pe=2 sv=1" "leukemia inhibitory factor receptor os=canis familiaris gn=lifr pe=2 sv=1" "leukemia inhibito…	0.656212	1.17105	0.905214	1.19955	2.10048
TRINITY_DN57022_c0_g1	-	0.656268	2.23077	3.25917	3.71388	2.2665
TRINITY_DN56366_c0_g1	splicing factor 3b subunit 1 os=homo sapiens gn=sf3b1 pe=1 sv=3splicing factor 3b subunit 1 os=homo sapiens gn=sf3b1 pe=1 sv=3 "splicing factor 3b subunit 1 os=homo sapiens gn=sf3b1 pe=1 sv=3splicing factor 3b subunit 1 os=homo sapiens gn=sf3b1 pe=1 sv=3splicing factor 3b subunit 1 os=homo sapiens gn=sf3b1 pe=1 sv=3" "splicing factor 3b subunit 1 os=homo sapiens gn=sf3b1 pe=1 sv=3splicing factor …	0.660418	1.20898	0.437476	0.974134	0.694461
TRINITY_DN62400_c2_g5	phosphorylase b kinase regulatory subunit beta os=homo sapiens gn=phkb pe=1 sv=3phosphorylase b kinase regulatory subunit beta os=oryctolagus cuniculus gn=phkb pe=1 sv=3phosphorylase b kinase regulatory subunit beta os=homo sapiens gn=phkb pe=1 sv=3phosphorylase b kinase regulatory subunit beta os=oryctolagus cuniculus gn=phkb pe=1 sv=3 "phosphorylase b kinase regulatory subunit beta os=homo sapi…	0.665361	3.24661	0.915272	1.73233	2.63869
TRINITY_DN55108_c0_g1	ubiquitin-conjugating enzyme e2 z os=danio rerio gn=ube2z pe=2 sv=2 "ubiquitin-conjugating enzyme e2 z os=danio rerio gn=ube2z pe=2 sv=2" "ubiquitin-conjugating enzyme e2 z os=danio rerio gn=ube2z pe=2 sv=2" "ubiquitin-conjugating enzyme e2 z os=danio rerio gn=ube2z pe=2 sv=2ubiquitin-conjugating enzyme e2 z os=danio rerio gn=ube2z pe=2 sv=2" "ubiquitin-conjugating enzyme e2 z"	0.66791	2.04425	1.80572	2.31145	1.46607
TRINITY_DN58343_c0_g1	zinc transporter zip10 os=danio rerio gn=slc39a10 pe=2 sv=1zinc transporter zip10 os=danio rerio gn=slc39a10 pe=2 sv=1zinc transporter zip10 os=danio rerio gn=slc39a10 pe=2 sv=1zinc transporter zip10 os=danio rerio gn=slc39a10 pe=2 sv=1zinc transporter zip10 os=danio rerio gn=slc39a10 pe=2 sv=1 "zinc transporter zip10 os=danio rerio gn=slc39a10 pe=2 sv=1zinc transporter zip10 os=danio rerio gn=sl…	0.686083	1.04882	1.05894	0.778792	1.3326
TRINITY_DN49418_c0_g1	zinc finger protein 335 os=mus musculus gn=znf335 pe=1 sv=1zinc finger protein 335 os=mus musculus gn=znf335 pe=1 sv=1zinc finger protein 335 os=mus musculus gn=znf335 pe=1 sv=1zinc finger protein 335 os=mus musculus gn=znf335 pe=1 sv=1zinc finger protein 335 os=mus musculus gn=znf335 pe=1 sv=1 "zinc finger protein 335 os=homo sapiens gn=znf335 pe=1 sv=1zinc finger protein 335 os=homo sapiens gn=…	0.689198	1.40341	1.92986	2.25621	0.990834
TRINITY_DN55737_c0_g1	neurogenic locus notch homolog protein 2 os=homo sapiens gn=notch2 pe=1 sv=3neurogenic locus notch homolog protein 2 os=homo sapiens gn=notch2 pe=1 sv=3 "neurogenic locus notch homolog protein 2 os=homo sapiens gn=notch2 pe=1 sv=3neurogenic locus notch homolog protein 2 os=homo sapiens gn=notch2 pe=1 sv=3neurogenic locus notch homolog protein 2 os=homo sapiens gn=notch2 pe=1 sv=3" "neurogenic loc…	0.689399	1.2328	0.769344	1.81111	2.56023
TRINITY_DN57067_c0_g1	ubiquitin carboxyl-terminal hydrolase 45 os=mus musculus gn=usp45 pe=1 sv=1 "ubiquitin carboxyl-terminal hydrolase 45 os=mus musculus gn=usp45 pe=2 sv=1" "ubiquitin carboxyl-terminal hydrolase 45 os=mus musculus gn=usp45 pe=2 sv=1ubiquitin carboxyl-terminal hydrolase 45 os=mus musculus gn=usp45 pe=2 sv=1" "ubiquitin carboxyl-terminal hydrolase 45 os=mus musculus gn=usp45 pe=2 sv=1"	0.694765	2.04292	0.901512	1.42763	2.09439
TRINITY_DN55226_c0_g1	e3 ubiquitin-protein ligase rnf38 os=homo sapiens gn=rnf38 pe=1 sv=4 "e3 ubiquitin-protein ligase rnf38 os=homo sapiens gn=rnf38 pe=1 sv=4transmembrane protein 211 os=xenopus tropicalis gn=tmem211 pe=2 sv=1"	0.699616	2.7247	1.59951	2.24971	1.72377
TRINITY_DN59054_c4_g4	serine threonine-protein phosphatase cpped1 os=danio rerio gn=cpped1 pe=2 sv=1serine threonine-protein phosphatase cpped1 os=danio rerio gn=cpped1 pe=2 sv=1 "serine threonine-protein phosphatase cpped1 os=danio rerio gn=cpped1 pe=2 sv=1" "serine threonine-protein phosphatase cpped1 os=danio rerio gn=cpped1 pe=2 sv=1" "serine threonine-protein phosphatase cpped1 os=danio rerio gn=cpped1 pe=2 sv=1"…	0.701155	1.1094	1.5109	2.74241	1.33872
TRINITY_DN14416_c0_g1	lysosome membrane protein 2 os=homo sapiens gn=scarb2 pe=1 sv=2 "lysosome membrane protein 2 os=homo sapiens gn=scarb2 pe=1 sv=2" "lysosome membrane protein 2 os=homo sapiens gn=scarb2 pe=1 sv=2lysosome membrane protein 2 os=homo sapiens gn=scarb2 pe=1 sv=2lysosome membrane protein 2 os=homo sapiens gn=scarb2 pe=1 sv=2" "lysosome membrane protein 2 os=homo sapiens gn=scarb2 pe=1 sv=2" "scavenger …	0.707582	1.71095	1.72851	1.77947	1.30208
TRINITY_DN63469_c0_g1	carnitine o-palmitoyltransferase liver isoform os=homo sapiens gn=cpt1a pe=1 sv=2carnitine o-palmitoyltransferase liver isoform os=homo sapiens gn=cpt1a pe=1 sv=2 "carnitine o-palmitoyltransferase liver isoform os=homo sapiens gn=cpt1a pe=1 sv=2" "carnitine o-palmitoyltransferase liver isoform os=homo sapiens gn=cpt1a pe=1 sv=2carnitine o-palmitoyltransferase liver isoform os=homo sapiens gn=cpt1…	0.708566	1.19818	1.28986	2.60835	1.45126
TRINITY_DN64922_c2_g1	serine threonine-protein kinase atr os=homo sapiens gn=atr pe=1 sv=3 "serine threonine-protein kinase atr os=homo sapiens gn=atr pe=1 sv=3" "serine threonine-protein kinase atr os=homo sapiens gn=atr pe=1 sv=3serine threonine-protein kinase atr os=mus musculus gn=atr pe=1 sv=2" "serine threonine-protein kinase atr os=homo sapiens gn=atr pe=1 sv=3"	0.720687	2.23184	2.19424	2.54874	1.74844
TRINITY_DN64098_c2_g1	creb-regulated transcription coactivator 2 os=rattus norvegicus gn=crtc2 pe=1 sv=1creb-regulated transcription coactivator 2 os=rattus norvegicus gn=crtc2 pe=1 sv=1 "creb-regulated transcription coactivator 2 os=mus musculus gn=crtc2 pe=1 sv=2" "creb-regulated transcription coactivator 2 os=bos taurus gn=crtc2 pe=2 sv=1creb-regulated transcription coactivator 2 os=bos taurus gn=crtc2 pe=2 sv=1cre…	0.723769	1.83726	1.46527	2.12104	2.61935
TRINITY_DN60539_c0_g1	apoptosis-inducing factor 3 os=homo sapiens gn=aifm3 pe=1 sv=1apoptosis-inducing factor 3 os=homo sapiens gn=aifm3 pe=1 sv=1 "apoptosis-inducing factor 3 os=homo sapiens gn=aifm3 pe=1 sv=1apoptosis-inducing factor 3 os=homo sapiens gn=aifm3 pe=1 sv=1" "apoptosis-inducing factor 3 os=homo sapiens gn=aifm3 pe=1 sv=1"	0.73357	4.43765	4.5007	5.55044	1.80776
TRINITY_DN60864_c0_g1	calcium-binding mitochondrial carrier protein s -1 os=danio rerio gn=slc25a24 pe=2 sv=1calcium-binding mitochondrial carrier protein s -1 os=danio rerio gn=slc25a24 pe=2 sv=1 "calcium-binding mitochondrial carrier protein s -1 os=danio rerio gn=slc25a24 pe=2 sv=1calcium-binding mitochondrial carrier protein s -1 os=danio rerio gn=slc25a24 pe=2 sv=1" "calcium-binding mitochondrial carrier protein …	0.737077	1.83957	3.32816	3.15798	3.15826
TRINITY_DN61465_c4_g1	ph domain leucine-rich repeat-containing protein phosphatase 1 os=homo sapiens gn=phlpp1 pe=1 sv=3 "ph domain leucine-rich repeat-containing protein phosphatase 1 os=homo sapiens gn=phlpp1 pe=1 sv=3" "ph domain leucine-rich repeat-containing protein phosphatase 1 os=homo sapiens gn=phlpp1 pe=1 sv=3ph domain leucine-rich repeat-containing protein phosphatase 1 os=homo sapiens gn=phlpp1 pe=1 sv=3" …	0.737265	1.29608	1.45111	1.53051	2.28539
TRINITY_DN24596_c0_g1	poly polymerase 1 os=gallus gallus gn=parp1 pe=1 sv=2 "poly polymerase 1 os=gallus gallus gn=parp1 pe=1 sv=2" "poly polymerase 1 os=gallus gallus gn=parp1 pe=1 sv=2" "poly polymerase 1 os=gallus gallus gn=parp1 pe=1 sv=2" "unnamed protein product [Gallus gallus]"	0.748889	2.23287	1.84074	1.85855	1.68381
TRINITY_DN53995_c0_g1	tyrosine-protein phosphatase non-receptor type 4 os=homo sapiens gn=ptpn4 pe=1 sv=1 "tyrosine-protein phosphatase non-receptor type 4 os=homo sapiens gn=ptpn4 pe=1 sv=1" "tyrosine-protein phosphatase non-receptor type 4 os=homo sapiens gn=ptpn4 pe=1 sv=1tyrosine-protein phosphatase non-receptor type 4 os=homo sapiens gn=ptpn4 pe=1 sv=1tyrosine-protein phosphatase non-receptor type 4 os=homo sapie…	0.756843	1.91627	1.08986	1.10222	2.23995
TRINITY_DN58547_c1_g2	tom1-like protein 2 os=xenopus laevis gn=tom1l2 pe=2 sv=1tom1-like protein 2 os=homo sapiens gn=tom1l2 pe=1 sv=1tom1-like protein 2 os=mus musculus gn=tom1l2 pe=1 sv=1tom1-like protein 2 os=xenopus laevis gn=tom1l2 pe=2 sv=1 "tom1-like protein 2 os=homo sapiens gn=tom1l2 pe=1 sv=1tom1-like protein 2 os=homo sapiens gn=tom1l2 pe=1 sv=1tom1-like protein 2 os=homo sapiens gn=tom1l2 pe=1 sv=1tom1-lik…	0.760461	1.08388	0.513016	1.57114	2.37729
TRINITY_DN54572_c0_g1	-	0.760705	0.777892	1.31204	1.45728	2.24029
TRINITY_DN63304_c1_g2	leucine zipper tumor suppressor 2 homolog os=xenopus laevis gn=lzts2 pe=2 sv=1leucine zipper tumor suppressor 2 homolog os=xenopus laevis gn=lzts2 pe=2 sv=1leucine zipper tumor suppressor 2 homolog os=xenopus laevis gn=lzts2 pe=2 sv=1 "leucine zipper tumor suppressor 2 homolog os=xenopus tropicalis gn=lzts2 pe=2 sv=1" "leucine zipper tumor suppressor 2 homolog os=xenopus tropicalis gn=lzts2 pe=2 …	0.769634	1.50287	1.55014	2.09553	1.19612
TRINITY_DN64730_c0_g2	decaprenyl-diphosphate synthase subunit 1 os=mus musculus gn=pdss1 pe=1 sv=1	0.781724	1.58642	1.4686	4.03517	2.61067
TRINITY_DN54880_c0_g1	tbc1 domain family member 9b os=mus musculus gn=tbc1d9b pe=1 sv=1tbc1 domain family member 9b os=mus musculus gn=tbc1d9b pe=1 sv=1tbc1 domain family member 9b os=mus musculus gn=tbc1d9b pe=1 sv=1tbc1 domain family member 9b os=homo sapiens gn=tbc1d9b pe=1 sv=3 "tbc1 domain family member 9b os=homo sapiens gn=tbc1d9b pe=1 sv=3tbc1 domain family member 9b os=homo sapiens gn=tbc1d9b pe=1 sv=3tbc1 do…	0.794632	1.72417	1.27022	0.989895	1.80666
TRINITY_DN49653_c0_g1	consortin os=mus musculus gn=cnst pe=1 sv=1consortin os=mus musculus gn=cnst pe=1 sv=1 "consortin os=mus musculus gn=cnst pe=1 sv=1" "consortin os=mus musculus gn=cnst pe=1 sv=1" "consortin os=mus musculus gn=cnst pe=1 sv=1" "cnst_mouse ame: full=consortin"	0.798424	2.76028	3.53815	4.26651	1.28637
TRINITY_DN56222_c0_g1	zinc finger protein plagl2 os=homo sapiens gn=plagl2 pe=2 sv=1 "zinc finger protein plagl2 os=homo sapiens gn=plagl2 pe=2 sv=1" "zinc finger protein plagl2 os=homo sapiens gn=plagl2 pe=2 sv=1" "transmembrane channel-like protein 4 os=homo sapiens gn=tmc4 pe=2 sv=3zinc finger protein plagl2 os=homo sapiens gn=plagl2 pe=2 sv=1zinc finger protein plagl2 os=homo sapiens gn=plagl2 pe=2 sv=1transmembra…	0.798999	1.76261	1.35293	1.04395	1.0889
TRINITY_DN63500_c1_g1	nhs-like protein 1 os=homo sapiens gn=nhsl1 pe=1 sv=2 "nhs-like protein 1 os=homo sapiens gn=nhsl1 pe=1 sv=2" "nhs-like protein 1 os=homo sapiens gn=nhsl1 pe=1 sv=2nhs-like protein 1 os=mus musculus gn=nhsl1 pe=1 sv=3" "nhs-like protein 1 os=homo sapiens gn=nhsl1 pe=1 sv=2nhs-like protein 1 os=homo sapiens gn=nhsl1 pe=1 sv=2nhs-like protein 1 os=homo sapiens gn=nhsl1 pe=1 sv=2nhs-like protein 1 o…	0.808357	2.25587	1.19139	1.4785	4.46199
TRINITY_DN51793_c0_g1	mesoderm induction early response protein 3 os=macaca fascicularis gn=mier3 pe=2 sv=1 "mesoderm induction early response protein 3 os=macaca fascicularis gn=mier3 pe=2 sv=1" "mesoderm induction early response protein 3 os=macaca fascicularis gn=mier3 pe=2 sv=1" "mesoderm induction early response protein 3 os=macaca fascicularis gn=mier3 pe=2 sv=1" "zgc:162295 protein"	0.820387	2.06488	2.88583	4.05537	2.59428
TRINITY_DN59550_c6_g1	ubiquitin carboxyl-terminal hydrolase 15 os=homo sapiens gn=usp15 pe=1 sv=3ubiquitin carboxyl-terminal hydrolase 15 os=homo sapiens gn=usp15 pe=1 sv=3ubiquitin carboxyl-terminal hydrolase 15 os=bos taurus gn=usp15 pe=2 sv=1ubiquitin carboxyl-terminal hydrolase 15 os=homo sapiens gn=usp15 pe=1 sv=3ubiquitin carboxyl-terminal hydrolase 15 os=homo sapiens gn=usp15 pe=1 sv=3 "ubiquitin carboxyl-termi…	0.822223	2.04984	1.22021	1.87777	2.96252
TRINITY_DN57903_c0_g1	probable g-protein coupled receptor 157 os=mus musculus gn=gpr157 pe=2 sv=1probable g-protein coupled receptor 157 os=mus musculus gn=gpr157 pe=2 sv=1glycine n-acyltransferase os=bos taurus gn=glyat pe=1 sv=2	0.829332	4.27818	4.61422	5.00814	2.84371
TRINITY_DN54229_c0_g1	lanosterol 14-alpha demethylase os=macaca fascicularis gn=cyp51a1 pe=2 sv=2 "lanosterol 14-alpha demethylase os=sus scrofa gn=cyp51a1 pe=2 sv=1" "lanosterol 14-alpha demethylase os=sus scrofa gn=cyp51a1 pe=2 sv=1lanosterol 14-alpha demethylase os=sus scrofa gn=cyp51a1 pe=2 sv=1" "lanosterol 14-alpha demethylase os=sus scrofa gn=cyp51a1 pe=2 sv=1" "cytochrome family subfamily polypeptide 1"	0.829853	2.4264	5.04201	2.3731	3.04225
TRINITY_DN62718_c0_g1	zinc finger protein 319 os=mus musculus gn=znf319 pe=2 sv=1zinc finger protein 319 os=mus musculus gn=znf319 pe=2 sv=1 "zinc finger protein 319 os=mus musculus gn=znf319 pe=2 sv=1" "zinc finger protein 319 os=mus musculus gn=znf319 pe=2 sv=1" "zinc finger protein 319 os=homo sapiens gn=znf319 pe=1 sv=2"	0.831893	2.22912	1.09003	2.1378	2.91689
TRINITY_DN50349_c0_g1	protein dopey-2 os=homo sapiens gn=dopey2 pe=1 sv=5 "protein dopey-2 os=homo sapiens gn=dopey2 pe=1 sv=5" "protein dopey-2 os=homo sapiens gn=dopey2 pe=1 sv=5" "protein dopey-2 os=homo sapiens gn=dopey2 pe=1 sv=5"	0.843906	2.13119	2.23944	1.35052	3.57978
TRINITY_DN64593_c0_g1	zinc finger mym-type protein 4 os=homo sapiens gn=zmym4 pe=1 sv=1zinc finger mym-type protein 4 os=homo sapiens gn=zmym4 pe=1 sv=1zinc finger mym-type protein 4 os=homo sapiens gn=zmym4 pe=1 sv=1 "zinc finger mym-type protein 4 os=mus musculus gn=zmym4 pe=2 sv=1" "zinc finger mym-type protein 4 os=mus musculus gn=zmym4 pe=2 sv=1" "zinc finger mym-type protein 4 os=mus musculus gn=zmym4 pe=2 sv=1z…	0.848214	3.85127	1.42396	1.60528	2.16227
TRINITY_DN65286_c0_g2	phd and ring finger domain-containing protein 1 os=mus musculus gn=phrf1 pe=1 sv=2 "phd and ring finger domain-containing protein 1 os=homo sapiens gn=phrf1 pe=1 sv=3" "phd and ring finger domain-containing protein 1 os=homo sapiens gn=phrf1 pe=1 sv=3phd and ring finger domain-containing protein 1 os=homo sapiens gn=phrf1 pe=1 sv=3phd and ring finger domain-containing protein 1 os=homo sapiens gn…	0.849914	1.82652	1.89052	2.06485	1.19509
TRINITY_DN58567_c14_g1	importin subunit alpha-4 os=mus musculus gn=kpna3 pe=1 sv=1 "importin subunit alpha-4 os=mus musculus gn=kpna3 pe=1 sv=1" "importin subunit alpha-4 os=mus musculus gn=kpna3 pe=1 sv=1" "importin subunit alpha-4 os=mus musculus gn=kpna3 pe=1 sv=1" "importin subunit alpha-3"	0.86661	1.5296	1.23254	1.56792	0.987134
TRINITY_DN61350_c0_g1	a-kinase anchor protein 11 os=homo sapiens gn=akap11 pe=1 sv=1a-kinase anchor protein 11 os=homo sapiens gn=akap11 pe=1 sv=1 "a-kinase anchor protein 11 os=homo sapiens gn=akap11 pe=1 sv=1" "a-kinase anchor protein 11 os=homo sapiens gn=akap11 pe=1 sv=1" "a-kinase anchor protein 11 os=homo sapiens gn=akap11 pe=1 sv=1a-kinase anchor protein 11 os=homo sapiens gn=akap11 pe=1 sv=1"	0.876751	2.3662	1.55234	2.92151	3.22645
TRINITY_DN64395_c3_g1	mitogen-activated protein kinase kinase kinase 4 os=homo sapiens gn=map3k4 pe=1 sv=2mitogen-activated protein kinase kinase kinase 4 os=homo sapiens gn=map3k4 pe=1 sv=2mitogen-activated protein kinase kinase kinase 4 os=homo sapiens gn=map3k4 pe=1 sv=2 "mitogen-activated protein kinase kinase kinase 4 os=homo sapiens gn=map3k4 pe=1 sv=2mitogen-activated protein kinase kinase kinase 4 os=homo sapi…	0.883623	1.31848	0.659066	0.665226	1.27125
TRINITY_DN62463_c5_g1	probable palmitoyltransferase zdhhc16 os=mus musculus gn=zdhhc16 pe=1 sv=2 "probable palmitoyltransferase zdhhc16 os=mus musculus gn=zdhhc16 pe=1 sv=2probable palmitoyltransferase zdhhc16 os=mus musculus gn=zdhhc16 pe=1 sv=2" "probable palmitoyltransferase zdhhc16 os=mus musculus gn=zdhhc16 pe=1 sv=2" "probable palmitoyltransferase zdhhc16 os=mus musculus gn=zdhhc16 pe=1 sv=2"	0.888605	1.89394	1.50576	1.16199	1.60829
TRINITY_DN26503_c0_g2	zinc finger protein 711 os=danio rerio gn=znf711 pe=1 sv=1 "zinc finger protein 711 os=danio rerio gn=znf711 pe=1 sv=1" "zinc finger protein 711 os=danio rerio gn=znf711 pe=1 sv=1" "zinc finger protein 711 os=danio rerio gn=znf711 pe=1 sv=1zinc finger protein 711 os=danio rerio gn=znf711 pe=1 sv=1"	0.891511	1.66796	2.22971	2.42142	1.24808
TRINITY_DN54643_c0_g1	thioredoxin reductase cytoplasmic os=bos taurus gn=txnrd1 pe=2 sv=3 "thioredoxin reductase cytoplasmic os=bos taurus gn=txnrd1 pe=2 sv=3thioredoxin reductase cytoplasmic os=bos taurus gn=txnrd1 pe=2 sv=3thioredoxin reductase cytoplasmic os=bos taurus gn=txnrd1 pe=2 sv=3thioredoxin reductase cytoplasmic os=rattus norvegicus gn=txnrd1 pe=1 sv=5" "thioredoxin reductase cytoplasmic os=bos taurus gn=t…	0.892013	1.03044	1.85002	1.59879	2.50517
TRINITY_DN61246_c3_g1	eyes absent homolog 1 os=homo sapiens gn=eya1 pe=1 sv=2 "eyes absent homolog 1 os=homo sapiens gn=eya1 pe=1 sv=2eyes absent homolog 1 os=homo sapiens gn=eya1 pe=1 sv=2eyes absent homolog 1 os=homo sapiens gn=eya1 pe=1 sv=2eyes absent homolog 1 os=homo sapiens gn=eya1 pe=1 sv=2eyes absent homolog 1 os=homo sapiens gn=eya1 pe=1 sv=2" "eyes absent homolog 1 os=homo sapiens gn=eya1 pe=1 sv=2eyes abse…	0.892141	1.68243	1.55146	1.81191	3.44862
TRINITY_DN59997_c0_g1	zinc finger protein 81 os=homo sapiens gn=znf81 pe=1 sv=3 "zinc finger protein 112 os=mus musculus gn=znf112 pe=2 sv=2" "zinc finger protein 112 os=mus musculus gn=znf112 pe=2 sv=2" "zinc finger protein 112 os=mus musculus gn=znf112 pe=2 sv=2"	0.893543	2.31315	2.03286	2.36317	2.81432
TRINITY_DN61365_c0_g1	folliculin-interacting protein 1 os=mus musculus gn=fnip1 pe=1 sv=1folliculin-interacting protein 1 os=mus musculus gn=fnip1 pe=1 sv=1folliculin-interacting protein 1 os=mus musculus gn=fnip1 pe=1 sv=1 "folliculin-interacting protein 1 os=homo sapiens gn=fnip1 pe=1 sv=3folliculin-interacting protein 1 os=homo sapiens gn=fnip1 pe=1 sv=3folliculin-interacting protein 1 os=homo sapiens gn=fnip1 pe=1…	0.900662	2.0256	1.62751	2.0126	1.82654
TRINITY_DN56992_c0_g1	er degradation-enhancing alpha-mannosidase-like protein 3 os=xenopus laevis gn=edem3 pe=2 sv=2 "er degradation-enhancing alpha-mannosidase-like protein 3 os=xenopus laevis gn=edem3 pe=2 sv=2" "er degradation-enhancing alpha-mannosidase-like protein 3 os=xenopus laevis gn=edem3 pe=2 sv=2" "er degradation-enhancing alpha-mannosidase-like protein 3 os=xenopus laevis gn=edem3 pe=2 sv=2er degradation-…	0.903368	1.93299	2.18192	2.08358	2.69048
TRINITY_DN53537_c0_g1	ornithine mitochondrial os=mus musculus gn=oat pe=1 sv=1ornithine mitochondrial os=mus musculus gn=oat pe=1 sv=1 "ornithine mitochondrial os=mus musculus gn=oat pe=1 sv=1" "ornithine mitochondrial os=bos taurus gn=oat pe=2 sv=1ornithine mitochondrial os=bos taurus gn=oat pe=2 sv=1ornithine mitochondrial os=bos taurus gn=oat pe=2 sv=1ornithine mitochondrial os=bos taurus gn=oat pe=2 sv=1" "ornithi…	0.908327	3.63094	1.83161	2.74127	4.80299
TRINITY_DN58769_c0_g1	e3 sumo-protein ligase cbx4 os=homo sapiens gn=cbx4 pe=1 sv=3e3 sumo-protein ligase cbx4 os=homo sapiens gn=cbx4 pe=1 sv=3e3 sumo-protein ligase cbx4 os=homo sapiens gn=cbx4 pe=1 sv=3 "e3 sumo-protein ligase cbx4 os=homo sapiens gn=cbx4 pe=1 sv=3e3 sumo-protein ligase cbx4 os=homo sapiens gn=cbx4 pe=1 sv=3" "e3 sumo-protein ligase cbx4 os=homo sapiens gn=cbx4 pe=1 sv=3" "e3 sumo-protein ligase cb…	0.91435	3.61969	1.44939	1.80565	5.1364
TRINITY_DN27589_c0_g1	ras-related protein rab-8a os=rattus norvegicus gn=rab8a pe=1 sv=2 "ras-related protein rab-8a os=rattus norvegicus gn=rab8a pe=1 sv=2" "ras-related protein rab-8a os=rattus norvegicus gn=rab8a pe=1 sv=2" "ras-related protein rab-8a os=rattus norvegicus gn=rab8a pe=1 sv=2ras-related protein rab-8a os=rattus norvegicus gn=rab8a pe=1 sv=2" "ras-related protein rab-8a"	0.918296	0.620331	1.13775	1.39117	1.36698
TRINITY_DN63654_c2_g2	mothers against decapentaplegic homolog 4 os=rattus norvegicus gn=smad4 pe=1 sv=1mothers against decapentaplegic homolog 4 os=rattus norvegicus gn=smad4 pe=1 sv=1mothers against decapentaplegic homolog 4 os=rattus norvegicus gn=smad4 pe=1 sv=1 "mothers against decapentaplegic homolog 4 os=homo sapiens gn=smad4 pe=1 sv=1" "mothers against decapentaplegic homolog 4 os=homo sapiens gn=smad4 pe=1 sv=…	0.920154	1.05576	1.10037	2.07018	1.23606
TRINITY_DN38233_c0_g1	serine incorporator 2 os=homo sapiens gn=serinc2 pe=2 sv=3 "serine incorporator 3 os=bos taurus gn=serinc3 pe=2 sv=1" "serine incorporator 2 os=homo sapiens gn=serinc2 pe=2 sv=3" "serine incorporator 3 os=bos taurus gn=serinc3 pe=2 sv=1"	0.93349	0.83136	0.539002	0.541081	1.07168
TRINITY_DN63772_c0_g1	neurofibromin os=homo sapiens gn=nf1 pe=1 sv=2neurofibromin os=homo sapiens gn=nf1 pe=1 sv=2neurofibromin os=homo sapiens gn=nf1 pe=1 sv=2neurofibromin os=homo sapiens gn=nf1 pe=1 sv=2 "neurofibromin os=homo sapiens gn=nf1 pe=1 sv=2neurofibromin os=homo sapiens gn=nf1 pe=1 sv=2neurofibromin os=homo sapiens gn=nf1 pe=1 sv=2neurofibromin os=homo sapiens gn=nf1 pe=1 sv=2neurofibromin os=homo sapiens…	0.933618	1.74055	1.28372	1.39902	1.60957
TRINITY_DN54856_c0_g1	tbc1 domain family member 22a os=homo sapiens gn=tbc1d22a pe=1 sv=2 "tbc1 domain family member 22a os=homo sapiens gn=tbc1d22a pe=1 sv=2" "tbc1 domain family member 22b os=homo sapiens gn=tbc1d22b pe=1 sv=3tbc1 domain family member 22b os=homo sapiens gn=tbc1d22b pe=1 sv=3tbc1 domain family member 22b os=homo sapiens gn=tbc1d22b pe=1 sv=3" "tbc1 domain family member 22a os=homo sapiens gn=tbc1d22…	0.934254	1.01778	1.06353	1.28533	1.93388
TRINITY_DN58990_c2_g1	2-aminoethanethiol dioxygenase os=mus musculus gn=ado pe=1 sv=2 "2-aminoethanethiol dioxygenase os=mus musculus gn=ado pe=1 sv=22-aminoethanethiol dioxygenase os=mus musculus gn=ado pe=1 sv=2" "2-aminoethanethiol dioxygenase os=mus musculus gn=ado pe=1 sv=22-aminoethanethiol dioxygenase os=mus musculus gn=ado pe=1 sv=22-aminoethanethiol dioxygenase os=mus musculus gn=ado pe=1 sv=2" "2-aminoethane…	0.936472	1.91297	1.89722	2.93271	1.85911
TRINITY_DN51140_c1_g1	adiponectin receptor protein 2 os=mus musculus gn=adipor2 pe=1 sv=2 "adiponectin receptor protein 2 os=mus musculus gn=adipor2 pe=2 sv=2adiponectin receptor protein 2 os=mus musculus gn=adipor2 pe=2 sv=2adiponectin receptor protein 2 os=mus musculus gn=adipor2 pe=2 sv=2" "adiponectin receptor protein 2 os=mus musculus gn=adipor2 pe=2 sv=2adiponectin receptor protein 2 os=mus musculus gn=adipor2 p…	0.949009	2.3789	1.64398	0.851191	2.18914
TRINITY_DN59145_c7_g1	-	0.954258	5.53428	2.12043	2.7081	2.40046
TRINITY_DN59583_c1_g2	rna-binding protein 33 os=mus musculus gn=rbm33 pe=1 sv=2rna-binding protein 33 os=mus musculus gn=rbm33 pe=1 sv=2 "rna-binding protein 33 os=homo sapiens gn=rbm33 pe=1 sv=3rna-binding protein 33 os=homo sapiens gn=rbm33 pe=1 sv=3" "rna-binding protein 33 os=homo sapiens gn=rbm33 pe=1 sv=3rna-binding protein 33 os=homo sapiens gn=rbm33 pe=1 sv=3rna-binding protein 33 os=homo sapiens gn=rbm33 pe=1…	0.961402	2.04865	0.757549	0.79303	1.31071
TRINITY_DN56398_c0_g1	2-phosphoxylose phosphatase 1 os=danio rerio gn=pxylp1 pe=2 sv=1 "2-phosphoxylose phosphatase 1 os=danio rerio gn=pxylp1 pe=2 sv=1" "2-phosphoxylose phosphatase 1 os=danio rerio gn=pxylp1 pe=2 sv=1" "2-phosphoxylose phosphatase 1 os=danio rerio gn=pxylp1 pe=2 sv=1" "acid phosphatase-like protein 2 precursor"	0.967863	1.22201	1.54049	2.1913	2.30343
TRINITY_DN64684_c0_g1	early endosome antigen 1 os=homo sapiens gn=eea1 pe=1 sv=2early endosome antigen 1 os=homo sapiens gn=eea1 pe=1 sv=2early endosome antigen 1 os=homo sapiens gn=eea1 pe=1 sv=2 "early endosome antigen 1 os=homo sapiens gn=eea1 pe=1 sv=2early endosome antigen 1 os=homo sapiens gn=eea1 pe=1 sv=2early endosome antigen 1 os=homo sapiens gn=eea1 pe=1 sv=2" "early endosome antigen 1 os=homo sapiens gn=ee…	0.978879	1.09686	0.488142	1.09881	2.59241
TRINITY_DN38297_c0_g1	pantothenate kinase 1 os=homo sapiens gn=pank1 pe=1 sv=2 "pantothenate kinase 1 os=homo sapiens gn=pank1 pe=1 sv=2" "pantothenate kinase 1 os=homo sapiens gn=pank1 pe=1 sv=2pantothenate kinase 1 os=homo sapiens gn=pank1 pe=1 sv=2pantothenate kinase 1 os=homo sapiens gn=pank1 pe=1 sv=2pantothenate kinase 1 os=homo sapiens gn=pank1 pe=1 sv=2" "pantothenate kinase 1 os=homo sapiens gn=pank1 pe=1 sv=…	0.981759	3.43213	3.67863	2.57448	2.93006
TRINITY_DN59157_c0_g1	-	0.984222	1.59217	1.46037	2.15343	1.1267
TRINITY_DN55525_c0_g2	protein phosphatase 1e os=homo sapiens gn=ppm1e pe=1 sv=2protein phosphatase 1e os=homo sapiens gn=ppm1e pe=1 sv=2protein phosphatase 1e os=homo sapiens gn=ppm1e pe=1 sv=2 "protein phosphatase 1e os=mus musculus gn=ppm1e pe=1 sv=2" "protein phosphatase 1e os=homo sapiens gn=ppm1e pe=1 sv=2protein phosphatase 1e os=homo sapiens gn=ppm1e pe=1 sv=2protein phosphatase 1e os=homo sapiens gn=ppm1e pe=1…	0.98486	4.18715	4.85665	6.22327	5.13247
TRINITY_DN61508_c5_g1	-	0.999784	1.82906	2.12171	2.85317	2.18828
TRINITY_DN58162_c1_g2	transcription intermediary factor 1-alpha os=homo sapiens gn=trim24 pe=1 sv=3transcription intermediary factor 1-alpha os=homo sapiens gn=trim24 pe=1 sv=3transcription intermediary factor 1-alpha os=homo sapiens gn=trim24 pe=1 sv=3 "transcription intermediary factor 1-alpha os=homo sapiens gn=trim24 pe=1 sv=3transcription intermediary factor 1-alpha os=homo sapiens gn=trim24 pe=1 sv=3" "transcrip…	1.00399	0.957297	1.02601	1.36428	1.38199
TRINITY_DN59663_c3_g2	bromodomain-containing protein 2 os=canis lupus familiaris gn=brd2 pe=3 sv=1 "bromodomain-containing protein 2 os=mus musculus gn=brd2 pe=1 sv=1" "bromodomain-containing protein 2 os=mus musculus gn=brd2 pe=1 sv=1bromodomain-containing protein 2 os=mus musculus gn=brd2 pe=1 sv=1" "bromodomain-containing protein 2 os=mus musculus gn=brd2 pe=1 sv=1"	1.01239	0.52727	1.84855	2.3286	1.0778
TRINITY_DN57974_c6_g3	lambda-crystallin homolog os=rattus norvegicus gn=cryl1 pe=1 sv=3lambda-crystallin homolog os=rattus norvegicus gn=cryl1 pe=1 sv=3 "lambda-crystallin homolog os=rattus norvegicus gn=cryl1 pe=2 sv=3lambda-crystallin homolog os=rattus norvegicus gn=cryl1 pe=2 sv=3lambda-crystallin homolog os=rattus norvegicus gn=cryl1 pe=2 sv=3" "lambda-crystallin homolog os=rattus norvegicus gn=cryl1 pe=2 sv=3lamb…	1.02255	2.17108	1.39478	1.97373	2.25227
TRINITY_DN58549_c3_g1	cytosolic purine 5 -nucleotidase os=gallus gallus gn=nt5c2 pe=2 sv=1cytosolic purine 5 -nucleotidase os=bos taurus gn=nt5c2 pe=1 sv=1 "cytosolic purine 5 -nucleotidase os=gallus gallus gn=nt5c2 pe=2 sv=1cytosolic purine 5 -nucleotidase os=gallus gallus gn=nt5c2 pe=2 sv=1cytosolic purine 5 -nucleotidase os=gallus gallus gn=nt5c2 pe=2 sv=1cytosolic purine 5 -nucleotidase os=gallus gallus gn=nt5c2 p…	1.02443	2.34657	2.17223	2.33265	3.2081
TRINITY_DN47868_c0_g1	-	1.03203	2.9022	1.75267	2.05066	2.56946
TRINITY_DN57403_c0_g1	rna demethylase alkbh5 os=danio rerio gn=alkbh5 pe=1 sv=1 "rna demethylase alkbh5 os=danio rerio gn=alkbh5 pe=1 sv=1" "rna demethylase alkbh5 os=danio rerio gn=alkbh5 pe=1 sv=1" "rna demethylase alkbh5 os=danio rerio gn=alkbh5 pe=1 sv=1" "alkb5_danre ame: full=rna demethylase alkbh5 ame: full=alkylated dna repair protein alkb homolog 5 ame: full=alpha-ketoglutarate-dependent dioxygenase alkb homo…	1.03366	1.91878	1.51754	1.22476	1.03849
TRINITY_DN51791_c0_g1	-	1.03375	3.02172	1.93076	3.07403	3.31453
TRINITY_DN56466_c1_g1	embryonal fyn-associated substrate os=homo sapiens gn=efs pe=1 sv=1 "embryonal fyn-associated substrate os=homo sapiens gn=efs pe=2 sv=1" "dehydrogenase reductase sdr family member 4 os=sus scrofa gn=dhrs4 pe=1 sv=2" "apoptotic chromatin condensation inducer in the nucleus os=mus musculus gn=acin1 pe=1 sv=3apoptotic chromatin condensation inducer in the nucleus os=homo sapiens gn=acin1 pe=1 sv=2"	1.03535	0.64128	1.17141	1.8152	1.54856
TRINITY_DN61039_c0_g1	aspartyl asparaginyl beta-hydroxylase os=mus musculus gn=asph pe=1 sv=1 "aspartyl asparaginyl beta-hydroxylase os=mus musculus gn=asph pe=1 sv=1aspartyl asparaginyl beta-hydroxylase os=mus musculus gn=asph pe=1 sv=1aspartyl asparaginyl beta-hydroxylase os=bos taurus gn=asph pe=1 sv=1" "aspartyl asparaginyl beta-hydroxylase os=bos taurus gn=asph pe=1 sv=1" "aspartyl asparaginyl beta-hydroxylase os…	1.03976	1.76448	1.62867	2.64956	2.13124
TRINITY_DN56883_c0_g1	nuclear factor nf-kappa-b p105 subunit os=homo sapiens gn=nfkb1 pe=1 sv=2 "nuclear factor nf-kappa-b p105 subunit os=homo sapiens gn=nfkb1 pe=1 sv=2" "nuclear factor nf-kappa-b p105 subunit os=homo sapiens gn=nfkb1 pe=1 sv=2nuclear factor nf-kappa-b p105 subunit os=homo sapiens gn=nfkb1 pe=1 sv=2" "nuclear factor nf-kappa-b p105 subunit os=homo sapiens gn=nfkb1 pe=1 sv=2"	1.04382	2.19209	1.06103	1.89377	1.50351
TRINITY_DN14646_c0_g1	nucleolar gtp-binding protein 2 os=homo sapiens gn=gnl2 pe=1 sv=1 "nucleolar gtp-binding protein 2 os=homo sapiens gn=gnl2 pe=1 sv=1" "axonemal dynein light intermediate polypeptide 1 os=rattus norvegicus gn=dnali1 pe=2 sv=1axonemal dynein light intermediate polypeptide 1 os=rattus norvegicus gn=dnali1 pe=2 sv=1" "nucleolar gtp-binding protein 2 os=homo sapiens gn=gnl2 pe=1 sv=1" "guanine nucleot…	1.05172	0.979719	9.22965	3.55163	0.983519
TRINITY_DN50728_c0_g1	-	1.05236	3.51912	2.13852	3.23936	1.62336
TRINITY_DN58285_c4_g1	transmembrane protein 64 os=homo sapiens gn=tmem64 pe=2 sv=2 "transmembrane protein 64 os=homo sapiens gn=tmem64 pe=1 sv=2" "transmembrane protein 64 os=homo sapiens gn=tmem64 pe=1 sv=2" "transmembrane protein 64 os=homo sapiens gn=tmem64 pe=1 sv=2transmembrane protein 64 os=homo sapiens gn=tmem64 pe=1 sv=2"	1.0574	0.708172	2.00736	3.45673	1.35303
TRINITY_DN63813_c0_g1	-	1.05902	0.79767	1.47137	0.882994	1.41747
TRINITY_DN62772_c4_g1	-	1.06585	1.86207	3.21731	3.36489	3.13693
TRINITY_DN61175_c2_g1	circadian locomoter output cycles protein kaput os=tyto alba gn=clock pe=2 sv=1 "circadian locomoter output cycles protein kaput os=tyto alba gn=clock pe=2 sv=1" "circadian locomoter output cycles protein kaput os=tyto alba gn=clock pe=2 sv=1circadian locomoter output cycles protein kaput os=tyto alba gn=clock pe=2 sv=1" "circadian locomoter output cycles protein kaput os=tyto alba gn=clock pe=2 …	1.06656	2.00955	1.04135	2.38187	0.704018
TRINITY_DN60329_c1_g1	dna helicase ino80 os=mus musculus gn=ino80 pe=1 sv=2 "dna helicase ino80 os=mus musculus gn=ino80 pe=2 sv=2dna helicase ino80 os=homo sapiens gn=ino80 pe=1 sv=2" "dna helicase ino80 os=mus musculus gn=ino80 pe=2 sv=2" "dna helicase ino80 os=mus musculus gn=ino80 pe=2 sv=2"	1.06773	1.73726	3.19574	4.19418	1.57299
TRINITY_DN62569_c0_g1	mrna-decapping enzyme 1a os=mus musculus gn=dcp1a pe=1 sv=1 "mrna-decapping enzyme 1a os=mus musculus gn=dcp1a pe=1 sv=1" "mrna-decapping enzyme 1a os=mus musculus gn=dcp1a pe=1 sv=1" "mrna-decapping enzyme 1a os=mus musculus gn=dcp1a pe=1 sv=1"	1.06825	0.996119	0.670194	1.99886	2.26076
TRINITY_DN54405_c0_g1	ankyrin repeat domain-containing protein 40 os=homo sapiens gn=ankrd40 pe=1 sv=2 "ankyrin repeat domain-containing protein 40 os=homo sapiens gn=ankrd40 pe=1 sv=2ankyrin repeat domain-containing protein 40 os=homo sapiens gn=ankrd40 pe=1 sv=2" "ankyrin repeat domain-containing protein 40 os=mus musculus gn=ankrd40 pe=1 sv=1" "ankyrin repeat domain-containing protein 40 os=homo sapiens gn=ankrd40 …	1.06848	2.67856	1.238	1.84647	2.757
TRINITY_DN61655_c2_g1	protein piccolo os=mus musculus gn=pclo pe=1 sv=4protein piccolo os=gallus gallus gn=pclo pe=2 sv=1protein piccolo os=gallus gallus gn=pclo pe=2 sv=1protein piccolo os=mus musculus gn=pclo pe=1 sv=4 "protein piccolo os=mus musculus gn=pclo pe=1 sv=4protein piccolo os=mus musculus gn=pclo pe=1 sv=4protein piccolo os=homo sapiens gn=pclo pe=1 sv=4protein piccolo os=homo sapiens gn=pclo pe=1 sv=4pro…	1.06963	4.06057	4.6398	5.61054	2.09045
TRINITY_DN40567_c0_g1	ets domain-containing transcription factor erf os=mus musculus gn=erf pe=1 sv=1 "ets domain-containing transcription factor erf os=mus musculus gn=erf pe=2 sv=1" "ets domain-containing transcription factor erf os=mus musculus gn=erf pe=2 sv=1ets domain-containing transcription factor erf os=mus musculus gn=erf pe=2 sv=1" "ets domain-containing transcription factor erf os=mus musculus gn=erf pe=2 …	1.07379	1.43839	2.06044	3.16577	2.26207
TRINITY_DN60584_c3_g1	pleckstrin homology domain-containing family m member 3 os=homo sapiens gn=plekhm3 pe=2 sv=2 "pleckstrin homology domain-containing family m member 3 os=mus musculus gn=plekhm3 pe=1 sv=1pleckstrin homology domain-containing family m member 3 os=mus musculus gn=plekhm3 pe=1 sv=1" "pleckstrin homology domain-containing family m member 3 os=mus musculus gn=plekhm3 pe=1 sv=1" "pleckstrin homology dom…	1.08066	1.70134	1.63629	1.9707	4.5871
TRINITY_DN45835_c0_g1	kelch-like protein 11 os=homo sapiens gn=klhl11 pe=1 sv=1 "kelch-like protein 11 os=homo sapiens gn=klhl11 pe=1 sv=1" "kelch-like protein 11 os=homo sapiens gn=klhl11 pe=1 sv=1" "kelch-like protein 11 os=homo sapiens gn=klhl11 pe=1 sv=1kelch-like protein 11 os=homo sapiens gn=klhl11 pe=1 sv=1" "kelch-like 11"	1.08598	2.87054	1.73957	3.00851	3.85198
TRINITY_DN39676_c0_g1	spermatid perinuclear rna-binding protein os=pongo abelii gn=strbp pe=2 sv=1 "spermatid perinuclear rna-binding protein os=bos taurus gn=strbp pe=2 sv=1" "spermatid perinuclear rna-binding protein os=bos taurus gn=strbp pe=2 sv=1spermatid perinuclear rna-binding protein os=bos taurus gn=strbp pe=2 sv=1" "spermatid perinuclear rna-binding protein os=bos taurus gn=strbp pe=2 sv=1"	1.08761	0.7447	1.55432	1.25566	1.30249
TRINITY_DN52416_c1_g1	forkhead box protein k2 os=mus musculus gn=foxk2 pe=1 sv=3 "forkhead box protein k2 os=mus musculus gn=foxk2 pe=1 sv=3" "forkhead box protein k2 os=mus musculus gn=foxk2 pe=1 sv=3" "forkhead box protein k2 os=mus musculus gn=foxk2 pe=1 sv=3"	1.10614	0.64176	1.27973	1.70388	1.89728
TRINITY_DN61335_c0_g4	-	1.11065	1.05336	2.46556	1.56592	2.43352
TRINITY_DN64705_c0_g1	probable histone-lysine n-methyltransferase set-1 os=caenorhabditis elegans gn=set-1 pe=2 sv=2 "probable histone-lysine n-methyltransferase set-1 os=caenorhabditis elegans gn=set-1 pe=2 sv=2probable histone-lysine n-methyltransferase set-1 os=caenorhabditis elegans gn=set-1 pe=2 sv=2"	1.11272	3.02699	1.49494	1.94541	2.54164
TRINITY_DN53163_c1_g1	-	1.11486	1.72936	1.07901	1.88195	3.09972
TRINITY_DN55450_c0_g1	trio and f-actin-binding protein os=mus musculus gn=triobp pe=1 sv=3trio and f-actin-binding protein os=mus musculus gn=triobp pe=1 sv=3 "trio and f-actin-binding protein os=mus musculus gn=triobp pe=1 sv=3trio and f-actin-binding protein os=mus musculus gn=triobp pe=1 sv=3" "trio and f-actin-binding protein os=mus musculus gn=triobp pe=1 sv=3trio and f-actin-binding protein os=mus musculus gn=tr…	1.11547	2.3845	0.903586	1.51146	1.12048
TRINITY_DN64556_c5_g1	protein angel homolog 2 os=danio rerio gn=angel2 pe=2 sv=1protein angel homolog 2 os=danio rerio gn=angel2 pe=2 sv=1protein angel homolog 2 os=danio rerio gn=angel2 pe=2 sv=1protein angel homolog 2 os=danio rerio gn=angel2 pe=2 sv=1 "protein angel homolog 2 os=danio rerio gn=angel2 pe=2 sv=1protein angel homolog 2 os=danio rerio gn=angel2 pe=2 sv=1protein angel homolog 2 os=danio rerio gn=angel2 …	1.11662	0.762262	2.45724	1.59841	1.32234
TRINITY_DN45865_c0_g1	hyaluronidase-2 os=mus musculus gn=hyal2 pe=1 sv=2 "hyaluronidase-2 os=rattus norvegicus gn=hyal2 pe=2 sv=1" "hyaluronidase-2 os=rattus norvegicus gn=hyal2 pe=2 sv=1" "hyaluronidase-2 os=mus musculus gn=hyal2 pe=1 sv=2" "hyaluronidase-2-like isoform x2"	1.12255	2.09311	1.59019	1.84655	1.08931
TRINITY_DN64494_c1_g1	intersectin-2 os=homo sapiens gn=itsn2 pe=1 sv=3intersectin-2 os=homo sapiens gn=itsn2 pe=1 sv=3intersectin-2 os=homo sapiens gn=itsn2 pe=1 sv=3 "intersectin-2 os=homo sapiens gn=itsn2 pe=1 sv=3intersectin-2 os=homo sapiens gn=itsn2 pe=1 sv=3" "intersectin-2 os=homo sapiens gn=itsn2 pe=1 sv=3" "intersectin-2 os=homo sapiens gn=itsn2 pe=1 sv=3"	1.12684	0.769745	1.05787	1.72941	2.31406
TRINITY_DN62333_c0_g1	tsc22 domain family protein 2 os=homo sapiens gn=tsc22d2 pe=1 sv=3 "tsc22 domain family protein 1 os=bathyergus suillus gn=tsc22d1 pe=2 sv=1tsc22 domain family protein 1 os=macaca fascicularis gn=tsc22d1 pe=2 sv=1tsc22 domain family protein 1 os=homo sapiens gn=tsc22d1 pe=1 sv=3tsc22 domain family protein 1 os=gallus gallus gn=tsc22d1 pe=2 sv=2tsc22 domain family protein 1 os=gallus gallus gn=tsc…	1.12877	0.614464	1.48887	2.19845	1.05618
TRINITY_DN57613_c0_g1	-type and c3hc4-type zinc finger-containing protein 1 os=dicentrarchus labrax gn=rbck1 pe=3 sv=1-type and c3hc4-type zinc finger-containing protein 1 os=dicentrarchus labrax gn=rbck1 pe=3 sv=1-type and c3hc4-type zinc finger-containing protein 1 os=dicentrarchus labrax gn=rbck1 pe=3 sv=1 "-type and c3hc4-type zinc finger-containing protein 1 os=dicentrarchus labrax gn=rbck1 pe=3 sv=1-type and c3h…	1.13458	2.44177	3.39344	1.12763	1.02194
TRINITY_DN61649_c1_g1	-	1.13463	3.72966	3.13775	3.2013	2.43797
TRINITY_DN54552_c1_g1	cgmp-inhibited 3 -cyclic phosphodiesterase b os=homo sapiens gn=pde3b pe=1 sv=2cgmp-inhibited 3 -cyclic phosphodiesterase b os=rattus norvegicus gn=pde3b pe=2 sv=1cgmp-inhibited 3 -cyclic phosphodiesterase b os=homo sapiens gn=pde3b pe=1 sv=2 "cgmp-inhibited 3 -cyclic phosphodiesterase b os=homo sapiens gn=pde3b pe=1 sv=2" "cgmp-inhibited 3 -cyclic phosphodiesterase b os=homo sapiens gn=pde3b pe=…	1.14271	3.35195	1.35806	1.07373	5.59354
TRINITY_DN51724_c4_g1	-	1.15226	2.84021	1.07407	2.60022	1.60006
TRINITY_DN64256_c2_g1	inactive phospholipase c-like protein 2 os=homo sapiens gn=plcl2 pe=1 sv=2inactive phospholipase c-like protein 2 os=homo sapiens gn=plcl2 pe=1 sv=2inactive phospholipase c-like protein 2 os=homo sapiens gn=plcl2 pe=1 sv=2inactive phospholipase c-like protein 2 os=homo sapiens gn=plcl2 pe=1 sv=2 "inactive phospholipase c-like protein 2 os=homo sapiens gn=plcl2 pe=1 sv=2" "inactive phospholipase c…	1.15924	1.0283	2.52689	3.85895	2.49686
TRINITY_DN61726_c0_g1	enhancer of mrna-decapping protein 4 os=danio rerio gn=edc4 pe=3 sv=1 "enhancer of mrna-decapping protein 4 os=danio rerio gn=edc4 pe=3 sv=1" "enhancer of mrna-decapping protein 4 os=danio rerio gn=edc4 pe=3 sv=1enhancer of mrna-decapping protein 4 os=danio rerio gn=edc4 pe=3 sv=1" "enhancer of mrna-decapping protein 4 os=danio rerio gn=edc4 pe=3 sv=1enhancer of mrna-decapping protein 4 os=danio …	1.16281	2.4636	1.91731	1.8484	1.89666
TRINITY_DN56573_c11_g1	-	1.16427	1.13933	1.13321	1.486	2.12115
TRINITY_DN61914_c4_g1	swi snf complex subunit smarcc1 os=mus musculus gn=smarcc1 pe=1 sv=2swi snf complex subunit smarcc1 os=mus musculus gn=smarcc1 pe=1 sv=2 "swi snf complex subunit smarcc1 os=mus musculus gn=smarcc1 pe=1 sv=2" "swi snf complex subunit smarcc1 os=mus musculus gn=smarcc1 pe=1 sv=2swi snf complex subunit smarcc1 os=mus musculus gn=smarcc1 pe=1 sv=2swi snf complex subunit smarcc1 os=mus musculus gn=sma…	1.17785	2.61471	1.77787	2.89735	1.80405
TRINITY_DN62574_c3_g1	sugar phosphate exchanger 3 os=gallus gallus gn=slc37a3 pe=2 sv=1sugar phosphate exchanger 3 os=gallus gallus gn=slc37a3 pe=2 sv=1 "sugar phosphate exchanger 3 os=gallus gallus gn=slc37a3 pe=2 sv=1" "sugar phosphate exchanger 3 os=gallus gallus gn=slc37a3 pe=2 sv=1" "sugar phosphate exchanger 3 os=gallus gallus gn=slc37a3 pe=2 sv=1" "spx3_chick ame: full=sugar phosphate exchanger 3 ame: full=solu…	1.17842	2.21621	2.19796	3.29495	0.93608
TRINITY_DN45723_c0_g1	occludin os=gallus gallus gn=ocln pe=1 sv=1occludin os=gallus gallus gn=ocln pe=1 sv=1 "occludin os=gallus gallus gn=ocln pe=1 sv=1" "occludin os=gallus gallus gn=ocln pe=1 sv=1" "occludin os=gallus gallus gn=ocln pe=1 sv=1" "occludin-like isoform x2"	1.19303	3.15488	2.08153	3.65004	5.55079
TRINITY_DN54153_c0_g1	mucolipin-1 os=mus musculus gn=mcoln1 pe=1 sv=1 "mucolipin-1 os=mus musculus gn=mcoln1 pe=1 sv=1mucolipin-1 os=mus musculus gn=mcoln1 pe=1 sv=1" "mucolipin-1 os=mus musculus gn=mcoln1 pe=1 sv=1" "mucolipin-1 os=mus musculus gn=mcoln1 pe=1 sv=1"	1.20323	2.89601	1.26527	1.54611	2.55683
TRINITY_DN58852_c9_g1	set domain-containing protein 5 os=homo sapiens gn=setd5 pe=1 sv=2set domain-containing protein 5 os=homo sapiens gn=setd5 pe=1 sv=2set domain-containing protein 5 os=homo sapiens gn=setd5 pe=1 sv=2 "set domain-containing protein 5 os=homo sapiens gn=setd5 pe=1 sv=2set domain-containing protein 5 os=homo sapiens gn=setd5 pe=1 sv=2set domain-containing protein 5 os=homo sapiens gn=setd5 pe=1 sv=2"…	1.20414	0.733079	0.586514	1.01148	2.18268
TRINITY_DN48003_c0_g1	von hippel-lindau disease tumor suppressor os=mus musculus gn=vhl pe=1 sv=1 "von hippel-lindau disease tumor suppressor os=rattus norvegicus gn=vhl pe=1 sv=1" "von hippel-lindau disease tumor suppressor os=rattus norvegicus gn=vhl pe=1 sv=1" "von hippel-lindau disease tumor suppressor os=rattus norvegicus gn=vhl pe=1 sv=1" "von hippel-lindau disease tumor suppressor"	1.20432	0.976479	1.15077	1.05322	1.71471
TRINITY_DN59945_c0_g1	polypeptide n-acetylgalactosaminyltransferase 4 os=homo sapiens gn=galnt4 pe=1 sv=2 "polypeptide n-acetylgalactosaminyltransferase 4 os=homo sapiens gn=galnt4 pe=1 sv=2polypeptide n-acetylgalactosaminyltransferase 4 os=homo sapiens gn=galnt4 pe=1 sv=2" "polypeptide n-acetylgalactosaminyltransferase 4 os=homo sapiens gn=galnt4 pe=1 sv=2" "polypeptide n-acetylgalactosaminyltransferase 4 os=homo sap…	1.2056	1.2284	0.978466	1.802	0.85042
TRINITY_DN64214_c2_g1	-	1.21394	4.05472	3.73377	4.81133	2.45632
TRINITY_DN57070_c0_g1	ubiquitin-conjugating enzyme e2 d4 os=homo sapiens gn=ube2d4 pe=1 sv=1 "ubiquitin-conjugating enzyme e2 d4 os=homo sapiens gn=ube2d4 pe=1 sv=1" "ubiquitin-conjugating enzyme e2 d4 os=homo sapiens gn=ube2d4 pe=1 sv=1" "ubiquitin-conjugating enzyme e2 d4 os=homo sapiens gn=ube2d4 pe=1 sv=1" "ubiquitin-conjugating enzyme e2 d4"	1.22562	2.53964	1.37917	2.0616	1.8876
TRINITY_DN60616_c0_g1	histone-lysine n-methyltransferase prdm9 os=rattus norvegicus gn=prdm9 pe=3 sv=1histone-lysine n-methyltransferase prdm9 os=rattus norvegicus gn=prdm9 pe=3 sv=1 "histone-lysine n-methyltransferase prdm9 os=rattus norvegicus gn=prdm9 pe=3 sv=1histone-lysine n-methyltransferase prdm9 os=rattus norvegicus gn=prdm9 pe=3 sv=1histone-lysine n-methyltransferase prdm9 os=rattus norvegicus gn=prdm9 pe=3 s…	1.22782	1.34323	3.1742	2.99192	2.91172
TRINITY_DN53556_c1_g1	trio and f-actin-binding protein os=homo sapiens gn=triobp pe=1 sv=3trio and f-actin-binding protein os=homo sapiens gn=triobp pe=1 sv=3trio and f-actin-binding protein os=homo sapiens gn=triobp pe=1 sv=3 "trio and f-actin-binding protein os=homo sapiens gn=triobp pe=1 sv=3" "trio and f-actin-binding protein os=homo sapiens gn=triobp pe=1 sv=3" "trio and f-actin-binding protein os=homo sapiens gn…	1.23803	1.33872	0.90397	1.3005	1.29506
TRINITY_DN59583_c0_g1	rna-binding protein 33 os=homo sapiens gn=rbm33 pe=1 sv=3rna-binding protein 33 os=homo sapiens gn=rbm33 pe=1 sv=3 "rna-binding protein 33 os=homo sapiens gn=rbm33 pe=1 sv=3rna-binding protein 33 os=homo sapiens gn=rbm33 pe=1 sv=3" "rna-binding protein 33 os=mus musculus gn=rbm33 pe=1 sv=2rna-binding protein 33 os=mus musculus gn=rbm33 pe=1 sv=2rna-binding protein 33 os=mus musculus gn=rbm33 pe=1…	1.24109	1.8611	0.759396	1.46064	1.59059
TRINITY_DN61220_c2_g2	oxysterols receptor lxr-alpha os=mus musculus gn=nr1h3 pe=1 sv=3oxysterols receptor lxr-alpha os=mus musculus gn=nr1h3 pe=1 sv=3 "oxysterols receptor lxr-alpha os=mus musculus gn=nr1h3 pe=1 sv=3oxysterols receptor lxr-alpha os=mus musculus gn=nr1h3 pe=1 sv=3oxysterols receptor lxr-alpha os=mus musculus gn=nr1h3 pe=1 sv=3" "oxysterols receptor lxr-alpha os=mus musculus gn=nr1h3 pe=1 sv=3" "oxyster…	1.24185	1.81463	0.83533	0.769503	1.70982
TRINITY_DN63104_c0_g1	f-box lrr-repeat protein 4 os=bos taurus gn=fbxl4 pe=2 sv=1f-box lrr-repeat protein 4 os=bos taurus gn=fbxl4 pe=2 sv=1 "f-box lrr-repeat protein 4 os=bos taurus gn=fbxl4 pe=2 sv=1f-box lrr-repeat protein 4 os=bos taurus gn=fbxl4 pe=2 sv=1f-box lrr-repeat protein 4 os=bos taurus gn=fbxl4 pe=2 sv=1" "f-box lrr-repeat protein 4 os=bos taurus gn=fbxl4 pe=2 sv=1f-box lrr-repeat protein 4 os=bos taurus…	1.24272	1.82115	3.21206	3.51249	2.26541
TRINITY_DN51408_c2_g1	-	1.26786	1.5116	2.11799	1.88529	2.50299
TRINITY_DN50181_c0_g1	transmembrane protein 201 os=danio rerio gn=tmem201 pe=2 sv=1 "transmembrane protein 201 os=danio rerio gn=tmem201 pe=2 sv=1" "transmembrane protein 201 os=danio rerio gn=tmem201 pe=2 sv=1" "transmembrane protein 201 os=danio rerio gn=tmem201 pe=2 sv=1"	1.27039	0.753417	0.928106	2.08273	1.53879
TRINITY_DN64971_c0_g5	-	1.27172	2.04557	0.891885	1.84007	1.22375
TRINITY_DN58070_c2_g1	ral guanine nucleotide dissociation stimulator os=homo sapiens gn=ralgds pe=1 sv=2ral guanine nucleotide dissociation stimulator os=homo sapiens gn=ralgds pe=1 sv=2ral guanine nucleotide dissociation stimulator os=homo sapiens gn=ralgds pe=1 sv=2ral guanine nucleotide dissociation stimulator-like 1 os=homo sapiens gn=rgl1 pe=1 sv=1ral guanine nucleotide dissociation stimulator os=homo sapiens gn=…	1.27862	2.16874	0.730146	1.73163	2.19339
TRINITY_DN55747_c0_g2	uridine-cytidine kinase-like 1 os=homo sapiens gn=uckl1 pe=1 sv=2uridine-cytidine kinase-like 1 os=homo sapiens gn=uckl1 pe=1 sv=2 "uridine-cytidine kinase-like 1 os=homo sapiens gn=uckl1 pe=1 sv=2uridine-cytidine kinase-like 1 os=homo sapiens gn=uckl1 pe=1 sv=2" "uridine-cytidine kinase-like 1 os=homo sapiens gn=uckl1 pe=1 sv=2uridine-cytidine kinase-like 1 os=homo sapiens gn=uckl1 pe=1 sv=2urid…	1.281	1.43422	1.43913	2.95744	4.52477
TRINITY_DN58198_c0_g1	aminopeptidase o os=rattus norvegicus gn=aopep pe=2 sv=1aminopeptidase o os=rattus norvegicus gn=aopep pe=2 sv=1aminopeptidase o os=homo sapiens gn=aopep pe=1 sv=2aminopeptidase o os=rattus norvegicus gn=aopep pe=2 sv=1 "aminopeptidase o os=mus musculus gn=aopep pe=2 sv=2aminopeptidase o os=mus musculus gn=aopep pe=2 sv=2aminopeptidase o os=homo sapiens gn=aopep pe=1 sv=2" "aminopeptidase o os=ho…	1.28865	1.70018	1.24852	2.63518	1.4871
TRINITY_DN61805_c3_g2	apoptosis-stimulating of p53 protein 2 os=homo sapiens gn=tp53bp2 pe=1 sv=2apoptosis-stimulating of p53 protein 2 os=homo sapiens gn=tp53bp2 pe=1 sv=2 "apoptosis-stimulating of p53 protein 2 os=homo sapiens gn=tp53bp2 pe=1 sv=2apoptosis-stimulating of p53 protein 2 os=homo sapiens gn=tp53bp2 pe=1 sv=2" "apoptosis-stimulating of p53 protein 2 os=homo sapiens gn=tp53bp2 pe=1 sv=2" "apoptosis-stimul…	1.2896	0.489995	1.83586	2.03666	1.50073
TRINITY_DN62451_c5_g1	tgf-beta receptor type-1 os=homo sapiens gn=tgfbr1 pe=1 sv=1 "tgf-beta receptor type-1 os=bos taurus gn=tgfbr1 pe=2 sv=1" "tgf-beta receptor type-1 os=bos taurus gn=tgfbr1 pe=2 sv=1" "tgf-beta receptor type-1 os=bos taurus gn=tgfbr1 pe=2 sv=1" "transforming growth factor-beta receptor type i b"	1.29021	1.09514	0.832625	1.82202	1.63522
TRINITY_DN53608_c0_g1	set-binding protein os=mus musculus gn=setbp1 pe=1 sv=4 "set-binding protein os=homo sapiens gn=setbp1 pe=1 sv=3" "set-binding protein os=homo sapiens gn=setbp1 pe=1 sv=3" "set-binding protein os=homo sapiens gn=setbp1 pe=1 sv=3"	1.30168	3.59643	1.99191	2.02418	3.54052
TRINITY_DN62791_c0_g1	-	1.30283	0.704027	1.11246	1.15036	1.54863
TRINITY_DN52937_c1_g1	programmed cell death 6-interacting protein os=homo sapiens gn=pdcd6ip pe=1 sv=1programmed cell death 6-interacting protein os=rattus norvegicus gn=pdcd6ip pe=1 sv=2programmed cell death 6-interacting protein os=homo sapiens gn=pdcd6ip pe=1 sv=1 "programmed cell death 6-interacting protein os=rattus norvegicus gn=pdcd6ip pe=1 sv=2programmed cell death 6-interacting protein os=homo sapiens gn=pdcd…	1.31135	0.981054	1.00579	0.755927	1.4943
TRINITY_DN61705_c1_g2	-	1.31274	2.60582	1.26239	0.870033	2.42802
TRINITY_DN60523_c0_g1	histone-lysine n-methyltransferase 2b os=mus musculus gn=kmt2b pe=1 sv=3histone-lysine n-methyltransferase 2b os=mus musculus gn=kmt2b pe=1 sv=3 "histone-lysine n-methyltransferase 2b os=mus musculus gn=kmt2b pe=1 sv=3histone-lysine n-methyltransferase 2b os=mus musculus gn=kmt2b pe=1 sv=3" "histone-lysine n-methyltransferase 2b os=homo sapiens gn=kmt2b pe=1 sv=1histone-lysine n-methyltransferase…	1.31348	2.51512	1.7581	2.63129	2.76615
TRINITY_DN55337_c0_g1	leucyl-cystinyl aminopeptidase os=mus musculus gn=lnpep pe=1 sv=1leucyl-cystinyl aminopeptidase os=mus musculus gn=lnpep pe=1 sv=1 "leucyl-cystinyl aminopeptidase os=mus musculus gn=lnpep pe=1 sv=1" "leucyl-cystinyl aminopeptidase os=mus musculus gn=lnpep pe=1 sv=1" "leucyl-cystinyl aminopeptidase os=mus musculus gn=lnpep pe=1 sv=1leucyl-cystinyl aminopeptidase os=mus musculus gn=lnpep pe=1 sv=1"…	1.31843	2.48002	1.57791	1.88896	2.0659
TRINITY_DN19216_c0_g1	-	1.31857	2.42335	1.67781	2.58271	2.91503
TRINITY_DN62847_c2_g1	heterochromatin protein 1-binding protein 3 os=gallus gallus gn=hp1bp3 pe=2 sv=1 "heterochromatin protein 1-binding protein 3 os=gallus gallus gn=hp1bp3 pe=2 sv=1heterochromatin protein 1-binding protein 3 os=gallus gallus gn=hp1bp3 pe=2 sv=1" "heterochromatin protein 1-binding protein 3 os=gallus gallus gn=hp1bp3 pe=2 sv=1heterochromatin protein 1-binding protein 3 os=gallus gallus gn=hp1bp3 pe=…	1.32632	2.41388	0.882225	1.54411	0.96816
TRINITY_DN61690_c0_g1	transcription initiation factor tfiid subunit 1 os=homo sapiens gn=taf1 pe=1 sv=2transcription initiation factor tfiid subunit 1 os=mus musculus gn=taf1 pe=1 sv=2transcription initiation factor tfiid subunit 1 os=mus musculus gn=taf1 pe=1 sv=2transcription initiation factor tfiid subunit 1 os=mus musculus gn=taf1 pe=1 sv=2 "transcription initiation factor tfiid subunit 1 os=mus musculus gn=taf1 p…	1.32641	2.33964	1.77988	2.71214	2.37181
TRINITY_DN48717_c0_g1	f-box lrr-repeat protein 17 os=homo sapiens gn=fbxl17 pe=2 sv=3 "f-box lrr-repeat protein 17 os=homo sapiens gn=fbxl17 pe=2 sv=3" "f-box lrr-repeat protein 17 os=homo sapiens gn=fbxl17 pe=2 sv=3" "f-box lrr-repeat protein 17 os=homo sapiens gn=fbxl17 pe=2 sv=3"	1.3277	1.5632	1.47441	1.21111	1.70227
TRINITY_DN56820_c2_g1	sorting nexin-27 os=mus musculus gn=snx27 pe=1 sv=2 "sorting nexin-27 os=mus musculus gn=snx27 pe=1 sv=2" "sorting nexin-27 os=mus musculus gn=snx27 pe=1 sv=2" "sorting nexin-27 os=mus musculus gn=snx27 pe=1 sv=2sorting nexin-27 os=mus musculus gn=snx27 pe=1 sv=2" "sorting nexin family member 27"	1.32883	1.93484	3.89583	2.65588	1.21942
TRINITY_DN39495_c0_g1	aryl hydrocarbon receptor nuclear translocator os=oncorhynchus mykiss gn=arnt pe=1 sv=1 "aryl hydrocarbon receptor nuclear translocator os=oncorhynchus mykiss gn=arnt pe=1 sv=1" "aryl hydrocarbon receptor nuclear translocator os=oncorhynchus mykiss gn=arnt pe=1 sv=1" "aryl hydrocarbon receptor nuclear translocator os=oncorhynchus mykiss gn=arnt pe=1 sv=1"	1.32975	2.02003	1.21796	2.26547	1.40911
TRINITY_DN63898_c2_g1	activin receptor type-2a os=gallus gallus gn=acvr2a pe=2 sv=1activin receptor type-2a os=gallus gallus gn=acvr2a pe=2 sv=1activin receptor type-2a os=gallus gallus gn=acvr2a pe=2 sv=1 "activin receptor type-2a os=gallus gallus gn=acvr2a pe=2 sv=1activin receptor type-2a os=gallus gallus gn=acvr2a pe=2 sv=1" "activin receptor type-2a os=gallus gallus gn=acvr2a pe=2 sv=1activin receptor type-2a os=…	1.34441	1.03097	1.35794	2.23287	1.38164
TRINITY_DN49221_c0_g2	ski-like protein os=mus musculus gn=skil pe=1 sv=2 "ski-like protein os=mus musculus gn=skil pe=2 sv=2ski-like protein os=mus musculus gn=skil pe=2 sv=2" "ski-like protein os=mus musculus gn=skil pe=2 sv=2ski-like protein os=mus musculus gn=skil pe=2 sv=2" "ski-like protein os=mus musculus gn=skil pe=2 sv=2" "ski-like isoform x2"	1.3449	1.55036	1.03864	1.86535	1.46333
TRINITY_DN58204_c0_g1	pre-mrna-splicing factor atp-dependent rna helicase dhx16 os=sus scrofa gn=dhx16 pe=3 sv=1 "pre-mrna-splicing factor atp-dependent rna helicase dhx16 os=sus scrofa gn=dhx16 pe=3 sv=1" "pre-mrna-splicing factor atp-dependent rna helicase dhx16 os=sus scrofa gn=dhx16 pe=3 sv=1" "pre-mrna-splicing factor atp-dependent rna helicase dhx16 os=sus scrofa gn=dhx16 pe=3 sv=1pre-mrna-splicing factor atp-de…	1.34579	0.903307	1.37258	1.3795	2.59162
TRINITY_DN51802_c0_g1	mannose-6-phosphate isomerase os=bos taurus gn=mpi pe=2 sv=3 "mannose-6-phosphate isomerase os=bos taurus gn=mpi pe=2 sv=3" "mannose-6-phosphate isomerase os=bos taurus gn=mpi pe=2 sv=3mannose-6-phosphate isomerase os=bos taurus gn=mpi pe=2 sv=3mannose-6-phosphate isomerase os=bos taurus gn=mpi pe=2 sv=3mannose-6-phosphate isomerase os=bos taurus gn=mpi pe=2 sv=3" "mannose-6-phosphate isomerase o…	1.34615	4.7376	1.45952	2.98691	2.42503
TRINITY_DN64426_c0_g1	carbonic anhydrase mitochondrial os=homo sapiens gn=ca5b pe=1 sv=1carbonic anhydrase mitochondrial os=homo sapiens gn=ca5b pe=1 sv=1 "carbonic anhydrase mitochondrial os=homo sapiens gn=ca5b pe=1 sv=1carbonic anhydrase mitochondrial os=homo sapiens gn=ca5b pe=1 sv=1carbonic anhydrase mitochondrial os=homo sapiens gn=ca5b pe=1 sv=1" "carbonic anhydrase mitochondrial os=homo sapiens gn=ca5b pe=1 sv…	1.3481	2.18544	1.75818	2.32489	2.29819
TRINITY_DN36283_c0_g1	suppressor apc domain-containing protein 2 os=homo sapiens gn=sapcd2 pe=2 sv=2 "suppressor apc domain-containing protein 2 os=homo sapiens gn=sapcd2 pe=2 sv=2" "suppressor apc domain-containing protein 2 os=homo sapiens gn=sapcd2 pe=2 sv=2" "suppressor apc domain-containing protein 2 os=homo sapiens gn=sapcd2 pe=2 sv=2"	1.34906	4.65567	1.44019	3.29454	3.72546
TRINITY_DN52115_c2_g1	kinesin-like protein kif21a os=mus musculus gn=kif21a pe=1 sv=2kinesin-like protein kif21a os=mus musculus gn=kif21a pe=1 sv=2 "kinesin-like protein kif21a os=mus musculus gn=kif21a pe=1 sv=2" "kinesin-like protein kif21a os=mus musculus gn=kif21a pe=1 sv=2kinesin-like protein kif21a os=mus musculus gn=kif21a pe=1 sv=2" "kinesin-like protein kif21a os=mus musculus gn=kif21a pe=1 sv=2kinesin-like …	1.3556	3.99962	3.25027	4.07385	4.05206
TRINITY_DN64815_c0_g1	histone-lysine n-methyltransferase setd2 os=mus musculus gn=setd2 pe=1 sv=1histone-lysine n-methyltransferase setd2 os=mus musculus gn=setd2 pe=1 sv=1 "histone-lysine n-methyltransferase setd2 os=mus musculus gn=setd2 pe=1 sv=1histone-lysine n-methyltransferase setd2 os=mus musculus gn=setd2 pe=1 sv=1" "histone-lysine n-methyltransferase setd2 os=mus musculus gn=setd2 pe=1 sv=1histone-lysine n-me…	1.36425	2.7634	1.04435	1.99679	3.45972
TRINITY_DN57766_c1_g1	morc family cw-type zinc finger protein 2 os=homo sapiens gn=morc2 pe=1 sv=2morc family cw-type zinc finger protein 2 os=homo sapiens gn=morc2 pe=1 sv=2morc family cw-type zinc finger protein 2 os=homo sapiens gn=morc2 pe=1 sv=2 "morc family cw-type zinc finger protein 2 os=homo sapiens gn=morc2 pe=1 sv=2morc family cw-type zinc finger protein 2 os=homo sapiens gn=morc2 pe=1 sv=2" "morc family cw…	1.36514	1.98192	3.33683	3.66551	1.19082
TRINITY_DN62577_c1_g1	-	1.36736	2.62319	2.04091	2.08268	3.47831
TRINITY_DN55335_c0_g5	sarcoplasmic endoplasmic reticulum calcium atpase 2 os=gallus gallus gn=atp2a2 pe=2 sv=2sarcoplasmic endoplasmic reticulum calcium atpase 2 os=gallus gallus gn=atp2a2 pe=2 sv=2 "sarcoplasmic endoplasmic reticulum calcium atpase 2 os=gallus gallus gn=atp2a2 pe=2 sv=2sarcoplasmic endoplasmic reticulum calcium atpase 2 os=gallus gallus gn=atp2a2 pe=2 sv=2sarcoplasmic endoplasmic reticulum calcium at…	1.36892	1.85084	1.98053	1.35731	1.61297
TRINITY_DN62135_c0_g1	poz- at hook- and zinc finger-containing protein 1 os=homo sapiens gn=patz1 pe=1 sv=1poz- at hook- and zinc finger-containing protein 1 os=homo sapiens gn=patz1 pe=1 sv=1poz- at hook- and zinc finger-containing protein 1 os=homo sapiens gn=patz1 pe=1 sv=1 "poz- at hook- and zinc finger-containing protein 1 os=homo sapiens gn=patz1 pe=1 sv=1poz- at hook- and zinc finger-containing protein 1 os=hom…	1.36998	1.31557	1.10145	1.48539	2.01372
TRINITY_DN65245_c0_g1	zinc finger protein 106 os=homo sapiens gn=znf106 pe=1 sv=1zinc finger protein 106 os=homo sapiens gn=znf106 pe=1 sv=1 "zinc finger protein 106 os=homo sapiens gn=znf106 pe=1 sv=1zinc finger protein 106 os=mus musculus gn=znf106 pe=1 sv=3" "zinc finger protein 106 os=homo sapiens gn=znf106 pe=1 sv=1zinc finger protein 106 os=homo sapiens gn=znf106 pe=1 sv=1zinc finger protein 106 os=homo sapiens …	1.37057	2.55669	1.9862	1.8964	2.62451
TRINITY_DN49245_c0_g1	regulation of nuclear pre-mrna domain-containing protein 2 os=mus musculus gn=rprd2 pe=1 sv=1 "regulation of nuclear pre-mrna domain-containing protein 2 os=mus musculus gn=rprd2 pe=1 sv=1regulation of nuclear pre-mrna domain-containing protein 2 os=mus musculus gn=rprd2 pe=1 sv=1regulation of nuclear pre-mrna domain-containing protein 2 os=mus musculus gn=rprd2 pe=1 sv=1" "regulation of nuclear …	1.37136	1.11405	2.62002	3.20054	1.31201
TRINITY_DN65100_c1_g1	-	1.37255	2.55307	2.07135	1.73494	1.60777
TRINITY_DN51068_c0_g1	ubiquitin carboxyl-terminal hydrolase 31 os=homo sapiens gn=usp31 pe=2 sv=2ubiquitin carboxyl-terminal hydrolase 31 os=homo sapiens gn=usp31 pe=2 sv=2 "ubiquitin carboxyl-terminal hydrolase 31 os=homo sapiens gn=usp31 pe=2 sv=2" "ubiquitin carboxyl-terminal hydrolase 31 os=homo sapiens gn=usp31 pe=2 sv=2ubiquitin carboxyl-terminal hydrolase 31 os=homo sapiens gn=usp31 pe=2 sv=2" "ubiquitin carbox…	1.38611	3.71361	5.44324	2.004	3.41106
TRINITY_DN60406_c6_g1	eh domain-containing protein 3 os=homo sapiens gn=ehd3 pe=1 sv=2 "eh domain-containing protein 3 os=mus musculus gn=ehd3 pe=1 sv=2" "eh domain-containing protein 3 os=mus musculus gn=ehd3 pe=1 sv=2" "eh domain-containing protein 3 os=mus musculus gn=ehd3 pe=1 sv=2" "hypothetical protein RCJMB04_3g13 [Gallus gallus]"	1.38925	2.43745	3.04892	4.56898	4.14464
TRINITY_DN59187_c0_g1	meiosis arrest female protein 1 homolog os=gallus gallus gn=marf1 pe=3 sv=1meiosis arrest female protein 1 homolog os=gallus gallus gn=marf1 pe=3 sv=1 "meiosis arrest female protein 1 homolog os=gallus gallus gn=marf1 pe=3 sv=1meiosis arrest female protein 1 homolog os=gallus gallus gn=marf1 pe=3 sv=1" "meiosis arrest female protein 1 homolog os=gallus gallus gn=marf1 pe=3 sv=1meiosis arrest fema…	1.39416	2.20373	1.78504	2.37815	2.52996
TRINITY_DN59356_c0_g1	double-stranded rna-specific adenosine deaminase os=homo sapiens gn=adar pe=1 sv=4 "double-stranded rna-specific adenosine deaminase os=homo sapiens gn=adar pe=1 sv=4" "double-stranded rna-specific adenosine deaminase os=homo sapiens gn=adar pe=1 sv=4double-stranded rna-specific adenosine deaminase os=homo sapiens gn=adar pe=1 sv=4double-stranded rna-specific adenosine deaminase os=homo sapiens g…	1.39532	1.34151	2.16569	2.01927	2.25424
TRINITY_DN36265_c0_g1	retinoic acid receptor alpha-a os=danio rerio gn=raraa pe=2 sv=2 "retinoic acid receptor alpha os=takifugu rubripes gn=rara pe=2 sv=1" "retinoic acid receptor alpha os=takifugu rubripes gn=rara pe=2 sv=1" "retinoic acid receptor alpha os=takifugu rubripes gn=rara pe=2 sv=1" "retinoic acid receptor alpha-1"	1.39611	2.87342	0.949984	1.60867	2.72005
TRINITY_DN51867_c1_g2	-	1.39978	2.5627	1.05014	1.60276	1.40083
TRINITY_DN61170_c1_g1	m-phase phosphoprotein 8 os=homo sapiens gn=mphosph8 pe=1 sv=2m-phase phosphoprotein 8 os=homo sapiens gn=mphosph8 pe=1 sv=2m-phase phosphoprotein 8 os=homo sapiens gn=mphosph8 pe=1 sv=2 "m-phase phosphoprotein 8 os=homo sapiens gn=mphosph8 pe=1 sv=2" "m-phase phosphoprotein 8 os=homo sapiens gn=mphosph8 pe=1 sv=2" "m-phase phosphoprotein 8 os=homo sapiens gn=mphosph8 pe=1 sv=2"	1.40071	1.72992	1.6323	2.53205	1.23436
TRINITY_DN62087_c2_g1	protein cramped-like os=mus musculus gn=cramp1 pe=1 sv=3protein cramped-like os=mus musculus gn=cramp1 pe=1 sv=3 "protein cramped-like os=homo sapiens gn=cramp1l pe=1 sv=3" "protein cramped-like os=homo sapiens gn=cramp1l pe=1 sv=3protein cramped-like os=homo sapiens gn=cramp1l pe=1 sv=3" "protein cramped-like os=homo sapiens gn=cramp1l pe=1 sv=3protein cramped-like os=homo sapiens gn=cramp1l pe=…	1.40121	2.97349	0.623422	0.569052	1.93771
TRINITY_DN218_c0_g1	transcription factor e4f1 os=danio rerio gn=e4f1 pe=2 sv=1 "transcription factor e4f1 os=danio rerio gn=e4f1 pe=2 sv=1" "transcription factor e4f1 os=danio rerio gn=e4f1 pe=2 sv=1" "transcription factor e4f1 os=danio rerio gn=e4f1 pe=2 sv=1transcription factor e4f1 os=danio rerio gn=e4f1 pe=2 sv=1" "e4f1_danre ame: full=transcription factor e4f1 ame: full= e3 ubiquitin-protein ligase e4f1 ame: fu…	1.40167	0.710836	2.03301	2.37294	2.21619
TRINITY_DN55736_c0_g1	poly polymerase 11 os=homo sapiens gn=parp11 pe=1 sv=1poly polymerase 11 os=homo sapiens gn=parp11 pe=1 sv=1poly polymerase 11 os=homo sapiens gn=parp11 pe=1 sv=1poly polymerase 11 os=homo sapiens gn=parp11 pe=1 sv=1 "poly polymerase 11 os=homo sapiens gn=parp11 pe=1 sv=1poly polymerase 11 os=homo sapiens gn=parp11 pe=1 sv=1poly polymerase 11 os=homo sapiens gn=parp11 pe=1 sv=1poly polymerase 11 …	1.40598	2.43359	3.0534	4.35443	2.21652
TRINITY_DN56346_c0_g1	proton myo-inositol cotransporter os=homo sapiens gn=slc2a13 pe=1 sv=3 "proton myo-inositol cotransporter os=homo sapiens gn=slc2a13 pe=1 sv=3proton myo-inositol cotransporter os=homo sapiens gn=slc2a13 pe=1 sv=3proton myo-inositol cotransporter os=homo sapiens gn=slc2a13 pe=1 sv=3leucine-rich repeat serine threonine-protein kinase 2 os=homo sapiens gn=lrrk2 pe=1 sv=2" "leucine-rich repeat serine…	1.40765	2.22676	3.0368	2.31368	4.57894
TRINITY_DN60646_c4_g3	rho-associated protein kinase 1 os=oryctolagus cuniculus gn=rock1 pe=1 sv=1rho-associated protein kinase 1 os=oryctolagus cuniculus gn=rock1 pe=1 sv=1 "rho-associated protein kinase 1 os=oryctolagus cuniculus gn=rock1 pe=1 sv=1rho-associated protein kinase 1 os=oryctolagus cuniculus gn=rock1 pe=1 sv=1" "rho-associated protein kinase 1 os=oryctolagus cuniculus gn=rock1 pe=1 sv=1rho-associated prot…	1.40813	1.53869	1.80179	2.52782	1.04446
TRINITY_DN57727_c1_g1	signal transducing adapter molecule 2 os=homo sapiens gn=stam2 pe=1 sv=1 "signal transducing adapter molecule 2 os=homo sapiens gn=stam2 pe=1 sv=1" "signal transducing adapter molecule 2 os=homo sapiens gn=stam2 pe=1 sv=1signal transducing adapter molecule 2 os=homo sapiens gn=stam2 pe=1 sv=1" "signal transducing adapter molecule 2 os=homo sapiens gn=stam2 pe=1 sv=1"	1.40877	1.89205	1.21267	2.18374	1.67246
TRINITY_DN60995_c0_g1	zinc finger and scan domain-containing protein 5b os=homo sapiens gn=zscan5b pe=3 sv=1zinc finger and scan domain-containing protein 5b os=homo sapiens gn=zscan5b pe=3 sv=1 "zinc finger and scan domain-containing protein 5b os=homo sapiens gn=zscan5b pe=2 sv=1" "zinc finger and scan domain-containing protein 5b os=homo sapiens gn=zscan5b pe=2 sv=1" "zinc finger and scan domain-containing protein …	1.41021	0.841775	3.17953	1.77054	1.68545
TRINITY_DN62883_c1_g1	tnf receptor-associated factor 2 os=homo sapiens gn=traf2 pe=1 sv=2tnf receptor-associated factor 2 os=homo sapiens gn=traf2 pe=1 sv=2 "tnf receptor-associated factor 2 os=homo sapiens gn=traf2 pe=1 sv=2" "tnf receptor-associated factor 2 os=homo sapiens gn=traf2 pe=1 sv=2tnf receptor-associated factor 2 os=homo sapiens gn=traf2 pe=1 sv=2" "tnf receptor-associated factor 2 os=homo sapiens gn=traf…	1.41368	2.32281	1.87708	2.46724	2.10834
TRINITY_DN55268_c0_g1	centriolar coiled-coil protein of 110 kda os=homo sapiens gn=ccp110 pe=1 sv=3 "centriolar coiled-coil protein of 110 kda os=homo sapiens gn=ccp110 pe=1 sv=3centriolar coiled-coil protein of 110 kda os=homo sapiens gn=ccp110 pe=1 sv=3" "centriolar coiled-coil protein of 110 kda os=homo sapiens gn=ccp110 pe=1 sv=3" "centriolar coiled-coil protein of 110 kda os=homo sapiens gn=ccp110 pe=1 sv=3centri…	1.41622	1.98193	3.51156	4.34261	2.20997
TRINITY_DN57013_c0_g2	probable phospholipid-transporting atpase iia os=homo sapiens gn=atp9a pe=1 sv=3probable phospholipid-transporting atpase iia os=homo sapiens gn=atp9a pe=1 sv=3probable phospholipid-transporting atpase iia os=homo sapiens gn=atp9a pe=1 sv=3 "probable phospholipid-transporting atpase iia os=homo sapiens gn=atp9a pe=1 sv=3" "probable phospholipid-transporting atpase iia os=homo sapiens gn=atp9a pe=…	1.41962	1.91975	1.96829	1.70348	1.17694
TRINITY_DN58535_c0_g1	carnitine o-palmitoyltransferase liver isoform os=homo sapiens gn=cpt1a pe=1 sv=2 "carnitine o-palmitoyltransferase liver isoform os=homo sapiens gn=cpt1a pe=1 sv=2" "carnitine o-palmitoyltransferase liver isoform os=homo sapiens gn=cpt1a pe=1 sv=2carnitine o-palmitoyltransferase liver isoform os=equus caballus gn=cpt1a pe=2 sv=1" "carnitine o-palmitoyltransferase liver isoform os=homo sapiens gn…	1.42124	2.13453	2.48633	1.18459	2.39609
TRINITY_DN59601_c2_g1	nephrocystin-3 os=danio rerio gn=nphp3 pe=3 sv=1 "nephrocystin-3 os=danio rerio gn=nphp3 pe=3 sv=1nephrocystin-3 os=danio rerio gn=nphp3 pe=3 sv=1nephrocystin-3 os=danio rerio gn=nphp3 pe=3 sv=1" "nephrocystin-3 os=danio rerio gn=nphp3 pe=3 sv=1nephrocystin-3 os=danio rerio gn=nphp3 pe=3 sv=1nephrocystin-3 os=danio rerio gn=nphp3 pe=3 sv=1" "nephrocystin-3 os=danio rerio gn=nphp3 pe=3 sv=1nephroc…	1.4285	1.09077	2.80215	3.85682	0.871889
TRINITY_DN62790_c4_g1	basic helix-loop-helix domain-containing protein kiaa2018 os=homo sapiens gn=kiaa2018 pe=1 sv=3 "basic helix-loop-helix domain-containing protein kiaa2018 os=homo sapiens gn=kiaa2018 pe=1 sv=3" "basic helix-loop-helix domain-containing protein kiaa2018 os=homo sapiens gn=kiaa2018 pe=1 sv=3basic helix-loop-helix domain-containing protein kiaa2018 os=homo sapiens gn=kiaa2018 pe=1 sv=3" "basic helix…	1.43747	2.2893	2.71184	3.26133	2.11689
TRINITY_DN64405_c1_g1	phosphatidylinositol -bisphosphate 3-kinase catalytic subunit alpha isoform os=bos taurus gn=pik3ca pe=1 sv=1 "phosphatidylinositol -bisphosphate 3-kinase catalytic subunit alpha isoform os=bos taurus gn=pik3ca pe=1 sv=1phosphatidylinositol -bisphosphate 3-kinase catalytic subunit alpha isoform os=homo sapiens gn=pik3ca pe=1 sv=2phosphatidylinositol -bisphosphate 3-kinase catalytic subunit alpha …	1.43956	1.81461	0.933095	1.42868	2.70577
TRINITY_DN56078_c0_g1	tetratricopeptide repeat protein 31 os=homo sapiens gn=ttc31 pe=2 sv=3 "tetratricopeptide repeat protein 31 os=homo sapiens gn=ttc31 pe=2 sv=3tetratricopeptide repeat protein 31 os=homo sapiens gn=ttc31 pe=2 sv=3" "tetratricopeptide repeat protein 31 os=homo sapiens gn=ttc31 pe=2 sv=3tetratricopeptide repeat protein 31 os=homo sapiens gn=ttc31 pe=2 sv=3" "tetratricopeptide repeat protein 31 os=ho…	1.43971	1.14049	0.734902	1.19319	1.24633
TRINITY_DN65089_c0_g2	cdk5 and abl1 enzyme substrate 2 os=mus musculus gn=cables2 pe=1 sv=2cdk5 and abl1 enzyme substrate 2 os=mus musculus gn=cables2 pe=1 sv=2cdk5 and abl1 enzyme substrate 2 os=homo sapiens gn=cables2 pe=1 sv=3	1.44364	1.54929	1.39552	3.49543	4.58158
TRINITY_DN64971_c0_g7	-	1.44587	1.16657	0.807453	1.56709	2.70244
TRINITY_DN59445_c0_g1	protein wwc3 os=homo sapiens gn=wwc3 pe=1 sv=3 "protein wwc3 os=homo sapiens gn=wwc3 pe=1 sv=3" "protein wwc3 os=homo sapiens gn=wwc3 pe=1 sv=3" "protein wwc3 os=homo sapiens gn=wwc3 pe=1 sv=3protein wwc3 os=homo sapiens gn=wwc3 pe=1 sv=3" "zgc:158241 protein"	1.45715	0.801129	0.87708	1.3725	1.37354
TRINITY_DN62630_c2_g1	btb poz domain-containing protein 8 os=mus musculus gn=btbd8 pe=3 sv=1btb poz domain-containing protein 8 os=mus musculus gn=btbd8 pe=3 sv=1btb poz domain-containing protein 8 os=mus musculus gn=btbd8 pe=3 sv=1 "uncharacterized protein kiaa1107 os=homo sapiens gn=kiaa1107 pe=1 sv=2" "uncharacterized protein kiaa1107 os=mus musculus gn=kiaa1107 pe=2 sv=5uncharacterized protein kiaa1107 os=mus musc…	1.4576	1.8737	1.91758	2.31952	1.73661
TRINITY_DN44017_c0_g1	microtubule-associated protein rp eb family member 3 os=rattus norvegicus gn=mapre3 pe=1 sv=1 "microtubule-associated protein rp eb family member 3 os=rattus norvegicus gn=mapre3 pe=1 sv=1" "microtubule-associated protein rp eb family member 3 os=rattus norvegicus gn=mapre3 pe=1 sv=1" "microtubule-associated protein rp eb family member 3 os=rattus norvegicus gn=mapre3 pe=1 sv=1"	1.45973	4.40878	1.5378	2.81085	3.32461
TRINITY_DN54890_c3_g2	-	1.46032	1.21461	2.17143	2.33076	1.43642
TRINITY_DN52559_c0_g1	spry domain-containing protein 3 os=homo sapiens gn=spryd3 pe=1 sv=2spry domain-containing protein 3 os=homo sapiens gn=spryd3 pe=1 sv=2 "spry domain-containing protein 3 os=homo sapiens gn=spryd3 pe=1 sv=2spry domain-containing protein 3 os=homo sapiens gn=spryd3 pe=1 sv=2" "spry domain-containing protein 3 os=homo sapiens gn=spryd3 pe=1 sv=2spry domain-containing protein 3 os=homo sapiens gn=sp…	1.46365	2.27526	0.952948	1.75655	2.21032
TRINITY_DN63411_c1_g1	protein transport protein sec24d os=homo sapiens gn=sec24d pe=1 sv=2 "kv channel-interacting protein 4 os=rattus norvegicus gn=kcnip4 pe=1 sv=1protein transport protein sec24d os=homo sapiens gn=sec24d pe=1 sv=2protein transport protein sec24d os=homo sapiens gn=sec24d pe=1 sv=2" "protein transport protein sec24d os=homo sapiens gn=sec24d pe=1 sv=2" "protein transport protein sec24d os=homo sapie…	1.46369	0.827044	1.73676	3.03332	1.52959
TRINITY_DN61995_c1_g1	protein smg7 os=homo sapiens gn=smg7 pe=1 sv=2protein smg7 os=homo sapiens gn=smg7 pe=1 sv=2protein smg7 os=homo sapiens gn=smg7 pe=1 sv=2 "protein smg7 os=homo sapiens gn=smg7 pe=1 sv=2" "protein smg7 os=mus musculus gn=smg7 pe=2 sv=1" "protein smg7 os=homo sapiens gn=smg7 pe=1 sv=2protein smg7 os=mus musculus gn=smg7 pe=2 sv=1"	1.4641	2.82069	2.32823	3.60443	2.17668
TRINITY_DN65292_c0_g1	poly polymerase 14 os=mus musculus gn=parp14 pe=1 sv=3 "poly polymerase 14 os=mus musculus gn=parp14 pe=1 sv=3poly polymerase 14 os=mus musculus gn=parp14 pe=1 sv=3" "poly polymerase 9 os=homo sapiens gn=parp9 pe=1 sv=2poly polymerase 14 os=mus musculus gn=parp14 pe=1 sv=3poly polymerase 14 os=mus musculus gn=parp14 pe=1 sv=3" "poly polymerase 14 os=mus musculus gn=parp14 pe=1 sv=3"	1.46561	2.69221	1.5084	1.64737	3.14245
TRINITY_DN52005_c0_g1	-	1.46843	1.03424	1.01234	1.44272	1.99735
TRINITY_DN63289_c9_g5	matrin-3 os=rattus norvegicus gn=matr3 pe=1 sv=2matrin-3 os=rattus norvegicus gn=matr3 pe=1 sv=2matrin-3 os=rattus norvegicus gn=matr3 pe=1 sv=2 "matrin-3 os=rattus norvegicus gn=matr3 pe=1 sv=2matrin-3 os=rattus norvegicus gn=matr3 pe=1 sv=2matrin-3 os=rattus norvegicus gn=matr3 pe=1 sv=2matrin-3 os=rattus norvegicus gn=matr3 pe=1 sv=2matrin-3 os=rattus norvegicus gn=matr3 pe=1 sv=2matrin-3 os=r…	1.46934	1.90031	1.52748	2.03746	1.34067
TRINITY_DN47374_c0_g1	tyrosine-protein kinase jak2 os=sus scrofa gn=jak2 pe=2 sv=1tyrosine-protein kinase jak2 os=sus scrofa gn=jak2 pe=2 sv=1 "tyrosine-protein kinase jak2 os=rattus norvegicus gn=jak2 pe=1 sv=1" "tyrosine-protein kinase jak2 os=sus scrofa gn=jak2 pe=2 sv=1tyrosine-protein kinase jak2 os=sus scrofa gn=jak2 pe=2 sv=1tyrosine-protein kinase jak2 os=sus scrofa gn=jak2 pe=2 sv=1tyrosine-protein kinase jak…	1.4723	1.13434	0.754172	1.49028	1.8031
TRINITY_DN22697_c0_g1	f-box wd repeat-containing protein 9 os=bos taurus gn=fbxw9 pe=2 sv=1 "f-box wd repeat-containing protein 9 os=bos taurus gn=fbxw9 pe=2 sv=1f-box wd repeat-containing protein 9 os=bos taurus gn=fbxw9 pe=2 sv=1f-box wd repeat-containing protein 9 os=bos taurus gn=fbxw9 pe=2 sv=1f-box wd repeat-containing protein 9 os=bos taurus gn=fbxw9 pe=2 sv=1f-box wd repeat-containing protein 9 os=bos taurus g…	1.47433	1.16598	3.38122	2.48432	2.96961
TRINITY_DN62685_c0_g2	e3 ubiquitin-protein ligase msl2 os=mus musculus gn=msl2 pe=2 sv=2 "e3 ubiquitin-protein ligase msl2 os=mus musculus gn=msl2 pe=2 sv=2e3 ubiquitin-protein ligase msl2 os=mus musculus gn=msl2 pe=2 sv=2e3 ubiquitin-protein ligase msl2 os=mus musculus gn=msl2 pe=2 sv=2" "e3 ubiquitin-protein ligase msl2 os=mus musculus gn=msl2 pe=2 sv=2" "e3 ubiquitin-protein ligase msl2 os=mus musculus gn=msl2 pe=2…	1.47706	1.34794	2.07531	2.12114	2.34799
TRINITY_DN44373_c0_g1	phosphatidylinositol 4-phosphate 3-kinase c2 domain-containing subunit alpha os=mus musculus gn=pik3c2a pe=1 sv=2 "phosphatidylinositol 4-phosphate 3-kinase c2 domain-containing subunit alpha os=homo sapiens gn=pik3c2a pe=1 sv=2" "phosphatidylinositol 4-phosphate 3-kinase c2 domain-containing subunit alpha os=homo sapiens gn=pik3c2a pe=1 sv=2" "phosphatidylinositol 4-phosphate 3-kinase c2 domain-…	1.47856	0.895289	1.37059	2.76068	1.20482
TRINITY_DN63119_c0_g1	von willebrand factor type egf and pentraxin domain-containing protein 1 os=homo sapiens gn=svep1 pe=1 sv=3von willebrand factor type egf and pentraxin domain-containing protein 1 os=homo sapiens gn=svep1 pe=1 sv=3 "von willebrand factor type egf and pentraxin domain-containing protein 1 os=homo sapiens gn=svep1 pe=1 sv=3von willebrand factor type egf and pentraxin domain-containing protein 1 os=…	1.4826	4.22089	2.57944	2.88891	1.76411
TRINITY_DN58535_c1_g1	ww domain-binding protein 1 os=homo sapiens gn=wbp1 pe=1 sv=1 "ww domain-binding protein 1 os=homo sapiens gn=wbp1 pe=1 sv=1" "ww domain-binding protein 1 os=mus musculus gn=wbp1 pe=1 sv=2" "ww domain binding protein 1-like os=rattus norvegicus gn=wbp1l pe=4 sv=1" "ww domain binding protein 1"	1.48265	2.32563	3.01473	2.23253	1.83969
TRINITY_DN65125_c0_g3	ring finger protein 150 os=danio rerio gn=rnf150 pe=2 sv=1 "ring finger protein 150 os=mus musculus gn=rnf150 pe=2 sv=2" "ring finger protein 150 os=mus musculus gn=rnf150 pe=2 sv=2ring finger protein 150 os=mus musculus gn=rnf150 pe=2 sv=2"	1.48467	2.15699	1.8406	2.53251	1.4261
TRINITY_DN63411_c0_g1	protein transport protein sec24d os=homo sapiens gn=sec24d pe=1 sv=2 "protein transport protein sec24d os=homo sapiens gn=sec24d pe=1 sv=2splicing proline- and glutamine-rich os=mus musculus gn=sfpq pe=1 sv=1" "protein transport protein sec24d os=homo sapiens gn=sec24d pe=1 sv=2" "protein transport protein sec24d os=homo sapiens gn=sec24d pe=1 sv=2"	1.49428	1.87505	1.68611	3.3033	1.52959
TRINITY_DN46818_c0_g1	cap-specific mrna (nucleoside-2 -o-)-methyltransferase 1 os=danio rerio gn=cmtr1 pe=2 sv=1 "cap-specific mrna (nucleoside-2 -o-)-methyltransferase 1 os=danio rerio gn=cmtr1 pe=2 sv=1cap-specific mrna (nucleoside-2 -o-)-methyltransferase 1 os=danio rerio gn=cmtr1 pe=2 sv=1" "cap-specific mrna (nucleoside-2 -o-)-methyltransferase 1 os=danio rerio gn=cmtr1 pe=2 sv=1" "cap-specific mrna (nucleoside-2…	1.50686	1.93546	1.05723	1.8566	1.45185
TRINITY_DN59153_c0_g1	ap-1 complex subunit beta-1 os=bos taurus gn=ap2b1 pe=2 sv=1 "ap-1 complex subunit beta-1 os=bos taurus gn=ap2b1 pe=2 sv=1" "ap-1 complex subunit beta-1 os=bos taurus gn=ap2b1 pe=2 sv=1" "ap-1 complex subunit beta-1 os=bos taurus gn=ap2b1 pe=2 sv=1" "adaptor-related protein complex beta 1 subunit"	1.5202	2.69948	2.16392	2.2591	2.33422
TRINITY_DN58407_c0_g2	-	1.52359	2.0447	2.42468	1.5705	2.87262
TRINITY_DN49545_c0_g1	histone lysine demethylase phf8 os=danio rerio gn=phf8 pe=1 sv=1histone lysine demethylase phf8 os=danio rerio gn=phf8 pe=1 sv=1 "histone lysine demethylase phf8 os=danio rerio gn=phf8 pe=1 sv=1histone lysine demethylase phf8 os=danio rerio gn=phf8 pe=1 sv=1" "histone lysine demethylase phf8 os=danio rerio gn=phf8 pe=1 sv=1histone lysine demethylase phf8 os=danio rerio gn=phf8 pe=1 sv=1" "histone…	1.52462	1.00383	1.65179	2.1062	0.596702
TRINITY_DN62933_c0_g1	leucine-rich repeat and wd repeat-containing protein 1 os=danio rerio gn=lrwd1 pe=1 sv=1leucine-rich repeat and wd repeat-containing protein 1 os=danio rerio gn=lrwd1 pe=1 sv=1 "leucine-rich repeat and wd repeat-containing protein 1 os=danio rerio gn=lrwd1 pe=1 sv=1leucine-rich repeat and wd repeat-containing protein 1 os=danio rerio gn=lrwd1 pe=1 sv=1" "leucine-rich repeat and wd repeat-containi…	1.53153	3.05429	2.80128	2.72121	2.02489
TRINITY_DN64399_c0_g1	serine threonine-protein phosphatase 2a 55 kda regulatory subunit b alpha isoform os=oryctolagus cuniculus gn=ppp2r2a pe=2 sv=1 "serine threonine-protein phosphatase 2a 55 kda regulatory subunit b delta isoform os=xenopus tropicalis gn=ppp2r2d pe=2 sv=1" "serine threonine-protein phosphatase 2a 55 kda regulatory subunit b alpha isoform os=oryctolagus cuniculus gn=ppp2r2a pe=2 sv=1serine threonine…	1.53281	1.36892	1.30702	1.37102	1.2817
TRINITY_DN64537_c1_g2	homeobox-containing protein 1 os=mus musculus gn=hmbox1 pe=1 sv=1homeobox-containing protein 1 os=mus musculus gn=hmbox1 pe=1 sv=1 "homeobox-containing protein 1 os=homo sapiens gn=hmbox1 pe=1 sv=1homeobox-containing protein 1 os=mus musculus gn=hmbox1 pe=2 sv=1" "homeobox-containing protein 1 os=mus musculus gn=hmbox1 pe=2 sv=1homeobox-containing protein 1 os=homo sapiens gn=hmbox1 pe=1 sv=1home…	1.53326	2.37333	0.744745	1.17147	2.87631
TRINITY_DN62890_c7_g1	serine threonine-protein kinase h1 homolog os=danio rerio gn=pskh1 pe=2 sv=2 "serine threonine-protein kinase h1 homolog os=danio rerio gn=pskh1 pe=2 sv=2serine threonine-protein kinase h1 homolog os=danio rerio gn=pskh1 pe=2 sv=2" "serine threonine-protein kinase h1 homolog os=danio rerio gn=pskh1 pe=2 sv=2serine threonine-protein kinase h1 homolog os=danio rerio gn=pskh1 pe=2 sv=2" "serine thre…	1.53427	2.74045	1.71746	1.45582	2.29372
TRINITY_DN63014_c0_g1	polypeptide n-acetylgalactosaminyltransferase-like protein 3 os=homo sapiens gn=wbscr17 pe=2 sv=2polypeptide n-acetylgalactosaminyltransferase-like protein 3 os=homo sapiens gn=wbscr17 pe=2 sv=2polypeptide n-acetylgalactosaminyltransferase-like protein 3 os=homo sapiens gn=wbscr17 pe=2 sv=2polypeptide n-acetylgalactosaminyltransferase-like protein 3 os=homo sapiens gn=wbscr17 pe=2 sv=2 "polypepti…	1.5378	3.84261	0.994941	2.97817	3.00147
TRINITY_DN18705_c0_g1	-	1.54215	1.61007	2.10717	1.64127	1.16664
TRINITY_DN43442_c0_g1	serine threonine-protein kinase 33 os=mus musculus gn=stk33 pe=1 sv=2serine threonine-protein kinase 33 os=mus musculus gn=stk33 pe=1 sv=2 "serine threonine-protein kinase 33 os=homo sapiens gn=stk33 pe=1 sv=1serine threonine-protein kinase 33 os=homo sapiens gn=stk33 pe=1 sv=1" "serine threonine-protein kinase 33 os=homo sapiens gn=stk33 pe=1 sv=1serine threonine-protein kinase 33 os=homo sapien…	1.54228	4.57896	5.7198	5.49292	2.61544
TRINITY_DN44409_c0_g1	rb1-inducible coiled-coil protein 1 os=homo sapiens gn=rb1cc1 pe=1 sv=3 "rb1-inducible coiled-coil protein 1 os=homo sapiens gn=rb1cc1 pe=1 sv=3" "rb1-inducible coiled-coil protein 1 os=homo sapiens gn=rb1cc1 pe=1 sv=3" "rb1-inducible coiled-coil protein 1 os=homo sapiens gn=rb1cc1 pe=1 sv=3"	1.54693	1.81803	0.997762	1.59458	2.7124
TRINITY_DN30642_c0_g1	tectonic-1 os=homo sapiens gn=tctn1 pe=2 sv=2 "tectonic-1 os=mus musculus gn=tctn1 pe=1 sv=1tectonic-1 os=homo sapiens gn=tctn1 pe=2 sv=2tectonic-1 os=mus musculus gn=tctn1 pe=1 sv=1tectonic-1 os=mus musculus gn=tctn1 pe=1 sv=1tectonic-1 os=mus musculus gn=tctn1 pe=1 sv=1" "tectonic-1 os=homo sapiens gn=tctn1 pe=2 sv=2" "tectonic-1 os=homo sapiens gn=tctn1 pe=2 sv=2"	1.54973	2.86691	3.9338	4.96915	2.05867
TRINITY_DN56315_c0_g1	ankyrin repeat and socs box protein 5 os=bos taurus gn=asb5 pe=2 sv=1 "ankyrin repeat and socs box protein 5 os=mus musculus gn=asb5 pe=2 sv=1ankyrin repeat and socs box protein 5 os=mus musculus gn=asb5 pe=2 sv=1ankyrin repeat and socs box protein 5 os=bos taurus gn=asb5 pe=2 sv=1ankyrin repeat and socs box protein 5 os=bos taurus gn=asb5 pe=2 sv=1" "ankyrin repeat and socs box protein 5 os=bos …	1.55127	1.0648	2.30947	2.28627	2.63289
TRINITY_DN46588_c0_g1	myotubularin-related protein 9 os=homo sapiens gn=mtmr9 pe=1 sv=1 "myotubularin-related protein 9 os=homo sapiens gn=mtmr9 pe=1 sv=1" "myotubularin-related protein 9 os=homo sapiens gn=mtmr9 pe=1 sv=1" "myotubularin-related protein 9 os=homo sapiens gn=mtmr9 pe=1 sv=1myotubularin-related protein 9 os=homo sapiens gn=mtmr9 pe=1 sv=1myotubularin-related protein 9 os=homo sapiens gn=mtmr9 pe=1 sv=1m…	1.55259	2.84017	1.37966	1.75582	3.15923
TRINITY_DN19050_c0_g1	meiosis-specific nuclear structural protein 1 os=danio rerio gn=mns1 pe=2 sv=1 "meiosis-specific nuclear structural protein 1 os=danio rerio gn=mns1 pe=2 sv=1meiosis-specific nuclear structural protein 1 os=danio rerio gn=mns1 pe=2 sv=1meiosis-specific nuclear structural protein 1 os=danio rerio gn=mns1 pe=2 sv=1meiosis-specific nuclear structural protein 1 os=danio rerio gn=mns1 pe=2 sv=1" "meio…	1.55791	2.36815	5.86439	6.07875	3.58178
TRINITY_DN59687_c1_g1	pyridoxal-dependent decarboxylase domain-containing protein 1 os=danio rerio gn=pdxdc1 pe=2 sv=1pyridoxal-dependent decarboxylase domain-containing protein 1 os=danio rerio gn=pdxdc1 pe=2 sv=1 "pyridoxal-dependent decarboxylase domain-containing protein 1 os=danio rerio gn=pdxdc1 pe=2 sv=1pyridoxal-dependent decarboxylase domain-containing protein 1 os=xenopus laevis gn=pdxdc1 pe=2 sv=1pyridoxal-…	1.56236	1.49249	1.39433	2.20554	2.49697
TRINITY_DN65141_c2_g1	-	1.56292	3.6456	2.47662	1.56668	2.1865
TRINITY_DN61056_c0_g1	-	1.56614	1.21985	1.96358	0.898947	1.60484
TRINITY_DN65225_c1_g2	clathrin heavy chain 1 os=mus musculus gn=cltc pe=1 sv=3clathrin heavy chain 1 os=mus musculus gn=cltc pe=1 sv=3membrane-associated phosphatidylinositol transfer protein 2 os=homo sapiens gn=pitpnm2 pe=1 sv=1membrane-associated phosphatidylinositol transfer protein 2 os=homo sapiens gn=pitpnm2 pe=1 sv=1 "membrane-associated phosphatidylinositol transfer protein 2 os=homo sapiens gn=pitpnm2 pe=1 s…	1.5669	2.36883	1.01011	1.08737	2.43157
TRINITY_DN64110_c1_g2	xylosyltransferase 2 os=homo sapiens gn=xylt2 pe=1 sv=2 "xylosyltransferase 2 os=canis familiaris gn=xylt2 pe=2 sv=1" "xylosyltransferase 2 os=canis familiaris gn=xylt2 pe=2 sv=1" "xylosyltransferase 2 os=canis familiaris gn=xylt2 pe=2 sv=1" "protein-o-xylosyltransferase ii"	1.57168	3.70885	1.57772	2.03148	2.91559
TRINITY_DN59529_c3_g1	cadherin-13 os=gallus gallus gn=cdh13 pe=1 sv=1 "cadherin-13 os=gallus gallus gn=cdh13 pe=1 sv=1cadherin-13 os=gallus gallus gn=cdh13 pe=1 sv=1" "cadherin-13 os=gallus gallus gn=cdh13 pe=1 sv=1" "cadherin-13 os=gallus gallus gn=cdh13 pe=1 sv=1"	1.57308	0.796369	2.19985	1.55071	1.18855
TRINITY_DN64808_c0_g1	telomerase-binding protein est1a os=homo sapiens gn=smg6 pe=1 sv=2telomerase-binding protein est1a os=pongo abelii gn=smg6 pe=2 sv=1 "telomerase-binding protein est1a os=homo sapiens gn=smg6 pe=1 sv=2" "telomerase-binding protein est1a os=homo sapiens gn=smg6 pe=1 sv=2" "telomerase-binding protein est1a os=homo sapiens gn=smg6 pe=1 sv=2"	1.58496	1.48203	2.16873	2.90595	1.16315
TRINITY_DN62957_c7_g1	-	1.59032	1.00122	1.5252	2.20371	1.67163
TRINITY_DN44111_c0_g1	histone-lysine n-methyltransferase setd1a os=homo sapiens gn=setd1a pe=1 sv=3 "histone-lysine n-methyltransferase setd1a os=homo sapiens gn=setd1a pe=1 sv=3" "histone-lysine n-methyltransferase setd1a os=homo sapiens gn=setd1a pe=1 sv=3" "histone-lysine n-methyltransferase setd1a os=homo sapiens gn=setd1a pe=1 sv=3" "histone-lysine n-methyltransferase setd1a-like isoform x2"	1.59386	0.926983	3.45919	3.03253	2.09876
TRINITY_DN55670_c0_g1	dna repair protein rev1 os=gallus gallus gn=rev1 pe=2 sv=1dna repair protein rev1 os=gallus gallus gn=rev1 pe=2 sv=1dna repair protein rev1 os=gallus gallus gn=rev1 pe=2 sv=1 "dna repair protein rev1 os=gallus gallus gn=rev1 pe=2 sv=1" "dna repair protein rev1 os=gallus gallus gn=rev1 pe=2 sv=1" "dna repair protein rev1 os=gallus gallus gn=rev1 pe=2 sv=1"	1.59698	2.01931	2.3059	1.67637	1.47909
TRINITY_DN54845_c0_g1	interleukin-11 receptor subunit alpha os=homo sapiens gn=il11ra pe=1 sv=2 "interleukin-11 receptor subunit alpha os=pongo abelii gn=il11ra pe=2 sv=1" "interleukin-11 receptor subunit alpha os=pongo abelii gn=il11ra pe=2 sv=1" "interleukin-11 receptor subunit alpha os=pongo abelii gn=il11ra pe=2 sv=1interleukin-11 receptor subunit alpha os=pongo abelii gn=il11ra pe=2 sv=1interleukin-11 receptor su…	1.61247	2.72595	1.01057	1.90031	2.25185
TRINITY_DN62138_c2_g2	oxysterol-binding protein 1 os=mus musculus gn=osbpl1a pe=1 sv=2oxysterol-binding protein 1 os=mus musculus gn=osbpl1a pe=1 sv=2oxysterol-binding protein 1 os=mus musculus gn=osbpl1a pe=1 sv=2 "oxysterol-binding protein 1 os=mus musculus gn=osbpl1a pe=1 sv=2" "oxysterol-binding protein 1 os=mus musculus gn=osbpl1a pe=1 sv=2oxysterol-binding protein 1 os=rattus norvegicus gn=osbpl1a pe=1 sv=1oxyst…	1.61406	2.68261	1.5703	2.14612	2.08115
TRINITY_DN61840_c2_g1	bcl-2-like protein 1 os=sus scrofa gn=bcl2l1 pe=2 sv=1 "bcl-2-like protein 1 os=mus musculus gn=bcl2l1 pe=1 sv=1" "bcl-2-like protein 1 os=mus musculus gn=bcl2l1 pe=1 sv=1" "bcl-2-like protein 1 os=mus musculus gn=bcl2l1 pe=1 sv=1" "bcl2l protein"	1.61526	2.8207	1.06598	2.9099	2.88841
TRINITY_DN58231_c0_g1	serine threonine-protein kinase pim-3 os=coturnix coturnix japonica gn=pim3 pe=2 sv=1 "serine threonine-protein kinase pim-3 os=coturnix coturnix japonica gn=pim3 pe=2 sv=1" "serine threonine-protein kinase pim-3 os=coturnix coturnix japonica gn=pim3 pe=2 sv=1" "serine threonine-protein kinase pim-3 os=coturnix coturnix japonica gn=pim3 pe=2 sv=1" "serine threonine-protein kinase pim-3"	1.61603	1.74395	0.953318	0.83547	2.5385
TRINITY_DN63283_c0_g2	serine threonine-protein kinase 3 4 os=squalus acanthias gn=stk4 pe=2 sv=1serine threonine-protein kinase 3 4 os=squalus acanthias gn=stk4 pe=2 sv=1 "serine threonine-protein kinase 3 4 os=squalus acanthias gn=stk4 pe=2 sv=1" "serine threonine-protein kinase 3 4 os=squalus acanthias gn=stk4 pe=2 sv=1serine threonine-protein kinase 3 4 os=squalus acanthias gn=stk4 pe=2 sv=1" "serine threonine-prot…	1.61926	1.56667	1.82148	3.34287	1.16963
TRINITY_DN54309_c0_g1	coiled-coil domain-containing protein 106 os=bos taurus gn=ccdc106 pe=2 sv=1 "coiled-coil domain-containing protein 106 os=bos taurus gn=ccdc106 pe=2 sv=1coiled-coil domain-containing protein 106 os=bos taurus gn=ccdc106 pe=2 sv=1" "coiled-coil domain-containing protein 106 os=bos taurus gn=ccdc106 pe=2 sv=1coiled-coil domain-containing protein 106 os=bos taurus gn=ccdc106 pe=2 sv=1" "coiled-coil…	1.61996	4.48958	1.94961	1.33574	2.58511
TRINITY_DN47105_c0_g1	threonine aspartase 1 os=homo sapiens gn=tasp1 pe=1 sv=1threonine aspartase 1 os=homo sapiens gn=tasp1 pe=1 sv=1 "threonine aspartase 1 os=homo sapiens gn=tasp1 pe=1 sv=1threonine aspartase 1 os=homo sapiens gn=tasp1 pe=1 sv=1threonine aspartase 1 os=homo sapiens gn=tasp1 pe=1 sv=1threonine aspartase 1 os=homo sapiens gn=tasp1 pe=1 sv=1" "threonine aspartase 1 os=homo sapiens gn=tasp1 pe=1 sv=1th…	1.63079	1.06476	1.32452	2.60461	1.96089
TRINITY_DN63682_c1_g1	transmembrane protein 180 os=gallus gallus gn=tmem180 pe=2 sv=1 "transmembrane protein 180 os=gallus gallus gn=tmem180 pe=2 sv=1transmembrane protein 180 os=gallus gallus gn=tmem180 pe=2 sv=1" "transmembrane protein 180 os=gallus gallus gn=tmem180 pe=2 sv=1" "transmembrane protein 180 os=gallus gallus gn=tmem180 pe=2 sv=1"	1.63696	2.22981	1.18738	2.40013	0.84304
TRINITY_DN65055_c2_g1	-	1.64045	2.78128	1.42944	1.89025	3.81077
TRINITY_DN57871_c1_g1	-	1.64249	3.96581	1.65634	2.00071	4.02518
TRINITY_DN53647_c2_g1	-	1.64779	1.36423	1.54312	1.11493	2.68891
TRINITY_DN62970_c3_g1	low-density lipoprotein receptor-related protein 10 os=mus musculus gn=lrp10 pe=2 sv=2 "low-density lipoprotein receptor-related protein 10 os=homo sapiens gn=lrp10 pe=1 sv=2" "low-density lipoprotein receptor-related protein 10 os=homo sapiens gn=lrp10 pe=1 sv=2" "low-density lipoprotein receptor-related protein 10 os=homo sapiens gn=lrp10 pe=1 sv=2" "low-density lipoprotein receptor-related pro…	1.64928	1.02612	0.87265	2.27956	2.33132
TRINITY_DN50848_c0_g1	myotubularin-related protein 14 os=homo sapiens gn=mtmr14 pe=1 sv=2 "myotubularin-related protein 14 os=homo sapiens gn=mtmr14 pe=1 sv=2" "myotubularin-related protein 14 os=homo sapiens gn=mtmr14 pe=1 sv=2" "myotubularin-related protein 14 os=homo sapiens gn=mtmr14 pe=1 sv=2myotubularin-related protein 14 os=homo sapiens gn=mtmr14 pe=1 sv=2" "myotubularin-related protein 14-like isoform x2"	1.6517	2.27274	1.57583	2.00409	0.781626
TRINITY_DN34994_c0_g5	methylated-dna--protein-cysteine methyltransferase os=mus musculus gn=mgmt pe=1 sv=3 "methylated-dna--protein-cysteine methyltransferase os=mus musculus gn=mgmt pe=1 sv=3methylated-dna--protein-cysteine methyltransferase os=mus musculus gn=mgmt pe=1 sv=3methylated-dna--protein-cysteine methyltransferase os=mus musculus gn=mgmt pe=1 sv=3methylated-dna--protein-cysteine methyltransferase os=mus mus…	1.65223	2.71536	0.905598	0.88394	2.92025
TRINITY_DN54604_c0_g1	udp-n-acetylglucosamine--dolichyl-phosphate n-acetylglucosaminephosphotransferase os=cricetulus griseus gn=dpagt1 pe=2 sv=1 "udp-n-acetylglucosamine--dolichyl-phosphate n-acetylglucosaminephosphotransferase os=cricetulus griseus gn=dpagt1 pe=2 sv=1" "udp-n-acetylglucosamine--dolichyl-phosphate n-acetylglucosaminephosphotransferase os=cricetulus griseus gn=dpagt1 pe=2 sv=1" "udp-n-acetylglucosamin…	1.66062	2.23067	1.63871	2.4242	1.46142
TRINITY_DN58462_c1_g1	e3 ubiquitin-protein ligase rnf19a os=homo sapiens gn=rnf19a pe=1 sv=3e3 ubiquitin-protein ligase rnf19a os=homo sapiens gn=rnf19a pe=1 sv=3 "e3 ubiquitin-protein ligase rnf19a os=homo sapiens gn=rnf19a pe=1 sv=3" "e3 ubiquitin-protein ligase rnf19a os=homo sapiens gn=rnf19a pe=1 sv=3" "e3 ubiquitin-protein ligase rnf19a os=homo sapiens gn=rnf19a pe=1 sv=3"	1.66772	0.808892	2.23706	3.04187	2.04646
TRINITY_DN50195_c0_g1	lysosomal-associated transmembrane protein 4b os=rattus norvegicus gn=laptm4b pe=2 sv=1 "lysosomal-associated transmembrane protein 4b os=rattus norvegicus gn=laptm4b pe=2 sv=1" "lysosomal-associated transmembrane protein 4b os=rattus norvegicus gn=laptm4b pe=2 sv=1" "lysosomal-associated transmembrane protein 4b os=rattus norvegicus gn=laptm4b pe=2 sv=1" "lysosomal-associated transmembrane prote…	1.66896	5.31546	2.562	1.83841	1.53977
TRINITY_DN60430_c1_g2	ankyrin repeat domain-containing protein 13b os=homo sapiens gn=ankrd13b pe=1 sv=4ankyrin repeat domain-containing protein 13b os=homo sapiens gn=ankrd13b pe=1 sv=4 "ankyrin repeat domain-containing protein 13b os=homo sapiens gn=ankrd13b pe=1 sv=4ankyrin repeat domain-containing protein 13b os=homo sapiens gn=ankrd13b pe=1 sv=4ankyrin repeat domain-containing protein 13b os=homo sapiens gn=ankrd…	1.67136	3.33298	3.43139	1.3412	3.10446
TRINITY_DN60568_c2_g2	a-kinase anchor protein 9 os=homo sapiens gn=akap9 pe=1 sv=3a-kinase anchor protein 9 os=homo sapiens gn=akap9 pe=1 sv=3a-kinase anchor protein 9 os=homo sapiens gn=akap9 pe=1 sv=3a-kinase anchor protein 9 os=homo sapiens gn=akap9 pe=1 sv=3a-kinase anchor protein 9 os=homo sapiens gn=akap9 pe=1 sv=3 "a-kinase anchor protein 9 os=homo sapiens gn=akap9 pe=1 sv=3a-kinase anchor protein 9 os=homo sap…	1.67526	2.07424	1.25784	2.51211	1.62082
TRINITY_DN64798_c2_g1	-	1.67895	2.00262	2.16736	2.22813	2.46359
TRINITY_DN61555_c0_g2	protein cdkn2aip homolog a os=xenopus laevis gn=cdkn2aip-a pe=2 sv=1 "cdkn2a-interacting protein os=rattus norvegicus gn=cdkn2aip pe=1 sv=1" "cdkn2a-interacting protein os=rattus norvegicus gn=cdkn2aip pe=1 sv=1" "cdkn2a-interacting protein os=rattus norvegicus gn=cdkn2aip pe=1 sv=1"	1.68333	2.1613	3.02385	2.89513	1.37265
TRINITY_DN59868_c1_g1	histone-lysine n- h3 lysine-36 and h4 lysine-20 specific os=mus musculus gn=nsd1 pe=1 sv=1histone-lysine n- h3 lysine-36 and h4 lysine-20 specific os=mus musculus gn=nsd1 pe=1 sv=1 "histone-lysine n- h3 lysine-36 and h4 lysine-20 specific os=homo sapiens gn=nsd1 pe=1 sv=1" "histone-lysine n- h3 lysine-36 and h4 lysine-20 specific os=mus musculus gn=nsd1 pe=1 sv=1" "histone-lysine n- h3 lysine-36 …	1.68473	2.04054	1.70184	2.56726	2.0289
TRINITY_DN40289_c0_g1	-	1.68819	1.93235	3.56887	3.03251	1.97254
TRINITY_DN64205_c3_g1	disks large homolog 5 os=homo sapiens gn=dlg5 pe=1 sv=4disks large homolog 5 os=homo sapiens gn=dlg5 pe=1 sv=4 "disks large homolog 5 os=homo sapiens gn=dlg5 pe=1 sv=4disks large homolog 5 os=homo sapiens gn=dlg5 pe=1 sv=4" "disks large homolog 5 os=homo sapiens gn=dlg5 pe=1 sv=4disks large homolog 5 os=homo sapiens gn=dlg5 pe=1 sv=4disks large homolog 5 os=homo sapiens gn=dlg5 pe=1 sv=4" "disks …	1.69304	2.68466	1.32632	2.56696	3.66816
TRINITY_DN58147_c0_g1	-	1.69533	0.832294	1.75226	2.29148	2.3428
TRINITY_DN55073_c1_g1	nuclear receptor-binding protein os=pongo abelii gn=nrbp1 pe=2 sv=1 "nuclear receptor-binding protein os=pongo abelii gn=nrbp1 pe=2 sv=1" "nuclear receptor-binding protein os=pongo abelii gn=nrbp1 pe=2 sv=1nuclear receptor-binding protein os=pongo abelii gn=nrbp1 pe=2 sv=1nuclear receptor-binding protein os=pongo abelii gn=nrbp1 pe=2 sv=1" "btb poz domain-containing protein kctd3 os=homo sapiens …	1.69563	1.39107	1.60218	3.92348	4.06269
TRINITY_DN59389_c1_g1	-	1.69639	2.90603	2.03451	4.06411	3.54309
TRINITY_DN56763_c1_g1	ph and sec7 domain-containing protein 1 os=bos taurus gn=psd pe=2 sv=1ph and sec7 domain-containing protein 1 os=bos taurus gn=psd pe=2 sv=1ph and sec7 domain-containing protein 1 os=homo sapiens gn=psd pe=1 sv=2ph and sec7 domain-containing protein 1 os=homo sapiens gn=psd pe=1 sv=2 "ph and sec7 domain-containing protein 1 os=homo sapiens gn=psd pe=1 sv=2ph and sec7 domain-containing protein 1 o…	1.69939	2.40668	2.47105	4.01744	2.62604
TRINITY_DN64390_c2_g1	axin-1 os=danio rerio gn=axin1 pe=1 sv=2 "axin-1 os=danio rerio gn=axin1 pe=1 sv=2axin-1 os=danio rerio gn=axin1 pe=1 sv=2" "axin-1 os=danio rerio gn=axin1 pe=1 sv=2axin-1 os=danio rerio gn=axin1 pe=1 sv=2axin-1 os=rattus norvegicus gn=axin1 pe=1 sv=3" "axin-1 os=danio rerio gn=axin1 pe=1 sv=2" "axin-1-like isoform x2"	1.69974	1.36814	0.774523	0.645077	2.40018
TRINITY_DN164197_c0_g1	-	1.70395	1.70184	1.79445	2.99	2.51835
TRINITY_DN60703_c0_g2	e3 ubiquitin-protein ligase zfp91 os=mus musculus gn=zfp91 pe=1 sv=3 "e3 ubiquitin-protein ligase zfp91 os=mus musculus gn=zfp91 pe=1 sv=3" "e3 ubiquitin-protein ligase zfp91 os=homo sapiens gn=zfp91 pe=1 sv=1e3 ubiquitin-protein ligase zfp91 os=homo sapiens gn=zfp91 pe=1 sv=1" "e3 ubiquitin-protein ligase zfp91 os=homo sapiens gn=zfp91 pe=1 sv=1e3 ubiquitin-protein ligase zfp91 os=homo sapiens g…	1.70686	1.11619	1.47888	1.36828	2.13683
TRINITY_DN60870_c3_g1	lysine-specific demethylase 4a os=homo sapiens gn=kdm4a pe=1 sv=2lysine-specific demethylase 4b os=homo sapiens gn=kdm4b pe=1 sv=4lysine-specific demethylase 4a os=homo sapiens gn=kdm4a pe=1 sv=2 "lysine-specific demethylase 4a os=homo sapiens gn=kdm4a pe=1 sv=2lysine-specific demethylase 4a os=homo sapiens gn=kdm4a pe=1 sv=2" "lysine-specific demethylase 4a os=homo sapiens gn=kdm4a pe=1 sv=2lysi…	1.71224	3.62295	2.14022	3.11765	1.34793
TRINITY_DN33420_c0_g1	metallophosphoesterase 1 os=danio rerio gn=mppe1 pe=2 sv=1metallophosphoesterase 1 os=danio rerio gn=mppe1 pe=2 sv=1 "metallophosphoesterase 1 os=danio rerio gn=mppe1 pe=2 sv=1" "metallophosphoesterase 1 os=danio rerio gn=mppe1 pe=2 sv=1" "metallophosphoesterase 1 os=danio rerio gn=mppe1 pe=2 sv=1metallophosphoesterase 1 os=danio rerio gn=mppe1 pe=2 sv=1"	1.71366	4.02762	2.85355	2.73364	3.95118
TRINITY_DN63169_c0_g1	centrosomal protein of 85 kda os=homo sapiens gn=cep85 pe=1 sv=1 "centrosomal protein of 85 kda os=homo sapiens gn=cep85 pe=1 sv=1centrosomal protein of 85 kda os=homo sapiens gn=cep85 pe=1 sv=1" "centrosomal protein of 85 kda os=homo sapiens gn=cep85 pe=1 sv=1centrosomal protein of 85 kda os=homo sapiens gn=cep85 pe=1 sv=1centrosomal protein of 85 kda os=homo sapiens gn=cep85 pe=1 sv=1centrosoma…	1.71372	0.625503	2.31064	3.24621	1.86043
TRINITY_DN44454_c1_g1	probable e3 ubiquitin-protein ligase herc4 os=rattus norvegicus gn=herc4 pe=2 sv=1 "probable e3 ubiquitin-protein ligase herc4 os=rattus norvegicus gn=herc4 pe=2 sv=1probable e3 ubiquitin-protein ligase herc4 os=rattus norvegicus gn=herc4 pe=2 sv=1probable e3 ubiquitin-protein ligase herc4 os=rattus norvegicus gn=herc4 pe=2 sv=1probable e3 ubiquitin-protein ligase herc4 os=rattus norvegicus gn=he…	1.71919	3.00459	3.26858	2.65229	0.954105
TRINITY_DN57411_c0_g1	nuclear factor of activated t-cells 5 os=rattus norvegicus gn=nfat5 pe=1 sv=1 "nuclear factor of activated t-cells 5 os=mus musculus gn=nfat5 pe=1 sv=2nuclear factor of activated t-cells 5 os=mus musculus gn=nfat5 pe=1 sv=2nuclear factor of activated t-cells 5 os=rattus norvegicus gn=nfat5 pe=1 sv=1" "nuclear factor of activated t-cells 5 os=rattus norvegicus gn=nfat5 pe=1 sv=1nuclear factor of a…	1.72017	1.84147	1.79084	2.1157	3.48465
TRINITY_DN61847_c1_g1	cullin-9 os=homo sapiens gn=cul9 pe=1 sv=2cullin-9 os=homo sapiens gn=cul9 pe=1 sv=2cullin-9 os=homo sapiens gn=cul9 pe=1 sv=2cullin-9 os=homo sapiens gn=cul9 pe=1 sv=2cullin-9 os=homo sapiens gn=cul9 pe=1 sv=2 "cullin-9 os=homo sapiens gn=cul9 pe=1 sv=2cullin-9 os=homo sapiens gn=cul9 pe=1 sv=2cullin-9 os=homo sapiens gn=cul9 pe=1 sv=2" "cullin-9 os=homo sapiens gn=cul9 pe=1 sv=2cullin-9 os=homo…	1.72045	1.91466	1.72684	2.00844	1.34823
TRINITY_DN58066_c1_g1	protein-methionine sulfoxide oxidase mical2 os=mus musculus gn=mical2 pe=1 sv=1protein-methionine sulfoxide oxidase mical2 os=mus musculus gn=mical2 pe=1 sv=1 "protein-methionine sulfoxide oxidase mical2 os=mus musculus gn=mical2 pe=1 sv=1" "protein-methionine sulfoxide oxidase mical2 os=mus musculus gn=mical2 pe=1 sv=1protein-methionine sulfoxide oxidase mical2b os=danio rerio gn=mical2b pe=2 sv…	1.72388	1.26394	0.92633	2.10146	2.18879
TRINITY_DN58644_c0_g1	arf-gap with rho-gap ank repeat and ph domain-containing protein 3 os=homo sapiens gn=arap3 pe=1 sv=1arf-gap with rho-gap ank repeat and ph domain-containing protein 3 os=homo sapiens gn=arap3 pe=1 sv=1arf-gap with rho-gap ank repeat and ph domain-containing protein 3 os=homo sapiens gn=arap3 pe=1 sv=1arf-gap with rho-gap ank repeat and ph domain-containing protein 3 os=homo sapiens gn=arap3 pe=1…	1.73368	3.52719	2.75359	0.700554	1.81148
TRINITY_DN54766_c0_g1	splicing suppressor of white-apricot homolog os=homo sapiens gn=sfswap pe=1 sv=3splicing suppressor of white-apricot homolog os=homo sapiens gn=sfswap pe=1 sv=3splicing suppressor of white-apricot homolog os=homo sapiens gn=sfswap pe=1 sv=3 "splicing suppressor of white-apricot homolog os=homo sapiens gn=sfswap pe=1 sv=3splicing suppressor of white-apricot homolog os=homo sapiens gn=sfswap pe=1 s…	1.7345	1.32759	1.6048	2.64407	1.59446
TRINITY_DN55948_c0_g1	neurobeachin os=homo sapiens gn=nbea pe=1 sv=3 "neurobeachin os=homo sapiens gn=nbea pe=1 sv=3neurobeachin os=homo sapiens gn=nbea pe=1 sv=3neurobeachin os=mus musculus gn=nbea pe=2 sv=1neurobeachin os=homo sapiens gn=nbea pe=1 sv=3neurobeachin os=mus musculus gn=nbea pe=2 sv=1" "neurobeachin os=homo sapiens gn=nbea pe=1 sv=3neurobeachin os=homo sapiens gn=nbea pe=1 sv=3neurobeachin os=homo sapie…	1.7364	2.68396	2.58389	3.46128	2.66091
TRINITY_DN55278_c0_g1	ring finger and transmembrane domain-containing protein 1 os=danio rerio gn=rnft1 pe=2 sv=2 "ankyrin repeat and socs box protein 5 os=mus musculus gn=asb5 pe=2 sv=1ankyrin repeat and socs box protein 5 os=mus musculus gn=asb5 pe=2 sv=1ankyrin repeat and socs box protein 5 os=bos taurus gn=asb5 pe=2 sv=1ankyrin repeat and socs box protein 5 os=bos taurus gn=asb5 pe=2 sv=1" "ankyrin repeat and socs…	1.73742	1.0648	2.30947	2.28627	2.63289
TRINITY_DN56663_c0_g1	atp-dependent rna helicase dhx57 os=homo sapiens gn=dhx57 pe=1 sv=2atp-dependent rna helicase dhx57 os=homo sapiens gn=dhx57 pe=1 sv=2 "atp-dependent rna helicase dhx57 os=homo sapiens gn=dhx57 pe=1 sv=2" "atp-dependent rna helicase dhx57 os=homo sapiens gn=dhx57 pe=1 sv=2" "atp-dependent rna helicase dhx57 os=homo sapiens gn=dhx57 pe=1 sv=2" "tpa: deah (asp-glu-ala-asp his) box polypeptide 57"	1.73869	0.769076	1.65781	3.17457	0.879889
TRINITY_DN65301_c0_g3	microtubule-associated protein 1a os=mus musculus gn=map1a pe=1 sv=2microtubule-associated protein 1a os=mus musculus gn=map1a pe=1 sv=2microtubule-associated protein 1a os=mus musculus gn=map1a pe=1 sv=2rho gtpase-activating protein 21 os=homo sapiens gn=arhgap21 pe=1 sv=1rho gtpase-activating protein 21 os=homo sapiens gn=arhgap21 pe=1 sv=1microtubule-associated protein 1a os=mus musculus gn=ma…	1.73986	4.0041	6.34636	1.19214	3.63085
TRINITY_DN64676_c0_g1	antigen peptide transporter 2 os=rattus norvegicus gn=tap2 pe=2 sv=1antigen peptide transporter 2 os=rattus norvegicus gn=tap2 pe=2 sv=1atp-binding cassette sub-family b member 9 os=rattus norvegicus gn=abcb9 pe=1 sv=1 "antigen peptide transporter 2 os=homo sapiens gn=tap2 pe=1 sv=1antigen peptide transporter 2 os=homo sapiens gn=tap2 pe=1 sv=1antigen peptide transporter 2 os=homo sapiens gn=tap2…	1.73987	3.81897	0.937646	1.99446	1.79364
TRINITY_DN60309_c5_g1	perq amino acid-rich with gyf domain-containing protein 1 os=mus musculus gn=gigyf1 pe=1 sv=2 "perq amino acid-rich with gyf domain-containing protein 1 os=mus musculus gn=gigyf1 pe=1 sv=2perq amino acid-rich with gyf domain-containing protein 1 os=mus musculus gn=gigyf1 pe=1 sv=2perq amino acid-rich with gyf domain-containing protein 1 os=mus musculus gn=gigyf1 pe=1 sv=2" "perq amino acid-rich w…	1.74205	2.76922	1.4957	2.376	2.59765
TRINITY_DN62140_c0_g1	ph-interacting protein os=homo sapiens gn=phip pe=1 sv=2bromodomain and wd repeat-containing protein 3 os=mus musculus gn=brwd3 pe=1 sv=1 "bromodomain and wd repeat-containing protein 3 os=homo sapiens gn=brwd3 pe=1 sv=2" "bromodomain and wd repeat-containing protein 3 os=homo sapiens gn=brwd3 pe=1 sv=2" "bromodomain and wd repeat-containing protein 3 os=homo sapiens gn=brwd3 pe=1 sv=2bromodomain…	1.74842	1.93658	1.09496	1.26267	1.47902
TRINITY_DN61723_c0_g1	poly polymerase 10 os=homo sapiens gn=parp10 pe=1 sv=2poly polymerase 10 os=homo sapiens gn=parp10 pe=1 sv=2 "poly polymerase 10 os=homo sapiens gn=parp10 pe=1 sv=2" "poly polymerase 10 os=homo sapiens gn=parp10 pe=1 sv=2" "poly polymerase 10 os=homo sapiens gn=parp10 pe=1 sv=2poly polymerase 10 os=homo sapiens gn=parp10 pe=1 sv=2poly polymerase 10 os=homo sapiens gn=parp10 pe=1 sv=2poly polymera…	1.75301	3.10598	1.1291	0.778419	1.33584
TRINITY_DN63580_c1_g8	gtp-binding protein 1 os=rattus norvegicus gn=gtpbp1 pe=1 sv=1gtp-binding protein 1 os=rattus norvegicus gn=gtpbp1 pe=1 sv=1 "gtp-binding protein 1 os=mus musculus gn=gtpbp1 pe=1 sv=2gtp-binding protein 1 os=mus musculus gn=gtpbp1 pe=1 sv=2" "gtp-binding protein 1 os=mus musculus gn=gtpbp1 pe=1 sv=2gtp-binding protein 1 os=mus musculus gn=gtpbp1 pe=1 sv=2gtp-binding protein 1 os=mus musculus gn=g…	1.75707	1.55733	1.42203	1.17656	1.0068
TRINITY_DN63151_c3_g1	eyes absent homolog 3 os=homo sapiens gn=eya3 pe=1 sv=3 "eyes absent homolog 3 os=homo sapiens gn=eya3 pe=1 sv=3" "eyes absent homolog 3 os=homo sapiens gn=eya3 pe=1 sv=3" "eyes absent homolog 3 os=homo sapiens gn=eya3 pe=1 sv=3eyes absent homolog 3 os=homo sapiens gn=eya3 pe=1 sv=3" "eyes absent homolog 3"	1.7598	1.34073	1.59439	1.86644	1.10274
TRINITY_DN53312_c2_g1	-	1.76485	0.457926	1.32421	1.73212	0.750785
TRINITY_DN64160_c2_g1	beta- -galactosyltransferase 6 os=homo sapiens gn=b4galt6 pe=1 sv=1 "beta- -galactosyltransferase 6 os=homo sapiens gn=b4galt6 pe=1 sv=1" "beta- -galactosyltransferase 6 os=homo sapiens gn=b4galt6 pe=1 sv=1beta- -galactosyltransferase 1 os=homo sapiens gn=b4galt1 pe=1 sv=5beta- -galactosyltransferase 6 os=homo sapiens gn=b4galt6 pe=1 sv=1beta- -galactosyltransferase 6 os=homo sapiens gn=b4galt6 p…	1.77051	0.886471	1.00809	0.962292	1.11598
TRINITY_DN64481_c4_g1	calmodulin-regulated spectrin-associated protein 1-b os=danio rerio gn=camsap1b pe=3 sv=1calmodulin-regulated spectrin-associated protein 1-b os=danio rerio gn=camsap1b pe=3 sv=1calmodulin-regulated spectrin-associated protein 1 os=rattus norvegicus gn=camsap1 pe=1 sv=2 "calmodulin-regulated spectrin-associated protein 1-b os=danio rerio gn=camsap1b pe=3 sv=1calmodulin-regulated spectrin-associat…	1.77299	5.32215	4.52692	6.72361	5.68465
TRINITY_DN57789_c3_g1	-	1.77865	1.85781	2.10281	2.50345	1.58975
TRINITY_DN63718_c2_g4	microtubule-associated serine threonine-protein kinase 3 os=xenopus laevis gn=mast3 pe=2 sv=1microtubule-associated serine threonine-protein kinase 3 os=xenopus laevis gn=mast3 pe=2 sv=1 "microtubule-associated serine threonine-protein kinase 3 os=xenopus laevis gn=mast3 pe=2 sv=1microtubule-associated serine threonine-protein kinase 3 os=xenopus laevis gn=mast3 pe=2 sv=1" "microtubule-associated…	1.78032	0.858981	4.81863	3.03061	1.85806
TRINITY_DN64651_c1_g1	ral gtpase-activating protein subunit alpha-1 os=homo sapiens gn=ralgapa1 pe=1 sv=1ral gtpase-activating protein subunit alpha-1 os=homo sapiens gn=ralgapa1 pe=1 sv=1ral gtpase-activating protein subunit alpha-1 os=homo sapiens gn=ralgapa1 pe=1 sv=1ral gtpase-activating protein subunit alpha-1 os=homo sapiens gn=ralgapa1 pe=1 sv=1 "ral gtpase-activating protein subunit alpha-1 os=homo sapiens gn=…	1.78591	2.89501	1.21748	1.83732	2.75785
TRINITY_DN47796_c0_g1	transcriptional protein swt1 os=mus musculus gn=swt1 pe=2 sv=3transcriptional protein swt1 os=mus musculus gn=swt1 pe=2 sv=3 "transcriptional protein swt1 os=mus musculus gn=swt1 pe=2 sv=3transcriptional protein swt1 os=mus musculus gn=swt1 pe=2 sv=3transcriptional protein swt1 os=mus musculus gn=swt1 pe=2 sv=3" "transcriptional protein swt1 os=mus musculus gn=swt1 pe=2 sv=3transcriptional protei…	1.79526	1.66147	2.7981	2.9617	1.94306
TRINITY_DN52509_c0_g1	spermine synthase os=bos taurus gn=sms pe=2 sv=1 "spermine synthase os=bos taurus gn=sms pe=2 sv=1spermine synthase os=bos taurus gn=sms pe=2 sv=1" "spermine synthase os=bos taurus gn=sms pe=2 sv=1" "spermine synthase os=bos taurus gn=sms pe=2 sv=1" "spermine synthase"	1.79696	1.22725	0.573395	1.05216	1.15214
TRINITY_DN62803_c0_g1	transcription factor e2f1 os=gallus gallus gn=e2f1 pe=2 sv=1 "transcription factor e2f1 os=gallus gallus gn=e2f1 pe=2 sv=1" "transcription factor e2f1 os=gallus gallus gn=e2f1 pe=2 sv=1" "transcription factor e2f1 os=gallus gallus gn=e2f1 pe=2 sv=1transcription factor e2f1 os=gallus gallus gn=e2f1 pe=2 sv=1transcription factor e2f1 os=gallus gallus gn=e2f1 pe=2 sv=1" "e2f1_chick ame: full=transcr…	1.79762	5.45343	3.20777	3.79378	2.53102
TRINITY_DN64205_c2_g1	disks large homolog 5 os=homo sapiens gn=dlg5 pe=1 sv=4disks large homolog 5 os=homo sapiens gn=dlg5 pe=1 sv=4disks large homolog 5 os=homo sapiens gn=dlg5 pe=1 sv=4disks large homolog 5 os=homo sapiens gn=dlg5 pe=1 sv=4 "disks large homolog 5 os=homo sapiens gn=dlg5 pe=1 sv=4" "disks large homolog 5 os=homo sapiens gn=dlg5 pe=1 sv=4disks large homolog 5 os=homo sapiens gn=dlg5 pe=1 sv=4disks lar…	1.79968	2.32399	1.32632	2.56696	3.66816
TRINITY_DN58174_c0_g1	heterogeneous nuclear ribonucleoprotein l-like os=homo sapiens gn=hnrnpll pe=1 sv=1 "heterogeneous nuclear ribonucleoprotein l-like os=homo sapiens gn=hnrnpll pe=1 sv=1heterogeneous nuclear ribonucleoprotein l-like os=homo sapiens gn=hnrnpll pe=1 sv=1heterogeneous nuclear ribonucleoprotein l-like os=homo sapiens gn=hnrnpll pe=1 sv=1" "heterogeneous nuclear ribonucleoprotein l-like os=homo sapiens…	1.80273	2.82703	2.4049	1.57593	1.32788
TRINITY_DN46784_c0_g1	-	1.80424	1.78149	0.985133	0.733823	1.80835
TRINITY_DN59339_c0_g1	protein o- case os=rattus norvegicus gn=mgea5 pe=1 sv=1protein o- case os=homo sapiens gn=mgea5 pe=1 sv=2protein o- case os=homo sapiens gn=mgea5 pe=1 sv=2protein o- case os=homo sapiens gn=mgea5 pe=1 sv=2 "protein o- case os=rattus norvegicus gn=mgea5 pe=1 sv=1protein o- case os=rattus norvegicus gn=mgea5 pe=1 sv=1protein o- case os=homo sapiens gn=mgea5 pe=1 sv=2protein o- case os=rattus norveg…	1.80515	1.69631	2.01339	2.69942	1.84557
TRINITY_DN58027_c0_g1	neurobeachin os=homo sapiens gn=nbea pe=1 sv=3neurobeachin os=homo sapiens gn=nbea pe=1 sv=3neurobeachin os=homo sapiens gn=nbea pe=1 sv=3neurobeachin os=homo sapiens gn=nbea pe=1 sv=3neurobeachin os=homo sapiens gn=nbea pe=1 sv=3 "neurobeachin os=homo sapiens gn=nbea pe=1 sv=3neurobeachin os=homo sapiens gn=nbea pe=1 sv=3neurobeachin os=mus musculus gn=nbea pe=2 sv=1neurobeachin os=homo sapiens …	1.80783	2.68396	2.58389	3.46128	2.66091
TRINITY_DN62319_c4_g2	selenocysteine insertion sequence-binding protein 2-like os=homo sapiens gn=secisbp2l pe=1 sv=3lysine-specific demethylase 2a os=homo sapiens gn=kdm2a pe=1 sv=3selenocysteine insertion sequence-binding protein 2-like os=homo sapiens gn=secisbp2l pe=1 sv=3lysine-specific demethylase 2a os=mus musculus gn=kdm2a pe=1 sv=2selenocysteine insertion sequence-binding protein 2-like os=homo sapiens gn=sec…	1.81076	2.07595	1.90958	2.55161	1.85851
TRINITY_DN45218_c1_g1	mitogen-activated protein kinase kinase kinase 11 os=mus musculus gn=map3k11 pe=1 sv=1 "mitogen-activated protein kinase kinase kinase 11 os=homo sapiens gn=map3k11 pe=1 sv=1mitogen-activated protein kinase kinase kinase 11 os=rattus norvegicus gn=map3k11 pe=1 sv=1" "mitogen-activated protein kinase kinase kinase 11 os=homo sapiens gn=map3k11 pe=1 sv=1" "mitogen-activated protein kinase kinase ki…	1.81432	1.25867	0.689881	1.66483	1.71296
TRINITY_DN59209_c2_g1	plasminogen activator inhibitor 1 rna-binding protein os=rattus norvegicus gn=serbp1 pe=1 sv=2plasminogen activator inhibitor 1 rna-binding protein os=rattus norvegicus gn=serbp1 pe=1 sv=2 "plasminogen activator inhibitor 1 rna-binding protein os=homo sapiens gn=serbp1 pe=1 sv=2" "plasminogen activator inhibitor 1 rna-binding protein os=homo sapiens gn=serbp1 pe=1 sv=2" "plasminogen activator inh…	1.81621	2.44003	0.681321	1.06764	2.71381
TRINITY_DN64209_c2_g1	low-density lipoprotein receptor-related protein 5 os=homo sapiens gn=lrp5 pe=1 sv=2 "low-density lipoprotein receptor-related protein 5 os=homo sapiens gn=lrp5 pe=1 sv=2low-density lipoprotein receptor-related protein 5 os=homo sapiens gn=lrp5 pe=1 sv=2low-density lipoprotein receptor-related protein 5 os=homo sapiens gn=lrp5 pe=1 sv=2low-density lipoprotein receptor-related protein 5 os=homo sa…	1.81906	2.57351	1.60688	1.94425	4.04148
TRINITY_DN56188_c2_g1	serine threonine-protein kinase lmtk2 os=homo sapiens gn=lmtk2 pe=1 sv=2 "serine threonine-protein kinase lmtk2 os=homo sapiens gn=lmtk2 pe=1 sv=2" "serine threonine-protein kinase lmtk2 os=homo sapiens gn=lmtk2 pe=1 sv=2serine threonine-protein kinase lmtk2 os=homo sapiens gn=lmtk2 pe=1 sv=2" "serine threonine-protein kinase lmtk2 os=homo sapiens gn=lmtk2 pe=1 sv=2serine threonine-protein kinase…	1.8404	2.32147	2.12763	2.99739	2.55864
TRINITY_DN47836_c2_g1	la-related protein 4 os=mus musculus gn=larp4 pe=1 sv=2la-related protein 4 os=mus musculus gn=larp4 pe=1 sv=2la-related protein 4 os=mus musculus gn=larp4 pe=1 sv=2 "forkhead box protein b1 os=xenopus laevis gn=foxb1 pe=2 sv=1la-related protein 4 os=mus musculus gn=larp4 pe=2 sv=2la-related protein 4 os=mus musculus gn=larp4 pe=2 sv=2" "la-related protein 4 os=mus musculus gn=larp4 pe=2 sv=2la-r…	1.84065	2.34391	0.768506	1.26827	1.60458
TRINITY_DN28685_c0_g1	lysocardiolipin acyltransferase 1 os=danio rerio gn=lclat1 pe=1 sv=1 "lysocardiolipin acyltransferase 1 os=danio rerio gn=lclat1 pe=1 sv=1lysocardiolipin acyltransferase 1 os=danio rerio gn=lclat1 pe=1 sv=1lysocardiolipin acyltransferase 1 os=danio rerio gn=lclat1 pe=1 sv=1lysocardiolipin acyltransferase 1 os=danio rerio gn=lclat1 pe=1 sv=1" "lysocardiolipin acyltransferase 1 os=danio rerio gn=lc…	1.84444	2.62072	1.61541	1.86979	2.46582
TRINITY_DN38100_c0_g1	ankyrin repeat and btb poz domain-containing protein 1 os=mus musculus gn=abtb1 pe=2 sv=1 "ankyrin repeat and btb poz domain-containing protein 1 os=homo sapiens gn=abtb1 pe=2 sv=1ankyrin repeat and btb poz domain-containing protein 1 os=mus musculus gn=abtb1 pe=2 sv=1" "ankyrin repeat and btb poz domain-containing protein 1 os=mus musculus gn=abtb1 pe=2 sv=1" "ankyrin repeat and btb poz domain-c…	1.85255	2.60482	2.36343	2.53802	2.67949
TRINITY_DN64579_c0_g1	transcription activator brg1 os=bos taurus gn=smarca4 pe=2 sv=1 "transcription activator brg1 os=homo sapiens gn=smarca4 pe=1 sv=2transcription activator brg1 os=mus musculus gn=smarca4 pe=1 sv=1peripheral plasma membrane protein cask os=mus musculus gn=cask pe=1 sv=2"	1.85699	3.45914	2.82562	4.60629	2.84903
TRINITY_DN59183_c1_g2	arf-gap with dual ph domain-containing protein 1 os=homo sapiens gn=adap1 pe=1 sv=2arf-gap with dual ph domain-containing protein 1 os=homo sapiens gn=adap1 pe=1 sv=2 "arf-gap with dual ph domain-containing protein 1 os=homo sapiens gn=adap1 pe=1 sv=2" "arf-gap with dual ph domain-containing protein 1 os=homo sapiens gn=adap1 pe=1 sv=2arf-gap with dual ph domain-containing protein 1 os=homo sapie…	1.86219	3.68953	3.44346	2.53884	2.74377
TRINITY_DN62549_c2_g1	ring finger protein 145 os=danio rerio gn=rnf145 pe=2 sv=1 "ring finger protein 145 os=danio rerio gn=rnf145 pe=2 sv=1" "ring finger protein 145 os=danio rerio gn=rnf145 pe=2 sv=1ring finger protein 145 os=danio rerio gn=rnf145 pe=2 sv=1" "ring finger protein 145 os=danio rerio gn=rnf145 pe=2 sv=1ring finger protein 145 os=danio rerio gn=rnf145 pe=2 sv=1" "ring finger protein 145-like isoform x2"	1.87215	1.25822	1.76193	2.03311	2.50006
TRINITY_DN44659_c0_g1	piwi-like protein 2 os=oncorhynchus mykiss gn=piwil2 pe=2 sv=1 "piwi-like protein 2 os=oncorhynchus mykiss gn=piwil2 pe=2 sv=1" "piwi-like protein 2 os=oncorhynchus mykiss gn=piwil2 pe=2 sv=1piwi-like protein 2 os=oncorhynchus mykiss gn=piwil2 pe=2 sv=1" "piwi-like protein 2 os=oncorhynchus mykiss gn=piwil2 pe=2 sv=1" "piwl2_oncmy ame: full=piwi-like protein 2"	1.88013	2.81596	2.52741	1.47931	3.98059
TRINITY_DN39573_c0_g1	homolog subfamily b member 6-b os=xenopus laevis gn=dnajb6-b pe=2 sv=1homolog subfamily b member 6-b os=xenopus laevis gn=dnajb6-b pe=2 sv=1 "homolog subfamily b member 6 os=macaca fascicularis gn=dnajb6 pe=2 sv=1" "homolog subfamily b member 6 os=macaca fascicularis gn=dnajb6 pe=2 sv=1homolog subfamily b member 6 os=macaca fascicularis gn=dnajb6 pe=2 sv=1" "homolog subfamily b member 6 os=macaca…	1.88119	1.09533	2.48988	2.17109	1.86061
TRINITY_DN63652_c0_g1	pecanex-like protein 3 os=mus musculus gn=pcnxl3 pe=1 sv=2	1.88275	2.67242	1.57545	2.0213	1.7031
TRINITY_DN62505_c0_g1	phosphatidylinositol 4-kinase alpha os=homo sapiens gn=pi4ka pe=1 sv=3phosphatidylinositol 4-kinase alpha os=homo sapiens gn=pi4ka pe=1 sv=3 "phosphatidylinositol 4-kinase alpha os=homo sapiens gn=pi4ka pe=1 sv=3heparin cofactor 2 os=oryctolagus cuniculus gn=serpind1 pe=2 sv=1phosphatidylinositol 4-kinase alpha os=homo sapiens gn=pi4ka pe=1 sv=3phosphatidylinositol 4-kinase alpha os=homo sapiens …	1.88459	1.1954	1.4871	2.35847	2.30044
TRINITY_DN44397_c0_g1	-	1.88588	3.30586	5.6777	3.84888	4.12445
TRINITY_DN49477_c1_g1	ankyrin repeat domain-containing protein 11 os=homo sapiens gn=ankrd11 pe=1 sv=3 "ankyrin repeat domain-containing protein 11 os=homo sapiens gn=ankrd11 pe=1 sv=3" "ankyrin repeat domain-containing protein 11 os=homo sapiens gn=ankrd11 pe=1 sv=3" "ankyrin repeat domain-containing protein 11 os=homo sapiens gn=ankrd11 pe=1 sv=3" "ankyrin repeat domain-containing protein 11"	1.88855	2.25266	1.49777	2.45959	2.81334
TRINITY_DN59517_c2_g1	proprotein convertase subtilisin kexin type 7 os=homo sapiens gn=pcsk7 pe=1 sv=2 "proprotein convertase subtilisin kexin type 7 os=rattus norvegicus gn=pcsk7 pe=1 sv=1proprotein convertase subtilisin kexin type 7 os=homo sapiens gn=pcsk7 pe=1 sv=2" "proprotein convertase subtilisin kexin type 7 os=rattus norvegicus gn=pcsk7 pe=1 sv=1proprotein convertase subtilisin kexin type 7 os=rattus norvegic…	1.89651	0.619829	2.41329	3.35249	1.10828
TRINITY_DN61623_c0_g1	protein strawberry notch homolog 1 os=gallus gallus gn=sbno1 pe=2 sv=1 "protein strawberry notch homolog 1 os=mus musculus gn=sbno1 pe=1 sv=2protein strawberry notch homolog 1 os=mus musculus gn=sbno1 pe=1 sv=2" "protein strawberry notch homolog 1 os=mus musculus gn=sbno1 pe=1 sv=2" "protein strawberry notch homolog 1 os=mus musculus gn=sbno1 pe=1 sv=2protein strawberry notch homolog 1 os=mus mus…	1.89658	1.54982	3.03284	4.46265	2.5412
TRINITY_DN50551_c0_g1	palmitoyltransferase zdhhc13 os=macaca fascicularis gn=zdhhc13 pe=2 sv=1 "palmitoyltransferase zdhhc13 os=macaca fascicularis gn=zdhhc13 pe=2 sv=1" "palmitoyltransferase zdhhc13 os=macaca fascicularis gn=zdhhc13 pe=2 sv=1" "palmitoyltransferase zdhhc13 os=macaca fascicularis gn=zdhhc13 pe=2 sv=1" "probable palmitoyltransferase zdhhc13"	1.89968	1.27539	1.26575	0.946519	0.924487
TRINITY_DN37787_c0_g1	denn domain-containing protein 2a os=homo sapiens gn=dennd2a pe=2 sv=4 "denn domain-containing protein 2a os=homo sapiens gn=dennd2a pe=2 sv=4denn domain-containing protein 2a os=homo sapiens gn=dennd2a pe=2 sv=4" "denn domain-containing protein 2a os=homo sapiens gn=dennd2a pe=2 sv=4denn domain-containing protein 2a os=homo sapiens gn=dennd2a pe=2 sv=4" "denn domain-containing protein 2a os=homo…	1.90092	3.50789	1.35429	1.81689	4.10209
TRINITY_DN63511_c0_g1	zinc finger cchc domain-containing protein 2 os=mus musculus gn=zcchc2 pe=2 sv=3 "carbonic anhydrase 1 os=chionodraco hamatus gn=ca1 pe=1 sv=1" "zinc finger cchc domain-containing protein 2 os=rattus norvegicus gn=zcchc2 pe=2 sv=2" "zinc finger cchc domain-containing protein 2 os=mus musculus gn=zcchc2 pe=2 sv=3zinc finger cchc domain-containing protein 2 os=mus musculus gn=zcchc2 pe=2 sv=3"	1.90277	1.4249	1.9259	2.0968	2.42605
TRINITY_DN55564_c1_g1	ankyrin repeat domain-containing protein 13c-a os=xenopus laevis gn=ankrd13c-a pe=2 sv=1ankyrin repeat domain-containing protein 13c-a os=xenopus laevis gn=ankrd13c-a pe=2 sv=1 "ankyrin repeat domain-containing protein 13c-a os=xenopus laevis gn=ankrd13c-a pe=2 sv=1" "ankyrin repeat domain-containing protein 13c-a os=xenopus laevis gn=ankrd13c-a pe=2 sv=1" "ankyrin repeat domain-containing protei…	1.9054	3.12963	3.12337	3.32721	1.28984
TRINITY_DN28719_c0_g1	-	1.90704	3.98597	2.09385	2.29373	4.71901
TRINITY_DN61851_c2_g1	guanine nucleotide-binding protein g subunit alpha os=rattus norvegicus gn=gnaq pe=2 sv=2guanine nucleotide-binding protein g subunit alpha os=mus musculus gn=gnaq pe=1 sv=4guanine nucleotide-binding protein g subunit alpha os=rattus norvegicus gn=gnaq pe=2 sv=2 "guanine nucleotide-binding protein g subunit alpha os=mus musculus gn=gnaq pe=1 sv=4wd repeat-containing protein 31 os=mus musculus gn=…	1.91391	0.927031	3.38032	5.33485	2.11955
TRINITY_DN56573_c12_g1	-	1.9224	1.5869	0.399748	0.726457	1.2098
TRINITY_DN64638_c1_g1	thyroid receptor-interacting protein 11 os=homo sapiens gn=trip11 pe=1 sv=3 "thyroid receptor-interacting protein 11 os=homo sapiens gn=trip11 pe=1 sv=3" "thyroid receptor-interacting protein 11 os=homo sapiens gn=trip11 pe=1 sv=3" "thyroid receptor-interacting protein 11 os=homo sapiens gn=trip11 pe=1 sv=3"	1.92634	1.52287	2.95764	2.05107	1.35577
TRINITY_DN53146_c0_g1	-	1.92834	2.09512	1.61611	1.89364	3.68366
TRINITY_DN59438_c1_g1	probable cation-transporting atpase 13a3 os=homo sapiens gn=atp13a3 pe=1 sv=4 "probable cation-transporting atpase 13a3 os=homo sapiens gn=atp13a3 pe=1 sv=4" "probable cation-transporting atpase 13a3 os=homo sapiens gn=atp13a3 pe=1 sv=4probable cation-transporting atpase 13a3 os=homo sapiens gn=atp13a3 pe=1 sv=4" "probable cation-transporting atpase 13a3 os=homo sapiens gn=atp13a3 pe=1 sv=4"	1.93507	1.93894	1.1602	1.93394	2.70524
TRINITY_DN60712_c5_g1	protein tanc1 os=homo sapiens gn=tanc1 pe=1 sv=3protein tanc1 os=homo sapiens gn=tanc1 pe=1 sv=3 "protein tanc1 os=mus musculus gn=tanc1 pe=2 sv=2" "protein tanc1 os=mus musculus gn=tanc1 pe=2 sv=2" "protein tanc1 os=mus musculus gn=tanc1 pe=2 sv=2protein tanc1 os=mus musculus gn=tanc1 pe=2 sv=2"	1.96025	2.95498	1.74205	1.15289	3.65329
TRINITY_DN53383_c0_g4	cystic fibrosis transmembrane conductance regulator os=squalus acanthias gn=cftr pe=1 sv=1cystic fibrosis transmembrane conductance regulator os=squalus acanthias gn=cftr pe=1 sv=1cystic fibrosis transmembrane conductance regulator os=squalus acanthias gn=cftr pe=1 sv=1 "cystic fibrosis transmembrane conductance regulator os=squalus acanthias gn=cftr pe=1 sv=1cystic fibrosis transmembrane conduct…	1.96466	2.20245	1.26413	2.80018	2.75378
TRINITY_DN61442_c1_g1	ankyrin repeat and ibr domain-containing protein 1 os=danio rerio gn=ankib1 pe=3 sv=1 "mucin-2 os=homo sapiens gn=muc2 pe=1 sv=2mucin-2 os=homo sapiens gn=muc2 pe=1 sv=2" "ankyrin repeat and ibr domain-containing protein 1 os=danio rerio gn=ankib1 pe=3 sv=1ankyrin repeat and ibr domain-containing protein 1 os=danio rerio gn=ankib1 pe=3 sv=1ankyrin repeat and ibr domain-containing protein 1 os=dan…	1.96964	1.74773	1.99897	2.91527	1.46838
TRINITY_DN60647_c0_g3	gram domain-containing protein 2 os=mus musculus gn=gramd2 pe=2 sv=1gram domain-containing protein 2 os=mus musculus gn=gramd2 pe=2 sv=1gram domain-containing protein 2 os=homo sapiens gn=gramd2 pe=2 sv=2gram domain-containing protein 2 os=mus musculus gn=gramd2 pe=2 sv=1 "gram domain-containing protein 2 os=mus musculus gn=gramd2 pe=2 sv=1gram domain-containing protein 2 os=mus musculus gn=gramd…	1.97056	2.44988	1.46731	2.80813	4.14623
TRINITY_DN65128_c0_g2	-	1.97246	3.64619	1.53618	1.26715	2.47524
TRINITY_DN59626_c2_g1	multiple epidermal growth factor-like domains protein 8 os=mus musculus gn=megf8 pe=1 sv=2multiple epidermal growth factor-like domains protein 8 os=mus musculus gn=megf8 pe=1 sv=2 "multiple epidermal growth factor-like domains protein 8 os=mus musculus gn=megf8 pe=2 sv=2multiple epidermal growth factor-like domains protein 8 os=mus musculus gn=megf8 pe=2 sv=2multiple epidermal growth factor-like…	1.97318	3.08638	1.42516	2.36191	3.22772
TRINITY_DN62578_c1_g1	-	1.97331	3.74315	4.08239	6.01261	3.84777
TRINITY_DN62846_c11_g1	sorting nexin-21 os=mus musculus gn=snx21 pe=1 sv=1 "sorting nexin-21 os=homo sapiens gn=snx21 pe=2 sv=1sorting nexin-21 os=homo sapiens gn=snx21 pe=2 sv=1" "sorting nexin-21 os=homo sapiens gn=snx21 pe=2 sv=1" "sorting nexin-21 os=homo sapiens gn=snx21 pe=2 sv=1sorting nexin-21 os=homo sapiens gn=snx21 pe=2 sv=1" "sorting nexin-21-like isoform x2"	1.98109	3.38168	1.38658	1.95685	1.43761
TRINITY_DN50417_c1_g1	dorsal-ventral patterning tolloid-like protein 1 os=danio rerio gn=tll1 pe=2 sv=1 "dorsal-ventral patterning tolloid-like protein 1 os=danio rerio gn=tll1 pe=2 sv=1dorsal-ventral patterning tolloid-like protein 1 os=danio rerio gn=tll1 pe=2 sv=1dorsal-ventral patterning tolloid-like protein 1 os=danio rerio gn=tll1 pe=2 sv=1" "dorsal-ventral patterning tolloid-like protein 1 os=danio rerio gn=tll…	1.98705	4.13162	1.25859	4.07142	5.24656
TRINITY_DN44599_c2_g1	-	1.99123	3.50491	1.69968	1.95222	2.86434
TRINITY_DN57408_c3_g1	prostaglandin reductase 2 os=pongo abelii gn=ptgr2 pe=2 sv=2prostaglandin reductase 2 os=pongo abelii gn=ptgr2 pe=2 sv=2elm2 and sant domain-containing protein 1 os=homo sapiens gn=elmsan1 pe=1 sv=2elm2 and sant domain-containing protein 1 os=homo sapiens gn=elmsan1 pe=1 sv=2 "elm2 and sant domain-containing protein 1 os=homo sapiens gn=elmsan1 pe=1 sv=2elm2 and sant domain-containing protein 1 o…	1.99864	2.59996	5.55501	5.66651	3.03646
TRINITY_DN64088_c2_g1	-	2.00132	3.05654	2.52233	1.76871	2.74323
TRINITY_DN57623_c0_g1	vacuolar protein sorting-associated protein vta1 homolog os=pongo abelii gn=vta1 pe=2 sv=1 "vacuolar protein sorting-associated protein vta1 homolog os=pongo abelii gn=vta1 pe=2 sv=1" "vacuolar protein sorting-associated protein vta1 homolog os=pongo abelii gn=vta1 pe=2 sv=1" "vacuolar protein sorting-associated protein vta1 homolog os=pongo abelii gn=vta1 pe=2 sv=1"	2.00295	2.04699	2.16639	2.21463	1.32533
TRINITY_DN62892_c0_g1	-	2.00609	2.48402	5.49624	3.61229	2.86232
TRINITY_DN46057_c0_g1	homolog subfamily a member 2 os=bos taurus gn=dnaja2 pe=2 sv=1 "homolog subfamily a member 2 os=homo sapiens gn=dnaja2 pe=1 sv=1" "homolog subfamily a member 2 os=homo sapiens gn=dnaja2 pe=1 sv=1" "homolog subfamily a member 2 os=homo sapiens gn=dnaja2 pe=1 sv=1" "subfamily member 2"	2.01658	1.07061	1.71632	1.829	1.92106
TRINITY_DN61328_c1_g1	glutamine-rich protein 1 os=mus musculus gn=qrich1 pe=1 sv=1glutamine-rich protein 1 os=mus musculus gn=qrich1 pe=1 sv=1glutamine-rich protein 1 os=mus musculus gn=qrich1 pe=1 sv=1	2.01784	1.7977	3.98355	3.62567	3.58087
TRINITY_DN61170_c1_g2	m-phase phosphoprotein 8 os=rattus norvegicus gn=mphosph8 pe=2 sv=1m-phase phosphoprotein 8 os=rattus norvegicus gn=mphosph8 pe=2 sv=1 "m-phase phosphoprotein 8 os=mus musculus gn=mphosph8 pe=1 sv=1" "m-phase phosphoprotein 8 os=homo sapiens gn=mphosph8 pe=1 sv=2uncharacterized protein os=schizosaccharomyces pombe (strain 972 atcc 24843) gn= pe=3 sv=1uncharacterized protein os=schizosaccharomyces…	2.02364	3.40924	2.47604	3.05967	1.23436
TRINITY_DN60037_c1_g2	tubby-related protein 4 os=mus musculus gn=tulp4 pe=2 sv=1 "tubby-related protein 4 os=mus musculus gn=tulp4 pe=2 sv=1" "tubby-related protein 4 os=mus musculus gn=tulp4 pe=2 sv=1tubby-related protein 4 os=mus musculus gn=tulp4 pe=2 sv=1tubby-related protein 4 os=mus musculus gn=tulp4 pe=2 sv=1" "tubby-related protein 4 os=mus musculus gn=tulp4 pe=2 sv=1tubby-related protein 4 os=mus musculus gn=…	2.0293	1.1479	1.70569	2.26277	1.46224
TRINITY_DN61058_c2_g1	forkhead box protein n2 os=homo sapiens gn=foxn2 pe=1 sv=3forkhead box protein n2 os=homo sapiens gn=foxn2 pe=1 sv=3 "forkhead box protein n2 os=homo sapiens gn=foxn2 pe=2 sv=3forkhead box protein n2 os=homo sapiens gn=foxn2 pe=2 sv=3" "forkhead box protein n2 os=homo sapiens gn=foxn2 pe=2 sv=3" "forkhead box protein n2 os=homo sapiens gn=foxn2 pe=2 sv=3forkhead box protein n2 os=homo sapiens gn=…	2.03047	2.73312	1.72788	2.35805	1.61166
TRINITY_DN52316_c0_g1	tbc1 domain family member 10a os=homo sapiens gn=tbc1d10a pe=1 sv=1 "tbc1 domain family member 10a os=mus musculus gn=tbc1d10a pe=2 sv=1tbc1 domain family member 10a os=mus musculus gn=tbc1d10a pe=2 sv=1" "tbc1 domain family member 10a os=homo sapiens gn=tbc1d10a pe=1 sv=1" "tbc1 domain family member 10a os=homo sapiens gn=tbc1d10a pe=1 sv=1"	2.0347	1.61551	1.23255	2.35023	2.92936
TRINITY_DN59660_c4_g1	e3 ubiquitin-protein ligase nedd4-like os=homo sapiens gn=nedd4l pe=1 sv=2 "e3 ubiquitin-protein ligase nedd4-like os=homo sapiens gn=nedd4l pe=1 sv=2e3 ubiquitin-protein ligase nedd4-like os=homo sapiens gn=nedd4l pe=1 sv=2e3 ubiquitin-protein ligase nedd4-like os=homo sapiens gn=nedd4l pe=1 sv=2e3 ubiquitin-protein ligase nedd4-like os=homo sapiens gn=nedd4l pe=1 sv=2e3 ubiquitin-protein ligase…	2.03569	2.54225	1.71447	1.98794	2.09235
TRINITY_DN55090_c0_g1	hormone-sensitive lipase os=homo sapiens gn=lipe pe=1 sv=4hormone-sensitive lipase os=homo sapiens gn=lipe pe=1 sv=4 "hormone-sensitive lipase os=homo sapiens gn=lipe pe=1 sv=4hormone-sensitive lipase os=homo sapiens gn=lipe pe=1 sv=4hormone-sensitive lipase os=homo sapiens gn=lipe pe=1 sv=4hormone-sensitive lipase os=homo sapiens gn=lipe pe=1 sv=4" "hormone-sensitive lipase os=homo sapiens gn=li…	2.04025	2.43196	2.69381	1.99467	3.53777
TRINITY_DN53148_c0_g1	-	2.05481	1.16192	1.4398	1.25605	0.776384
TRINITY_DN64513_c0_g1	heterogeneous nuclear ribonucleoprotein a1 os=pan troglodytes gn=hnrnpa1 pe=2 sv=1heterogeneous nuclear ribonucleoprotein a1 os=pan troglodytes gn=hnrnpa1 pe=2 sv=1heterogeneous nuclear ribonucleoprotein a1 os=rattus norvegicus gn=hnrnpa1 pe=1 sv=3 "heterogeneous nuclear ribonucleoprotein a3 os=rattus norvegicus gn=hnrnpa3 pe=1 sv=1heterogeneous nuclear ribonucleoprotein a3 os=rattus norvegicus g…	2.05781	1.15321	1.00131	0.893005	2.7897
TRINITY_DN55306_c0_g1	repulsive guidance molecule a os=mus musculus gn=rgma pe=1 sv=1 "repulsive guidance molecule a os=homo sapiens gn=rgma pe=1 sv=3repulsive guidance molecule a os=homo sapiens gn=rgma pe=1 sv=3" "repulsive guidance molecule a os=homo sapiens gn=rgma pe=1 sv=3repulsive guidance molecule a os=gallus gallus gn=rgma pe=1 sv=1repulsive guidance molecule a os=gallus gallus gn=rgma pe=1 sv=1" "repulsive g…	2.06238	1.47253	2.95085	2.73675	0.779748
TRINITY_DN50614_c0_g1	e3 ubiquitin-protein ligase rnf216 os=mus musculus gn=rnf216 pe=1 sv=3 "e3 ubiquitin-protein ligase rnf216 os=mus musculus gn=rnf216 pe=1 sv=3" "e3 ubiquitin-protein ligase rnf216 os=mus musculus gn=rnf216 pe=1 sv=3e3 ubiquitin-protein ligase rnf216 os=mus musculus gn=rnf216 pe=1 sv=3" "e3 ubiquitin-protein ligase rnf216 os=mus musculus gn=rnf216 pe=1 sv=3e3 ubiquitin-protein ligase rnf216 os=mus…	2.06926	1.33275	1.63989	2.26442	1.93821
TRINITY_DN46720_c0_g2	uncharacterized protein kiaa1644 homolog os=danio rerio gn=si:dkey- pe=2 sv=2uncharacterized protein kiaa1644 homolog os=danio rerio gn=si:dkey- pe=2 sv=2 "uncharacterized protein kiaa1644 homolog os=danio rerio gn=si:dkey- pe=2 sv=2uncharacterized protein kiaa1644 homolog os=danio rerio gn=si:dkey- pe=2 sv=2" "uncharacterized protein kiaa1644 homolog os=danio rerio gn=si:dkey- pe=2 sv=2uncharact…	2.07088	3.34011	1.00344	1.96495	2.22387
TRINITY_DN65304_c1_g1	general transcription factor 3c polypeptide 1 os=homo sapiens gn=gtf3c1 pe=1 sv=4general transcription factor 3c polypeptide 1 os=rattus norvegicus gn=gtf3c1 pe=1 sv=1 "general transcription factor 3c polypeptide 1 os=homo sapiens gn=gtf3c1 pe=1 sv=4" "general transcription factor 3c polypeptide 1 os=homo sapiens gn=gtf3c1 pe=1 sv=4" "general transcription factor 3c polypeptide 1 os=homo sapiens …	2.07998	1.11935	1.46154	0.746911	1.48422
TRINITY_DN56935_c0_g1	nesprin-2 os=mus musculus gn=syne2 pe=1 sv=2 "nesprin-2 os=homo sapiens gn=syne2 pe=1 sv=3nesprin-2 os=homo sapiens gn=syne2 pe=1 sv=3" "nesprin-1 os=homo sapiens gn=syne1 pe=1 sv=4nesprin-1 os=homo sapiens gn=syne1 pe=1 sv=4" "nesprin-2 os=mus musculus gn=syne2 pe=1 sv=2nesprin-1 os=mus musculus gn=syne1 pe=1 sv=2nesprin-2 os=mus musculus gn=syne2 pe=1 sv=2"	2.09126	1.61958	4.48549	5.30864	5.63338
TRINITY_DN52819_c0_g1	roquin-1 os=homo sapiens gn=rc3h1 pe=1 sv=1roquin-1 os=homo sapiens gn=rc3h1 pe=1 sv=1 "roquin-1 os=homo sapiens gn=rc3h1 pe=1 sv=1roquin-1 os=homo sapiens gn=rc3h1 pe=1 sv=1" "roquin-1 os=homo sapiens gn=rc3h1 pe=1 sv=1" "roquin-1 os=homo sapiens gn=rc3h1 pe=1 sv=1roquin-1 os=homo sapiens gn=rc3h1 pe=1 sv=1" "hypothetical protein EGM_01713 [Macaca fascicularis]"	2.09263	2.85007	1.6439	1.94171	3.38186
TRINITY_DN64406_c0_g1	n-alpha-acetyltransferase 60 os=danio rerio gn=naa60 pe=2 sv=1 "n-alpha-acetyltransferase 60 os=danio rerio gn=naa60 pe=2 sv=1" "n-alpha-acetyltransferase 60 os=danio rerio gn=naa60 pe=2 sv=1" "n-alpha-acetyltransferase 60 os=danio rerio gn=naa60 pe=2 sv=1" "n-alpha-acetyltransferase 60-like"	2.09515	0.570991	0.939868	2.68153	2.00103
TRINITY_DN53303_c0_g1	at-rich interactive domain-containing protein 4b os=mus musculus gn=arid4b pe=1 sv=1at-rich interactive domain-containing protein 4b os=mus musculus gn=arid4b pe=1 sv=1at-rich interactive domain-containing protein 4b os=rattus norvegicus gn=arid4b pe=1 sv=1 "at-rich interactive domain-containing protein 4b os=rattus norvegicus gn=arid4b pe=2 sv=1at-rich interactive domain-containing protein 4b os…	2.09559	3.2063	1.78999	2.19864	1.57461
TRINITY_DN63208_c0_g1	-	2.10079	2.52734	1.91628	2.43593	1.27049
TRINITY_DN53855_c0_g1	importin-13 os=homo sapiens gn=ipo13 pe=1 sv=3importin-13 os=homo sapiens gn=ipo13 pe=1 sv=3 "importin-13 os=gallus gallus gn=ipo13 pe=2 sv=1importin-13 os=homo sapiens gn=ipo13 pe=1 sv=3importin-13 os=homo sapiens gn=ipo13 pe=1 sv=3" "importin-13 os=homo sapiens gn=ipo13 pe=1 sv=3importin-13 os=rattus norvegicus gn=ipo13 pe=2 sv=1importin-13 os=bos taurus gn=ipo13 pe=2 sv=1importin-13 os=gallus …	2.10161	2.07124	2.64816	4.02573	1.93503
TRINITY_DN57002_c0_g1	-	2.11027	2.63745	1.56062	2.20163	2.67443
TRINITY_DN59130_c8_g1	-	2.11784	2.83266	1.05944	1.47107	2.20578
TRINITY_DN59517_c1_g1	delphilin os=danio rerio gn=grid2ip pe=3 sv=1 "delphilin os=danio rerio gn=grid2ip pe=3 sv=1delphilin os=danio rerio gn=grid2ip pe=3 sv=1delphilin os=danio rerio gn=grid2ip pe=3 sv=1" "delphilin os=danio rerio gn=grid2ip pe=3 sv=1delphilin os=danio rerio gn=grid2ip pe=3 sv=1delphilin os=danio rerio gn=grid2ip pe=3 sv=1" "delphilin os=danio rerio gn=grid2ip pe=3 sv=1delphilin os=mus musculus gn=gr…	2.12359	3.09966	2.89925	1.98753	2.90542
TRINITY_DN62013_c0_g1	ubiquitin carboxyl-terminal hydrolase 31 os=homo sapiens gn=usp31 pe=2 sv=2 "ubiquitin carboxyl-terminal hydrolase 31 os=homo sapiens gn=usp31 pe=2 sv=2ubiquitin carboxyl-terminal hydrolase 31 os=homo sapiens gn=usp31 pe=2 sv=2" "ubiquitin carboxyl-terminal hydrolase 31 os=homo sapiens gn=usp31 pe=2 sv=2ubiquitin carboxyl-terminal hydrolase 31 os=homo sapiens gn=usp31 pe=2 sv=2" "ubiquitin carbox…	2.12793	3.22755	1.89175	1.92652	2.62698
TRINITY_DN105374_c0_g1	trinucleotide repeat-containing gene 6b protein os=mus musculus gn=tnrc6b pe=1 sv=2 "uncharacterized transmembrane protein ddb_g0289901 os=dictyostelium discoideum gn=ddb_g0289901 pe=3 sv=1" "trinucleotide repeat-containing gene 6b protein os=homo sapiens gn=tnrc6b pe=1 sv=4trinucleotide repeat-containing gene 6b protein os=homo sapiens gn=tnrc6b pe=1 sv=4" "trinucleotide repeat-containing gene 6…	2.12939	1.37513	1.16568	3.22494	1.98692
TRINITY_DN64826_c1_g4	centrosomal protein of 162 kda os=danio rerio gn=cep162 pe=2 sv=1 "centrosomal protein of 162 kda os=danio rerio gn=cep162 pe=2 sv=1centrosomal protein of 162 kda os=danio rerio gn=cep162 pe=2 sv=1centrosomal protein of 162 kda os=danio rerio gn=cep162 pe=2 sv=1" "centrosomal protein of 162 kda os=danio rerio gn=cep162 pe=2 sv=1centrosomal protein of 162 kda os=danio rerio gn=cep162 pe=2 sv=1cent…	2.13007	1.6077	3.09408	4.54535	0.832959
TRINITY_DN52504_c1_g1	inositol hexakisphosphate kinase 2 os=rattus norvegicus gn=ip6k2 pe=2 sv=2inositol hexakisphosphate kinase 2 os=rattus norvegicus gn=ip6k2 pe=2 sv=2inositol hexakisphosphate kinase 2 os=rattus norvegicus gn=ip6k2 pe=2 sv=2inositol hexakisphosphate kinase 2 os=rattus norvegicus gn=ip6k2 pe=2 sv=2inositol hexakisphosphate kinase 2 os=rattus norvegicus gn=ip6k2 pe=2 sv=2 "inositol hexakisphosphate k…	2.13298	1.88729	4.44383	4.2504	0.691852
TRINITY_DN61089_c2_g3	dihydropyrimidinase-related protein 2 os=gallus gallus gn=dpysl2 pe=2 sv=1 "dihydropyrimidinase-related protein 2 os=bos taurus gn=dpysl2 pe=1 sv=1dihydropyrimidinase-related protein 2 os=bos taurus gn=dpysl2 pe=1 sv=1dihydropyrimidinase-related protein 2 os=gallus gallus gn=dpysl2 pe=2 sv=1" "dihydropyrimidinase-related protein 2 os=bos taurus gn=dpysl2 pe=1 sv=1dihydropyrimidinase-related prote…	2.13424	2.10879	2.9963	2.11836	3.02374
TRINITY_DN63837_c0_g2	s-adenosyl-l-methionine-dependent trna 4-demethylwyosine synthase os=danio rerio gn=tyw1 pe=2 sv=1s-adenosyl-l-methionine-dependent trna 4-demethylwyosine synthase os=danio rerio gn=tyw1 pe=2 sv=1s-adenosyl-l-methionine-dependent trna 4-demethylwyosine synthase os=danio rerio gn=tyw1 pe=2 sv=1s-adenosyl-l-methionine-dependent trna 4-demethylwyosine synthase os=danio rerio gn=tyw1 pe=2 sv=1 "s-ade…	2.14357	3.08457	1.05191	1.05365	2.25205
TRINITY_DN54228_c0_g1	single-strand selective monofunctional uracil dna glycosylase os=homo sapiens gn=smug1 pe=1 sv=2single-strand selective monofunctional uracil dna glycosylase os=homo sapiens gn=smug1 pe=1 sv=2 "single-strand selective monofunctional uracil dna glycosylase os=homo sapiens gn=smug1 pe=1 sv=2" "single-strand selective monofunctional uracil dna glycosylase os=homo sapiens gn=smug1 pe=1 sv=2" "single-…	2.14439	3.78821	1.93962	0.981007	1.86056
TRINITY_DN57275_c0_g1	proton-coupled folate transporter os=danio rerio gn=slc46a1 pe=2 sv=1sterile alpha and tir motif-containing protein 1 os=mus musculus gn=sarm1 pe=1 sv=1sterile alpha and tir motif-containing protein 1 os=mus musculus gn=sarm1 pe=1 sv=1 "solute carrier family 13 member 2 os=mus musculus gn=slc13a2 pe=2 sv=1solute carrier family 13 member 2 os=mus musculus gn=slc13a2 pe=2 sv=1solute carrier family …	2.14697	1.48966	4.29636	4.83552	2.95566
TRINITY_DN54796_c0_g1	teneurin-2 os=homo sapiens gn=tenm2 pe=1 sv=3teneurin-2 os=homo sapiens gn=tenm2 pe=1 sv=3teneurin-2 os=homo sapiens gn=tenm2 pe=1 sv=3 "teneurin-2 os=homo sapiens gn=tenm2 pe=1 sv=3teneurin-2 os=homo sapiens gn=tenm2 pe=1 sv=3" "teneurin-2 os=homo sapiens gn=tenm2 pe=1 sv=3" "teneurin-2 os=homo sapiens gn=tenm2 pe=1 sv=3teneurin-2 os=homo sapiens gn=tenm2 pe=1 sv=3"	2.14764	2.80084	1.86337	2.66544	4.01509
TRINITY_DN58743_c0_g2	myosin-iiib os=homo sapiens gn=myo3b pe=2 sv=4 "myosin-iiib os=homo sapiens gn=myo3b pe=2 sv=4myosin-iiib os=homo sapiens gn=myo3b pe=2 sv=4myosin-iiib os=homo sapiens gn=myo3b pe=2 sv=4myosin-iiib os=homo sapiens gn=myo3b pe=2 sv=4myosin-iiib os=homo sapiens gn=myo3b pe=2 sv=4" "myosin-iiib os=homo sapiens gn=myo3b pe=2 sv=4myosin-iiib os=homo sapiens gn=myo3b pe=2 sv=4myosin-iiib os=homo sapien…	2.1561	1.13283	3.854	2.13343	4.34924
TRINITY_DN59807_c1_g2	diacylglycerol kinase beta os=homo sapiens gn=dgkb pe=2 sv=2 "diacylglycerol kinase beta os=homo sapiens gn=dgkb pe=2 sv=2" "diacylglycerol kinase beta os=homo sapiens gn=dgkb pe=2 sv=2" "diacylglycerol kinase beta os=homo sapiens gn=dgkb pe=2 sv=2" "tpa: diacylglycerol beta 90kda"	2.15946	2.50266	3.62597	2.76318	4.08492
TRINITY_DN57562_c1_g1	adenosine deaminase domain-containing protein 1 os=mus musculus gn=adad1 pe=1 sv=1adenosine deaminase domain-containing protein 1 os=mus musculus gn=adad1 pe=1 sv=1adenosine deaminase domain-containing protein 1 os=mus musculus gn=adad1 pe=1 sv=1 "adenosine deaminase domain-containing protein 1 os=mus musculus gn=adad1 pe=1 sv=1adenosine deaminase domain-containing protein 1 os=mus musculus gn=ad…	2.16045	2.40021	3.02688	3.23969	2.12272
TRINITY_DN64444_c0_g1	centrosomal protein of 192 kda os=homo sapiens gn=cep192 pe=1 sv=2 "centrosomal protein of 192 kda os=homo sapiens gn=cep192 pe=1 sv=2centrosomal protein of 192 kda os=homo sapiens gn=cep192 pe=1 sv=2centrosomal protein of 192 kda os=homo sapiens gn=cep192 pe=1 sv=2" "centrosomal protein of 192 kda os=homo sapiens gn=cep192 pe=1 sv=2centrosomal protein of 192 kda os=homo sapiens gn=cep192 pe=1 sv…	2.16129	0.739631	2.20149	2.83312	2.38266
TRINITY_DN44831_c0_g1	-	2.16275	3.03235	1.64682	2.12414	3.11081
TRINITY_DN64795_c0_g1	nidogen and egf-like domain-containing protein 1 os=mus musculus gn=sned1 pe=2 sv=2nidogen and egf-like domain-containing protein 1 os=homo sapiens gn=sned1 pe=2 sv=2 "nidogen and egf-like domain-containing protein 1 os=mus musculus gn=sned1 pe=2 sv=2rootletin os=homo sapiens gn=crocc pe=1 sv=1rootletin os=homo sapiens gn=crocc pe=1 sv=1nidogen and egf-like domain-containing protein 1 os=homo sap…	2.16692	2.93855	4.50948	5.4874	3.12812
TRINITY_DN62557_c7_g1	calsyntenin-1 os=homo sapiens gn=clstn1 pe=1 sv=1calsyntenin-1 os=homo sapiens gn=clstn1 pe=1 sv=1calsyntenin-1 os=homo sapiens gn=clstn1 pe=1 sv=1calsyntenin-1 os=homo sapiens gn=clstn1 pe=1 sv=1 "calsyntenin-1 os=homo sapiens gn=clstn1 pe=1 sv=1calsyntenin-1 os=homo sapiens gn=clstn1 pe=1 sv=1calsyntenin-1 os=homo sapiens gn=clstn1 pe=1 sv=1" "calsyntenin-1 os=homo sapiens gn=clstn1 pe=1 sv=1ca…	2.17665	2.53102	2.52634	2.54329	3.10526
TRINITY_DN59660_c0_g1	e3 ubiquitin-protein ligase nedd4 os=rattus norvegicus gn=nedd4 pe=1 sv=1 "e3 ubiquitin-protein ligase nedd4-like os=homo sapiens gn=nedd4l pe=1 sv=2e3 ubiquitin-protein ligase nedd4-like os=homo sapiens gn=nedd4l pe=1 sv=2e3 ubiquitin-protein ligase nedd4-like os=homo sapiens gn=nedd4l pe=1 sv=2e3 ubiquitin-protein ligase nedd4-like os=homo sapiens gn=nedd4l pe=1 sv=2e3 ubiquitin-protein ligase …	2.17714	2.54225	1.71447	1.98794	2.09235
TRINITY_DN57318_c0_g1	keratinocyte-associated transmembrane protein 2 os=homo sapiens gn=kct2 pe=2 sv=2 "keratinocyte-associated transmembrane protein 2 os=mus musculus gn=kct2 pe=2 sv=2" "keratinocyte-associated transmembrane protein 2 os=homo sapiens gn=kct2 pe=2 sv=2keratinocyte-associated transmembrane protein 2 os=homo sapiens gn=kct2 pe=2 sv=2keratinocyte-associated transmembrane protein 2 os=homo sapiens gn=kct…	2.18283	1.95951	0.748868	1.94852	1.40951
TRINITY_DN62514_c5_g1	endoplasmic reticulum metallopeptidase 1 os=homo sapiens gn=ermp1 pe=1 sv=2 "endoplasmic reticulum metallopeptidase 1 os=homo sapiens gn=ermp1 pe=1 sv=2endoplasmic reticulum metallopeptidase 1 os=homo sapiens gn=ermp1 pe=1 sv=2endoplasmic reticulum metallopeptidase 1 os=rattus norvegicus gn=ermp1 pe=1 sv=1" "endoplasmic reticulum metallopeptidase 1 os=homo sapiens gn=ermp1 pe=1 sv=2" "endoplasmic…	2.18982	2.33813	1.6951	3.25789	1.73539
TRINITY_DN38079_c0_g1	abhydrolase domain-containing protein 8 os=xenopus laevis gn=abhd8 pe=2 sv=1 "abhydrolase domain-containing protein 8 os=xenopus laevis gn=abhd8 pe=2 sv=1abhydrolase domain-containing protein 8 os=xenopus laevis gn=abhd8 pe=2 sv=1" "abhydrolase domain-containing protein 8 os=xenopus laevis gn=abhd8 pe=2 sv=1" "abhydrolase domain-containing protein 8 os=xenopus laevis gn=abhd8 pe=2 sv=1" "abhd8_xe…	2.20207	4.32123	4.30678	6.2951	5.97996
TRINITY_DN52502_c0_g1	trafficking kinesin-binding protein 1 os=homo sapiens gn=trak1 pe=1 sv=1trafficking kinesin-binding protein 1 os=homo sapiens gn=trak1 pe=1 sv=1trafficking kinesin-binding protein 1 os=homo sapiens gn=trak1 pe=1 sv=1trafficking kinesin-binding protein 1 os=homo sapiens gn=trak1 pe=1 sv=1 "trafficking kinesin-binding protein 1 os=homo sapiens gn=trak1 pe=1 sv=1trafficking kinesin-binding protein 1…	2.20606	1.8364	0.895125	1.41074	1.9578
TRINITY_DN27862_c0_g1	-	2.20768	1.87223	2.88102	3.03001	2.93924
TRINITY_DN46379_c0_g1	krueppel-like factor 4 os=mus musculus gn=klf4 pe=1 sv=3 "krueppel-like factor 4 os=mus musculus gn=klf4 pe=1 sv=3" "krueppel-like factor 4 os=mus musculus gn=klf4 pe=1 sv=3" "krueppel-like factor 4 os=mus musculus gn=klf4 pe=1 sv=3" "klf4 protein"	2.20881	1.45439	3.64909	4.88287	1.21859
TRINITY_DN64613_c0_g1	tetratricopeptide repeat protein 39c os=danio rerio gn=ttc39c pe=2 sv=1tetratricopeptide repeat protein 39c os=danio rerio gn=ttc39c pe=2 sv=1 "tetratricopeptide repeat protein 39c os=danio rerio gn=ttc39c pe=2 sv=1" "tetratricopeptide repeat protein 39c os=danio rerio gn=ttc39c pe=2 sv=1" "tetratricopeptide repeat protein 39c os=danio rerio gn=ttc39c pe=2 sv=1tetratricopeptide repeat protein 39c…	2.2101	3.55108	2.76183	4.67059	5.33998
TRINITY_DN61691_c0_g1	paired amphipathic helix protein sin3a os=homo sapiens gn=sin3a pe=1 sv=2 "paired amphipathic helix protein sin3a os=homo sapiens gn=sin3a pe=1 sv=2" "paired amphipathic helix protein sin3a os=homo sapiens gn=sin3a pe=1 sv=2" "paired amphipathic helix protein sin3a os=homo sapiens gn=sin3a pe=1 sv=2paired amphipathic helix protein sin3a os=homo sapiens gn=sin3a pe=1 sv=2" "paired amphipathic heli…	2.2115	2.59839	2.27674	2.85739	2.04164
TRINITY_DN55837_c0_g1	golgin subfamily a member 2 os=rattus norvegicus gn=golga2 pe=1 sv=4golgin subfamily a member 2 os=rattus norvegicus gn=golga2 pe=1 sv=4golgin subfamily a member 2 os=rattus norvegicus gn=golga2 pe=1 sv=4 "golgin subfamily a member 2 os=mus musculus gn=golga2 pe=2 sv=3" "golgin subfamily a member 2 os=rattus norvegicus gn=golga2 pe=1 sv=3golgin subfamily a member 2 os=mus musculus gn=golga2 pe=2 …	2.23141	1.63377	1.83189	2.08764	1.50957
TRINITY_DN16219_c0_g1	homeobox protein dlx1a os=danio rerio gn=dlx1a pe=2 sv=1 "homeobox protein dlx1a os=danio rerio gn=dlx1a pe=2 sv=1homeobox protein dlx1a os=danio rerio gn=dlx1a pe=2 sv=1homeobox protein dlx1a os=danio rerio gn=dlx1a pe=2 sv=1" "homeobox protein dlx1a os=danio rerio gn=dlx1a pe=2 sv=1" "homeobox protein dlx1a os=danio rerio gn=dlx1a pe=2 sv=1homeobox protein dlx1a os=danio rerio gn=dlx1a pe=2 sv=…	2.23919	4.24953	1.69958	2.4459	4.80461
TRINITY_DN55949_c1_g2	rho gtpase-activating protein 32 os=xenopus laevis gn=arhgap32 pe=2 sv=1rho gtpase-activating protein 32 os=xenopus laevis gn=arhgap32 pe=2 sv=1 "rho gtpase-activating protein 32 os=mus musculus gn=arhgap32 pe=1 sv=2rho gtpase-activating protein 32 os=xenopus laevis gn=arhgap32 pe=2 sv=1rho gtpase-activating protein 32 os=mus musculus gn=arhgap32 pe=1 sv=2" "rho gtpase-activating protein 32 os=xe…	2.24095	0.979166	2.06119	1.56871	2.19608
TRINITY_DN56565_c0_g1	inactive serine protease pamr1 os=pongo abelii gn=pamr1 pe=2 sv=1 "inactive serine protease pamr1 os=bos taurus gn=pamr1 pe=2 sv=1tripartite motif-containing protein 44 os=bos taurus gn=trim44 pe=2 sv=1inactive serine protease pamr1 os=bos taurus gn=pamr1 pe=2 sv=1" "inactive serine protease pamr1 os=bos taurus gn=pamr1 pe=2 sv=1inactive serine protease pamr1 os=bos taurus gn=pamr1 pe=2 sv=1inact…	2.24749	0.584488	2.13206	5.89819	3.38852
TRINITY_DN61740_c0_g1	semaphorin-4g os=mus musculus gn=sema4g pe=1 sv=1 "semaphorin-4f os=mus musculus gn=sema4f pe=2 sv=2semaphorin-4g os=homo sapiens gn=sema4g pe=2 sv=1" "semaphorin-4g os=mus musculus gn=sema4g pe=1 sv=1semaphorin-4g os=mus musculus gn=sema4g pe=1 sv=1" "semaphorin-4g os=mus musculus gn=sema4g pe=1 sv=1"	2.25182	2.37438	2.31733	2.56478	4.54845
TRINITY_DN47126_c0_g1	sorting nexin-25 os=homo sapiens gn=snx25 pe=1 sv=2 "sorting nexin-25 os=homo sapiens gn=snx25 pe=1 sv=2" "sorting nexin-25 os=homo sapiens gn=snx25 pe=1 sv=2" "sorting nexin-25 os=homo sapiens gn=snx25 pe=1 sv=2"	2.25954	1.02378	1.66876	2.76938	2.01006
TRINITY_DN59552_c1_g1	-	2.26227	2.20806	1.50718	1.41279	2.06868
TRINITY_DN64532_c1_g2	inositol -trisphosphate receptor type 3 os=homo sapiens gn=itpr3 pe=1 sv=2inositol -trisphosphate receptor type 3 os=homo sapiens gn=itpr3 pe=1 sv=2 "inositol -trisphosphate receptor type 3 os=homo sapiens gn=itpr3 pe=1 sv=2inositol -trisphosphate receptor type 3 os=homo sapiens gn=itpr3 pe=1 sv=2" "inositol -trisphosphate receptor type 3 os=homo sapiens gn=itpr3 pe=1 sv=2inositol -trisphosphate …	2.26512	2.19727	2.03929	3.27301	2.63425
TRINITY_DN45325_c0_g1	-	2.26885	6.85676	7.93789	7.54039	4.04768
TRINITY_DN62438_c2_g1	regulator of nonsense transcripts 2 os=homo sapiens gn=upf2 pe=1 sv=1regulator of nonsense transcripts 2 os=homo sapiens gn=upf2 pe=1 sv=1regulator of nonsense transcripts 2 os=homo sapiens gn=upf2 pe=1 sv=1 "regulator of nonsense transcripts 2 os=homo sapiens gn=upf2 pe=1 sv=1regulator of nonsense transcripts 2 os=homo sapiens gn=upf2 pe=1 sv=1regulator of nonsense transcripts 2 os=homo sapiens …	2.27321	1.22251	3.19924	3.32415	1.20771
TRINITY_DN64405_c1_g2	phosphatidylinositol -bisphosphate 3-kinase catalytic subunit alpha isoform os=homo sapiens gn=pik3ca pe=1 sv=2phosphatidylinositol -bisphosphate 3-kinase catalytic subunit alpha isoform os=homo sapiens gn=pik3ca pe=1 sv=2phosphatidylinositol -bisphosphate 3-kinase catalytic subunit alpha isoform os=homo sapiens gn=pik3ca pe=1 sv=2 "phosphatidylinositol -bisphosphate 3-kinase catalytic subunit al…	2.27458	1.81461	0.933095	1.42868	2.70577
TRINITY_DN62242_c0_g1	smc5-smc6 complex localization factor protein 2 os=pongo abelii gn=slf2 pe=2 sv=1smc5-smc6 complex localization factor protein 2 os=pongo abelii gn=slf2 pe=2 sv=1 "protein fam178a os=homo sapiens gn=fam178a pe=1 sv=2protein fam178a os=homo sapiens gn=fam178a pe=1 sv=2" "protein fam178a os=homo sapiens gn=fam178a pe=1 sv=2" "protein fam178a os=homo sapiens gn=fam178a pe=1 sv=2protein fam178a os=ho…	2.28273	2.84071	4.09223	4.0228	1.59696
TRINITY_DN53301_c0_g1	cingulin os=danio rerio gn=cgn pe=2 sv=1cingulin os=danio rerio gn=cgn pe=2 sv=1cingulin os=danio rerio gn=cgn pe=2 sv=1 "cingulin os=danio rerio gn=cgn pe=2 sv=1cingulin os=danio rerio gn=cgn pe=2 sv=1cingulin os=danio rerio gn=cgn pe=2 sv=1" "cingulin os=danio rerio gn=cgn pe=2 sv=1cingulin os=danio rerio gn=cgn pe=2 sv=1" "cingulin os=danio rerio gn=cgn pe=2 sv=1cingulin os=danio rerio gn=cgn …	2.28447	2.25594	1.86293	2.04725	4.72566
TRINITY_DN59589_c0_g1	-	2.28861	0.859678	2.95616	3.70228	1.52844
TRINITY_DN42424_c0_g1	t-box transcription factor tbx6 os=danio rerio gn=tbx6 pe=2 sv=2 "t-box transcription factor tbx6 os=danio rerio gn=tbx6 pe=2 sv=2" "t-box transcription factor tbx6 os=danio rerio gn=tbx6 pe=2 sv=2" "t-box transcription factor tbx6 os=danio rerio gn=tbx6 pe=2 sv=2"	2.29016	4.03308	4.49527	2.31511	2.90141
TRINITY_DN63193_c3_g1	wd repeat-containing protein 47 os=homo sapiens gn=wdr47 pe=1 sv=1 "g-protein-signaling modulator 2 os=homo sapiens gn=gpsm2 pe=1 sv=3g-protein-signaling modulator 2 os=homo sapiens gn=gpsm2 pe=1 sv=3" "g-protein-signaling modulator 2 os=homo sapiens gn=gpsm2 pe=1 sv=3" "g-protein-signaling modulator 2 os=homo sapiens gn=gpsm2 pe=1 sv=3" "g-protein-signaling modulator 2-like isoform x2"	2.29033	1.49454	2.02014	2.39747	0.937044
TRINITY_DN49119_c0_g1	transmembrane protein 198 os=xenopus tropicalis gn=tmem198 pe=1 sv=1transmembrane protein 198 os=xenopus tropicalis gn=tmem198 pe=1 sv=1transmembrane protein 198 os=xenopus tropicalis gn=tmem198 pe=1 sv=1 "transmembrane protein 198 os=xenopus tropicalis gn=tmem198 pe=1 sv=1transmembrane protein 198 os=xenopus tropicalis gn=tmem198 pe=1 sv=1transmembrane protein 198 os=xenopus tropicalis gn=tmem19…	2.29088	1.27819	3.58512	1.991	0.944928
TRINITY_DN60278_c4_g3	sorting nexin-27 os=mus musculus gn=snx27 pe=1 sv=2sorting nexin-27 os=mus musculus gn=snx27 pe=1 sv=2 "sorting nexin-27 os=mus musculus gn=snx27 pe=1 sv=2" "sorting nexin-27 os=mus musculus gn=snx27 pe=1 sv=2sorting nexin-27 os=mus musculus gn=snx27 pe=1 sv=2" "sorting nexin-27 os=mus musculus gn=snx27 pe=1 sv=2sorting nexin-27 os=mus musculus gn=snx27 pe=1 sv=2" "sorting nexin family member 27"	2.29644	3.185	1.56261	2.55868	2.31863
TRINITY_DN57290_c1_g1	arginine-glutamic acid dipeptide repeats protein os=mus musculus gn=rere pe=1 sv=3arginine-glutamic acid dipeptide repeats protein os=homo sapiens gn=rere pe=1 sv=2 "arginine-glutamic acid dipeptide repeats protein os=homo sapiens gn=rere pe=1 sv=2arginine-glutamic acid dipeptide repeats protein os=homo sapiens gn=rere pe=1 sv=2arginine-glutamic acid dipeptide repeats protein os=homo sapiens gn=r…	2.2973	1.48557	0.634272	1.55702	1.18855
TRINITY_DN59667_c4_g1	calnexin os=rattus norvegicus gn=canx pe=1 sv=1 "calnexin os=canis familiaris gn=canx pe=1 sv=3" "calnexin os=canis familiaris gn=canx pe=1 sv=3" "calnexin os=canis familiaris gn=canx pe=1 sv=3" "Calmegin [Danio rerio]"	2.30286	1.97664	5.26478	4.00368	1.19021
TRINITY_DN59232_c3_g1	histone-lysine n-methyltransferase 2c os=homo sapiens gn=kmt2c pe=1 sv=3histone-lysine n-methyltransferase 2c os=homo sapiens gn=kmt2c pe=1 sv=3histone-lysine n-methyltransferase 2c os=homo sapiens gn=kmt2c pe=1 sv=3histone-lysine n-methyltransferase 2c os=homo sapiens gn=kmt2c pe=1 sv=3histone-lysine n-methyltransferase 2c os=homo sapiens gn=kmt2c pe=1 sv=3histone-lysine n-methyltransferase 2c o…	2.30601	1.53299	1.42767	1.97854	2.14219
TRINITY_DN59846_c2_g1	nuclear receptor coactivator 2 os=danio rerio gn=ncoa2 pe=1 sv=1 "nuclear receptor coactivator 2 os=danio rerio gn=ncoa2 pe=1 sv=1nuclear receptor coactivator 2 os=danio rerio gn=ncoa2 pe=1 sv=1nuclear receptor coactivator 2 os=danio rerio gn=ncoa2 pe=1 sv=1" "nuclear receptor coactivator 2 os=danio rerio gn=ncoa2 pe=1 sv=1nuclear receptor coactivator 2 os=danio rerio gn=ncoa2 pe=1 sv=1nuclear re…	2.31132	3.2017	1.16267	2.27229	2.05886
TRINITY_DN49817_c1_g1	denn domain-containing protein 1b os=homo sapiens gn=dennd1b pe=1 sv=1 "denn domain-containing protein 1b os=homo sapiens gn=dennd1b pe=1 sv=1" "denn domain-containing protein 1b os=homo sapiens gn=dennd1b pe=1 sv=1denn domain-containing protein 1b os=homo sapiens gn=dennd1b pe=1 sv=1" "denn domain-containing protein 1b os=homo sapiens gn=dennd1b pe=1 sv=1denn domain-containing protein 1b os=homo…	2.31776	1.62565	2.10955	2.2273	2.88121
TRINITY_DN64813_c2_g1	-	2.31965	2.35395	4.91158	4.04365	3.22588
TRINITY_DN38847_c0_g2	eukaryotic peptide chain release factor gtp-binding subunit erf3a os=homo sapiens gn=gspt1 pe=1 sv=1 "eukaryotic peptide chain release factor gtp-binding subunit erf3a os=mus musculus gn=gspt1 pe=1 sv=2" "eukaryotic peptide chain release factor gtp-binding subunit erf3a os=mus musculus gn=gspt1 pe=1 sv=2" "eukaryotic peptide chain release factor gtp-binding subunit erf3a os=mus musculus gn=gspt1 …	2.32282	3.02596	1.46962	1.6777	1.97948
TRINITY_DN61243_c2_g3	gamma-secretase-activating protein os=homo sapiens gn=gsap pe=1 sv=2gamma-secretase-activating protein os=homo sapiens gn=gsap pe=1 sv=2gamma-secretase-activating protein os=homo sapiens gn=gsap pe=1 sv=2gamma-secretase-activating protein os=homo sapiens gn=gsap pe=1 sv=2gamma-secretase-activating protein os=homo sapiens gn=gsap pe=1 sv=2 "gamma-secretase-activating protein os=homo sapiens gn=gsa…	2.32653	1.87287	1.12535	1.30629	2.55159
TRINITY_DN61280_c2_g1	-	2.33127	2.04284	1.46089	1.58681	1.20742
TRINITY_DN62193_c3_g1	ras-related protein rab-11a os=rattus norvegicus gn=rab11a pe=1 sv=3	2.34166	0.57517	0.880633	1.34842	2.16419
TRINITY_DN61628_c11_g1	-	2.34219	1.31341	4.45724	3.40495	1.25305
TRINITY_DN49414_c0_g1	ef-hand calcium-binding domain-containing protein 4b os=homo sapiens gn=cracr2a pe=1 sv=1 "ef-hand calcium-binding domain-containing protein 4b os=homo sapiens gn=cracr2a pe=1 sv=1ef-hand calcium-binding domain-containing protein 4b os=homo sapiens gn=cracr2a pe=1 sv=1" "ef-hand calcium-binding domain-containing protein 4b os=homo sapiens gn=cracr2a pe=1 sv=1ef-hand calcium-binding domain-contain…	2.34393	1.95804	3.67395	5.52017	2.13788
TRINITY_DN57364_c0_g1	polypyrimidine tract-binding protein 1 os=sus scrofa gn=ptbp1 pe=2 sv=1polypyrimidine tract-binding protein 1 os=sus scrofa gn=ptbp1 pe=2 sv=1 "polypyrimidine tract-binding protein 1 os=sus scrofa gn=ptbp1 pe=2 sv=1polypyrimidine tract-binding protein 1 os=sus scrofa gn=ptbp1 pe=2 sv=1" "polypyrimidine tract-binding protein 1 os=sus scrofa gn=ptbp1 pe=2 sv=1polypyrimidine tract-binding protein 1 …	2.3486	2.27042	1.25761	1.47843	2.22614
TRINITY_DN43092_c0_g1	vacuolar protein sorting-associated protein 4b os=bos taurus gn=vps4b pe=2 sv=1 "3-ketodihydrosphingosine reductase os=homo sapiens gn=kdsr pe=1 sv=1" "3-ketodihydrosphingosine reductase os=homo sapiens gn=kdsr pe=1 sv=1" "3-ketodihydrosphingosine reductase os=homo sapiens gn=kdsr pe=1 sv=1" "3-ketodihydrosphingosine reductase"	2.34991	2.33232	2.58754	3.03701	2.71896
TRINITY_DN61060_c3_g1	-	2.35785	2.91236	1.84976	1.99032	2.28252
TRINITY_DN54291_c0_g2	regulator of g-protein signaling 17 os=homo sapiens gn=rgs17 pe=1 sv=2 "regulator of g-protein signaling 17 os=homo sapiens gn=rgs17 pe=1 sv=2" "regulator of g-protein signaling 17 os=homo sapiens gn=rgs17 pe=1 sv=2" "regulator of g-protein signaling 17 os=homo sapiens gn=rgs17 pe=1 sv=2" "regulator of g-protein signaling 17-like isoform x2"	2.35998	3.04573	2.99592	3.44493	2.07398
TRINITY_DN60298_c0_g1	-	2.36446	4.00592	2.76118	2.28931	3.38413
TRINITY_DN63969_c6_g1	rap guanine nucleotide exchange factor 2 os=homo sapiens gn=rapgef2 pe=1 sv=1rap guanine nucleotide exchange factor 2 os=homo sapiens gn=rapgef2 pe=1 sv=1rap guanine nucleotide exchange factor 2 os=homo sapiens gn=rapgef2 pe=1 sv=1rap guanine nucleotide exchange factor 2 os=homo sapiens gn=rapgef2 pe=1 sv=1 "rap guanine nucleotide exchange factor 2 os=canis familiaris gn=rapgef2 pe=1 sv=2rap guan…	2.37364	1.97998	2.08329	2.62278	2.35713
TRINITY_DN64959_c0_g1	adenomatous polyposis coli protein 2 os=mus musculus gn=apc2 pe=1 sv=1 "adenomatous polyposis coli protein 2 os=homo sapiens gn=apc2 pe=1 sv=1adenomatous polyposis coli protein 2 os=homo sapiens gn=apc2 pe=1 sv=1adenomatous polyposis coli protein 2 os=homo sapiens gn=apc2 pe=1 sv=1" "adenomatous polyposis coli protein 2 os=homo sapiens gn=apc2 pe=1 sv=1" "adenomatous polyposis coli protein 2 os=h…	2.37512	2.82315	2.41125	3.33183	3.54722
TRINITY_DN51499_c3_g1	probable atp-dependent rna helicase ddx17 os=mus musculus gn=ddx17 pe=1 sv=1 "probable atp-dependent rna helicase ddx17 os=mus musculus gn=ddx17 pe=1 sv=1probable atp-dependent rna helicase ddx17 os=mus musculus gn=ddx17 pe=1 sv=1" "probable atp-dependent rna helicase ddx17 os=homo sapiens gn=ddx17 pe=1 sv=2" "probable atp-dependent rna helicase ddx17 os=homo sapiens gn=ddx17 pe=1 sv=2probable at…	2.37604	3.65223	2.09765	1.75261	2.7184
TRINITY_DN53083_c1_g1	calmodulin os=xenopus laevis gn=calm1 pe=1 sv=2 "calmodulin os=xenopus laevis gn=calm1 pe=1 sv=2" "calmodulin os=xenopus laevis gn=calm1 pe=1 sv=2" "calmodulin os=xenopus laevis gn=calm1 pe=1 sv=2"	2.37822	1.97766	1.84964	2.39931	1.48428
TRINITY_DN64024_c1_g3	junction-mediating and -regulatory protein os=danio rerio gn=jmy pe=2 sv=1junction-mediating and -regulatory protein os=danio rerio gn=jmy pe=2 sv=1junction-mediating and -regulatory protein os=danio rerio gn=jmy pe=2 sv=1junction-mediating and -regulatory protein os=danio rerio gn=jmy pe=2 sv=1junction-mediating and -regulatory protein os=danio rerio gn=jmy pe=2 sv=1junction-mediating and -regul…	2.38195	0.956239	2.34494	2.73185	3.7849
TRINITY_DN62288_c0_g1	-	2.38458	1.16433	0.842988	0.976454	2.24541
TRINITY_DN63262_c4_g1	centromere protein j os=homo sapiens gn=cenpj pe=1 sv=2centromere protein j os=homo sapiens gn=cenpj pe=1 sv=2centromere protein j os=homo sapiens gn=cenpj pe=1 sv=2centromere protein j os=homo sapiens gn=cenpj pe=1 sv=2centromere protein j os=homo sapiens gn=cenpj pe=1 sv=2 "centromere protein j os=homo sapiens gn=cenpj pe=1 sv=2centromere protein j os=homo sapiens gn=cenpj pe=1 sv=2centromere p…	2.3872	1.02493	2.63038	5.88251	2.44616
TRINITY_DN51074_c0_g1	transcriptional regulator atrx os=pongo pygmaeus gn=atrx pe=2 sv=1transcriptional regulator atrx os=pongo pygmaeus gn=atrx pe=2 sv=1 "transcriptional regulator atrx os=pan troglodytes gn=atrx pe=2 sv=1" "transcriptional regulator atrx os=pan troglodytes gn=atrx pe=2 sv=1" "transcriptional regulator atrx os=homo sapiens gn=atrx pe=1 sv=5"	2.39747	1.86625	1.67524	4.19705	1.59925
TRINITY_DN57000_c0_g1	la-related protein 4b os=homo sapiens gn=larp4b pe=1 sv=3la-related protein 4b os=mus musculus gn=larp4b pe=1 sv=2la-related protein 4b os=mus musculus gn=larp4b pe=1 sv=2 "la-related protein 4b os=mus musculus gn=larp4b pe=1 sv=2la-related protein 4b os=mus musculus gn=larp4b pe=1 sv=2la-related protein 4b os=mus musculus gn=larp4b pe=1 sv=2" "la-related protein 4b os=mus musculus gn=larp4b pe=1…	2.40043	1.49397	1.11626	1.63776	2.35195
TRINITY_DN55662_c1_g1	suppressor of cytokine signaling 6 os=pongo abelii gn=socs6 pe=2 sv=1 "suppressor of cytokine signaling 6 os=pongo abelii gn=socs6 pe=2 sv=1" "suppressor of cytokine signaling 6 os=pongo abelii gn=socs6 pe=2 sv=1" "suppressor of cytokine signaling 6 os=pongo abelii gn=socs6 pe=2 sv=1" "suppressor of cytokine signaling 6"	2.40046	2.78616	1.35724	1.73723	2.8571
TRINITY_DN57393_c1_g1	-	2.40082	2.50544	1.66504	2.37355	1.51046
TRINITY_DN64526_c1_g2	protein furry homolog-like os=homo sapiens gn=fryl pe=1 sv=2protein furry homolog-like os=homo sapiens gn=fryl pe=1 sv=2protein furry homolog-like os=homo sapiens gn=fryl pe=1 sv=2protein furry homolog-like os=homo sapiens gn=fryl pe=1 sv=2protein furry homolog-like os=homo sapiens gn=fryl pe=1 sv=2 "protein furry homolog-like os=homo sapiens gn=fryl pe=1 sv=2protein furry homolog-like os=homo sa…	2.40228	2.45523	2.01289	2.07637	1.66518
TRINITY_DN52255_c0_g1	-	2.40517	2.95484	1.85523	1.64661	4.08326
TRINITY_DN63150_c0_g1	protein fam69b os=xenopus tropicalis gn=fam69b pe=2 sv=1 "protein fam69b os=xenopus tropicalis gn=fam69b pe=2 sv=1protein fam69b os=xenopus tropicalis gn=fam69b pe=2 sv=1protein fam69b os=xenopus tropicalis gn=fam69b pe=2 sv=1" "protein fam69b os=xenopus tropicalis gn=fam69b pe=2 sv=1" "protein fam69b os=xenopus tropicalis gn=fam69b pe=2 sv=1protein fam69b os=xenopus tropicalis gn=fam69b pe=2 sv=…	2.40969	3.6	5.55563	4.98766	3.80131
TRINITY_DN50488_c0_g1	zinc finger bed domain-containing protein 4 os=homo sapiens gn=zbed4 pe=1 sv=2zinc finger bed domain-containing protein 4 os=homo sapiens gn=zbed4 pe=1 sv=2 "zinc finger bed domain-containing protein 4 os=homo sapiens gn=zbed4 pe=1 sv=2zinc finger bed domain-containing protein 4 os=homo sapiens gn=zbed4 pe=1 sv=2" "zinc finger bed domain-containing protein 4 os=homo sapiens gn=zbed4 pe=1 sv=2zinc…	2.413	0.803324	0.935424	0.656521	0.911436
TRINITY_DN44838_c0_g1	zinc finger protein 865 os=homo sapiens gn=znf865 pe=3 sv=1zinc finger protein 865 os=homo sapiens gn=znf865 pe=3 sv=1zinc finger protein 865 os=homo sapiens gn=znf865 pe=3 sv=1zinc finger protein 865 os=homo sapiens gn=znf865 pe=3 sv=1 "zinc finger protein 865 os=homo sapiens gn=znf865 pe=3 sv=1" "zinc finger protein 865 os=homo sapiens gn=znf865 pe=3 sv=1zinc finger protein 865 os=homo sapiens …	2.41621	4.21929	1.83804	2.31649	2.85824
TRINITY_DN56022_c0_g1	-	2.41686	3.04815	1.91765	2.55237	2.90521
TRINITY_DN65239_c1_g2	-	2.43184	3.78355	1.93593	2.8685	3.24279
TRINITY_DN62849_c0_g1	e3 ubiquitin-protein ligase trim23 os=mus musculus gn=trim23 pe=2 sv=1 "e3 ubiquitin-protein ligase trim23 os=mus musculus gn=trim23 pe=2 sv=1" "e3 ubiquitin-protein ligase trim23 os=mus musculus gn=trim23 pe=2 sv=1" "e3 ubiquitin-protein ligase trim23 os=mus musculus gn=trim23 pe=2 sv=1e3 ubiquitin-protein ligase trim23 os=mus musculus gn=trim23 pe=2 sv=1" "gtp-binding protein ard-1"	2.43221	1.6612	1.07896	1.46754	2.51812
TRINITY_DN57815_c0_g1	probable d-lactate mitochondrial os=mus musculus gn=ldhd pe=1 sv=1probable d-lactate mitochondrial os=mus musculus gn=ldhd pe=1 sv=1probable d-lactate mitochondrial os=mus musculus gn=ldhd pe=1 sv=1probable d-lactate mitochondrial os=mus musculus gn=ldhd pe=1 sv=1 "probable d-lactate mitochondrial os=mus musculus gn=ldhd pe=1 sv=1probable d-lactate mitochondrial os=mus musculus gn=ldhd pe=1 sv=1p…	2.44382	4.93248	2.0891	3.48209	2.314
TRINITY_DN44395_c0_g1	microtubule-associated protein rp eb family member 2 os=gallus gallus gn=mapre2 pe=2 sv=1microtubule-associated protein rp eb family member 2 os=gallus gallus gn=mapre2 pe=2 sv=1microtubule-associated protein rp eb family member 2 os=gallus gallus gn=mapre2 pe=2 sv=1 "microtubule-associated protein rp eb family member 2 os=mus musculus gn=mapre2 pe=1 sv=1" "microtubule-associated protein rp eb fa…	2.44436	2.15239	1.63868	1.66783	2.07968
TRINITY_DN58495_c1_g1	f-box only protein 22 os=pongo abelii gn=fbxo22 pe=2 sv=1 "f-box only protein 22 os=pongo abelii gn=fbxo22 pe=2 sv=1" "f-box only protein 22 os=pongo abelii gn=fbxo22 pe=2 sv=1" "f-box only protein 22 os=pongo abelii gn=fbxo22 pe=2 sv=1"	2.44697	2.2781	1.47168	1.38011	2.50819
TRINITY_DN37347_c0_g1	leucine-rich repeat and calponin homology domain-containing protein 3 os=homo sapiens gn=lrch3 pe=1 sv=2 "leucine-rich repeat and calponin homology domain-containing protein 3 os=mus musculus gn=lrch3 pe=2 sv=3" "leucine-rich repeat and calponin homology domain-containing protein 3 os=homo sapiens gn=lrch3 pe=1 sv=2" "leucine-rich repeat and calponin homology domain-containing protein 3 os=homo s…	2.45171	2.61763	1.89835	2.70375	1.18276
TRINITY_DN59590_c1_g1	synaptojanin-1 os=homo sapiens gn=synj1 pe=1 sv=2synaptojanin-1 os=homo sapiens gn=synj1 pe=1 sv=2synaptojanin-1 os=homo sapiens gn=synj1 pe=1 sv=2synaptojanin-1 os=homo sapiens gn=synj1 pe=1 sv=2synaptojanin-1 os=homo sapiens gn=synj1 pe=1 sv=2synaptojanin-1 os=homo sapiens gn=synj1 pe=1 sv=2 "synaptojanin-1 os=rattus norvegicus gn=synj1 pe=1 sv=3synaptojanin-1 os=rattus norvegicus gn=synj1 pe=1…	2.45432	3.6295	1.81619	2.78763	1.06396
TRINITY_DN63073_c0_g1	cohesin subunit sa-2 os=mus musculus gn=stag2 pe=1 sv=3cohesin subunit sa-2 os=mus musculus gn=stag2 pe=1 sv=3 "cohesin subunit sa-1 os=mus musculus gn=stag1 pe=2 sv=3cohesin subunit sa-1 os=mus musculus gn=stag1 pe=2 sv=3cohesin subunit sa-1 os=mus musculus gn=stag1 pe=2 sv=3" "cohesin subunit sa-1 os=mus musculus gn=stag1 pe=2 sv=3cohesin subunit sa-3 os=homo sapiens gn=stag3 pe=1 sv=2" "cohesi…	2.46092	4.83481	5.63089	5.76801	1.17671
TRINITY_DN58556_c0_g2	lix1-like protein os=mus musculus gn=lix1l pe=2 sv=2 "lix1-like protein os=mus musculus gn=lix1l pe=2 sv=2" "lix1-like protein os=mus musculus gn=lix1l pe=2 sv=2" "lix1-like protein os=mus musculus gn=lix1l pe=2 sv=2"	2.46115	3.67782	1.12499	2.30024	2.8012
TRINITY_DN64826_c1_g2	centrosomal protein of 162 kda os=danio rerio gn=cep162 pe=2 sv=1centrosomal protein of 162 kda os=danio rerio gn=cep162 pe=2 sv=1centrosomal protein of 162 kda os=danio rerio gn=cep162 pe=2 sv=1centrosomal protein of 162 kda os=danio rerio gn=cep162 pe=2 sv=1 "centrosomal protein of 162 kda os=danio rerio gn=cep162 pe=2 sv=1centrosomal protein of 162 kda os=danio rerio gn=cep162 pe=2 sv=1centros…	2.46848	1.6077	3.09408	4.54535	0.832959
TRINITY_DN65016_c1_g1	denn domain-containing protein 4c os=mus musculus gn=dennd4c pe=1 sv=1denn domain-containing protein 4c os=mus musculus gn=dennd4c pe=1 sv=1denn domain-containing protein 4c os=mus musculus gn=dennd4c pe=1 sv=1 "denn domain-containing protein 4c os=homo sapiens gn=dennd4c pe=1 sv=2denn domain-containing protein 4c os=mus musculus gn=dennd4c pe=1 sv=1" "denn domain-containing protein 4c os=homo sa…	2.4696	0.948589	1.11167	1.81369	0.837847
TRINITY_DN61378_c0_g1	calpain-7 os=mus musculus gn=capn7 pe=2 sv=1 "calpain-7 os=mus musculus gn=capn7 pe=2 sv=1" "calpain-7 os=mus musculus gn=capn7 pe=2 sv=1calpain-7 os=mus musculus gn=capn7 pe=2 sv=1" "calpain-7 os=mus musculus gn=capn7 pe=2 sv=1" "capn7 protein"	2.47284	1.64397	2.85111	4.08361	1.64001
TRINITY_DN53441_c0_g1	zinc finger protein 592 os=homo sapiens gn=znf592 pe=1 sv=2zinc finger protein 592 os=homo sapiens gn=znf592 pe=1 sv=2zinc finger protein 592 os=homo sapiens gn=znf592 pe=1 sv=2zinc finger protein 592 os=homo sapiens gn=znf592 pe=1 sv=2 "zinc finger protein 592 os=homo sapiens gn=znf592 pe=1 sv=2zinc finger protein 592 os=homo sapiens gn=znf592 pe=1 sv=2" "zinc finger protein 592 os=homo sapiens …	2.474	2.56336	1.74354	2.93805	2.0513
TRINITY_DN64803_c1_g1	-	2.47799	2.58684	2.04884	3.07403	3.31453
TRINITY_DN61981_c0_g1	zinc finger protein 438 os=pongo abelii gn=znf438 pe=2 sv=1zinc finger protein 438 os=pongo abelii gn=znf438 pe=2 sv=1zinc finger protein 438 os=pongo abelii gn=znf438 pe=2 sv=1zinc finger protein 438 os=pongo abelii gn=znf438 pe=2 sv=1 "zinc finger protein 438 os=pongo abelii gn=znf438 pe=2 sv=1" "zinc finger protein 438 os=pongo abelii gn=znf438 pe=2 sv=1zinc finger protein 438 os=pongo abelii …	2.48311	2.54609	1.92988	1.37924	3.52526
TRINITY_DN53077_c0_g1	f-box lrr-repeat protein 20 os=homo sapiens gn=fbxl20 pe=1 sv=2 "f-box lrr-repeat protein 20 os=homo sapiens gn=fbxl20 pe=1 sv=2" "f-box lrr-repeat protein 20 os=homo sapiens gn=fbxl20 pe=1 sv=2" "f-box lrr-repeat protein 20 os=homo sapiens gn=fbxl20 pe=1 sv=2" "f-box and leucine-rich repeat protein 2"	2.49642	1.66583	1.58985	3.04752	2.07997
TRINITY_DN58222_c0_g1	protein phosphatase inhibitor 2 os=mus musculus gn=ppp1r2 pe=1 sv=3 "protein phosphatase inhibitor 2 os=mus musculus gn=ppp1r2 pe=1 sv=3" "protein phosphatase inhibitor 2 os=mus musculus gn=ppp1r2 pe=1 sv=3" "protein phosphatase inhibitor 2 os=rattus norvegicus gn=ppp1r2 pe=2 sv=2"	2.50407	0.548678	2.28295	3.44281	2.38486
TRINITY_DN52041_c0_g1	periodic tryptophan protein 1 homolog os=homo sapiens gn=pwp1 pe=1 sv=1periodic tryptophan protein 1 homolog os=homo sapiens gn=pwp1 pe=1 sv=1 "periodic tryptophan protein 1 homolog os=homo sapiens gn=pwp1 pe=1 sv=1" "periodic tryptophan protein 1 homolog os=homo sapiens gn=pwp1 pe=1 sv=1periodic tryptophan protein 1 homolog os=homo sapiens gn=pwp1 pe=1 sv=1periodic tryptophan protein 1 homolog o…	2.50559	0.926748	0.981437	1.2632	2.88244
TRINITY_DN64720_c0_g1	dual specificity mitogen-activated protein kinase kinase 5 os=homo sapiens gn=map2k5 pe=1 sv=2 "dual specificity mitogen-activated protein kinase kinase 5 os=homo sapiens gn=map2k5 pe=1 sv=2" "dual specificity mitogen-activated protein kinase kinase 5 os=homo sapiens gn=map2k5 pe=1 sv=2dual specificity mitogen-activated protein kinase kinase 5 os=homo sapiens gn=map2k5 pe=1 sv=2" "dual specificit…	2.50652	2.05577	2.27397	2.10729	2.01224
TRINITY_DN61652_c0_g1	-	2.5092	2.98892	2.84677	3.5245	3.41647
TRINITY_DN52663_c1_g1	nuclear fragile x mental retardation-interacting protein 2 os=homo sapiens gn=nufip2 pe=1 sv=1 "nuclear fragile x mental retardation-interacting protein 2 os=mus musculus gn=nufip2 pe=1 sv=1" "nuclear fragile x mental retardation-interacting protein 2 os=homo sapiens gn=nufip2 pe=1 sv=1nuclear fragile x mental retardation-interacting protein 2 os=homo sapiens gn=nufip2 pe=1 sv=1" "nuclear fragile…	2.51209	1.53544	2.00185	2.3623	1.78434
TRINITY_DN54879_c2_g2	heterogeneous nuclear ribonucleoprotein r os=homo sapiens gn=hnrnpr pe=1 sv=1heterogeneous nuclear ribonucleoprotein r os=homo sapiens gn=hnrnpr pe=1 sv=1 "heterogeneous nuclear ribonucleoprotein r os=homo sapiens gn=hnrnpr pe=1 sv=1heterogeneous nuclear ribonucleoprotein r os=homo sapiens gn=hnrnpr pe=1 sv=1heterogeneous nuclear ribonucleoprotein r os=homo sapiens gn=hnrnpr pe=1 sv=1heterogeneou…	2.51635	1.43495	2.0253	2.20387	2.19257
TRINITY_DN47176_c0_g1	nuclear factor of activated t-cells 5 os=rattus norvegicus gn=nfat5 pe=1 sv=1 "nuclear factor of activated t-cells 5 os=homo sapiens gn=nfat5 pe=1 sv=1nuclear factor of activated t-cells 5 os=homo sapiens gn=nfat5 pe=1 sv=1" "nuclear factor of activated t-cells 5 os=homo sapiens gn=nfat5 pe=1 sv=1nuclear factor of activated t-cells 5 os=homo sapiens gn=nfat5 pe=1 sv=1nuclear factor of activated t…	2.51699	3.77811	1.4554	1.60526	3.48465
TRINITY_DN47775_c0_g1	monofunctional c1-tetrahydrofolate mitochondrial os=homo sapiens gn=mthfd1l pe=1 sv=1 "monofunctional c1-tetrahydrofolate mitochondrial os=bos taurus gn=mthfd1l pe=2 sv=2monofunctional c1-tetrahydrofolate mitochondrial os=homo sapiens gn=mthfd1l pe=1 sv=1" "monofunctional c1-tetrahydrofolate mitochondrial os=homo sapiens gn=mthfd1l pe=1 sv=1" "monofunctional c1-tetrahydrofolate mitochondrial os=b…	2.52426	1.01675	1.15499	1.87775	0.933155
TRINITY_DN47070_c2_g1	zinc finger protein 16 os=pan troglodytes gn=znf16 pe=3 sv=1zinc finger protein 16 os=pan troglodytes gn=znf16 pe=3 sv=1 "zinc finger protein 135 os=bos taurus gn=znf135 pe=2 sv=1zinc finger protein 135 os=bos taurus gn=znf135 pe=2 sv=1zinc finger protein 135 os=bos taurus gn=znf135 pe=2 sv=1zinc finger protein 135 os=bos taurus gn=znf135 pe=2 sv=1zinc finger protein 135 os=bos taurus gn=znf135 p…	2.52445	3.10234	3.52683	4.82981	1.31195
TRINITY_DN53543_c0_g1	merlin os=papio anubis gn=nf2 pe=3 sv=1merlin os=papio anubis gn=nf2 pe=3 sv=1 "merlin os=papio anubis gn=nf2 pe=3 sv=1merlin os=rattus norvegicus gn=nf2 pe=1 sv=1" "merlin os=papio anubis gn=nf2 pe=3 sv=1merlin os=papio anubis gn=nf2 pe=3 sv=1merlin os=papio anubis gn=nf2 pe=3 sv=1" "merlin os=papio anubis gn=nf2 pe=3 sv=1merlin os=papio anubis gn=nf2 pe=3 sv=1merlin os=papio anubis gn=nf2 pe=3 …	2.52472	4.03106	1.28739	1.24369	2.85541
TRINITY_DN64493_c1_g1	calmodulin-regulated spectrin-associated protein 2 os=mus musculus gn=camsap2 pe=1 sv=3calmodulin-regulated spectrin-associated protein 2 os=mus musculus gn=camsap2 pe=1 sv=3calmodulin-regulated spectrin-associated protein 2 os=mus musculus gn=camsap2 pe=1 sv=3 "calmodulin-regulated spectrin-associated protein 2 os=mus musculus gn=camsap2 pe=1 sv=3calmodulin-regulated spectrin-associated protein …	2.52673	0.705551	2.10648	1.20262	2.77843
TRINITY_DN61574_c2_g1	msx2-interacting protein os=homo sapiens gn=spen pe=1 sv=1msx2-interacting protein os=homo sapiens gn=spen pe=1 sv=1 "msx2-interacting protein os=homo sapiens gn=spen pe=1 sv=1msx2-interacting protein os=homo sapiens gn=spen pe=1 sv=1" "msx2-interacting protein os=homo sapiens gn=spen pe=1 sv=1" "msx2-interacting protein os=homo sapiens gn=spen pe=1 sv=1msx2-interacting protein os=homo sapiens gn…	2.53374	0.997749	0.853539	0.863496	1.82891
TRINITY_DN42150_c0_g1	heterogeneous nuclear ribonucleoprotein h2 os=rattus norvegicus gn=hnrnph2 pe=1 sv=1heterogeneous nuclear ribonucleoprotein h2 os=rattus norvegicus gn=hnrnph2 pe=1 sv=1 "phenazine biosynthesis-like domain-containing protein os=bos taurus gn=pbld pe=2 sv=1heterogeneous nuclear ribonucleoprotein h3 os=homo sapiens gn=hnrnph3 pe=1 sv=2" "heterogeneous nuclear ribonucleoprotein h os=mus musculus gn=h…	2.54116	1.40834	1.87065	2.17268	1.50548
TRINITY_DN59573_c3_g1	n-acetyl-beta-glucosaminyl-glycoprotein 4-beta-n-acetylgalactosaminyltransferase 1 os=mus musculus gn=b4galnt4 pe=2 sv=1n-acetyl-beta-glucosaminyl-glycoprotein 4-beta-n-acetylgalactosaminyltransferase 1 os=mus musculus gn=b4galnt4 pe=2 sv=1 "n-acetyl-beta-glucosaminyl-glycoprotein 4-beta-n-acetylgalactosaminyltransferase 1 os=homo sapiens gn=b4galnt4 pe=1 sv=1" "n-acetyl-beta-glucosaminyl-glycopr…	2.55115	3.31763	1.81647	2.46441	4.52012
TRINITY_DN61430_c2_g1	bromodomain-containing protein 4 os=danio rerio gn=brd4 pe=1 sv=1 "bromodomain-containing protein 4 os=danio rerio gn=brd4 pe=1 sv=1bromodomain-containing protein 4 os=danio rerio gn=brd4 pe=1 sv=1bromodomain-containing protein 4 os=danio rerio gn=brd4 pe=1 sv=1" "bromodomain-containing protein 4 os=danio rerio gn=brd4 pe=1 sv=1bromodomain-containing protein 4 os=danio rerio gn=brd4 pe=1 sv=1" "b…	2.55241	2.21337	1.23433	1.38158	2.5232
TRINITY_DN64610_c4_g1	ddb1- and cul4-associated factor 8 os=mus musculus gn=dcaf8 pe=1 sv=1 "ddb1- and cul4-associated factor 8 os=mus musculus gn=dcaf8 pe=1 sv=1" "ddb1- and cul4-associated factor 8 os=mus musculus gn=dcaf8 pe=1 sv=1" "ddb1- and cul4-associated factor 8 os=mus musculus gn=dcaf8 pe=1 sv=1" "wd repeat domain isoform cra_a"	2.55245	2.33462	1.55925	1.31415	2.42133
TRINITY_DN49942_c0_g1	amyloid beta a4 precursor protein-binding family b member 1 os=mus musculus gn=apbb1 pe=1 sv=3amyloid beta a4 precursor protein-binding family b member 1 os=mus musculus gn=apbb1 pe=1 sv=3 "amyloid beta a4 precursor protein-binding family b member 1 os=mus musculus gn=apbb1 pe=1 sv=3" "amyloid beta a4 precursor protein-binding family b member 1 os=mus musculus gn=apbb1 pe=1 sv=3" "amyloid beta a4…	2.56089	1.49468	1.14218	2.13697	1.78146
TRINITY_DN56701_c0_g1	adamts-like protein 2 os=homo sapiens gn=adamtsl2 pe=1 sv=1adamts-like protein 2 os=homo sapiens gn=adamtsl2 pe=1 sv=1adamts-like protein 2 os=homo sapiens gn=adamtsl2 pe=1 sv=1 "adamts-like protein 2 os=homo sapiens gn=adamtsl2 pe=1 sv=1" "adamts-like protein 2 os=homo sapiens gn=adamtsl2 pe=1 sv=1" "adamts-like protein 2 os=homo sapiens gn=adamtsl2 pe=1 sv=1adamts-like protein 2 os=homo sapiens…	2.56674	3.02084	3.08416	3.98884	2.39141
TRINITY_DN59456_c0_g1	2-oxoglutarate dehydrogenase- mitochondrial os=homo sapiens gn=ogdhl pe=1 sv=32-oxoglutarate dehydrogenase- mitochondrial os=homo sapiens gn=ogdhl pe=1 sv=3 "2-oxoglutarate dehydrogenase- mitochondrial os=pongo abelii gn=ogdhl pe=2 sv=2" "2-oxoglutarate dehydrogenase- mitochondrial os=homo sapiens gn=ogdhl pe=1 sv=32-oxoglutarate dehydrogenase- mitochondrial os=homo sapiens gn=ogdhl pe=1 sv=3" "2…	2.57332	4.33495	6.56221	2.11355	4.67599
TRINITY_DN51117_c0_g1	tyrosine-protein kinase baz1b os=danio rerio gn=baz1b pe=1 sv=2tyrosine-protein kinase baz1b os=danio rerio gn=baz1b pe=1 sv=2tyrosine-protein kinase baz1b os=danio rerio gn=baz1b pe=1 sv=2 "tyrosine-protein kinase baz1b os=danio rerio gn=baz1b pe=1 sv=2tyrosine-protein kinase baz1b os=danio rerio gn=baz1b pe=1 sv=2" "tyrosine-protein kinase baz1b os=danio rerio gn=baz1b pe=1 sv=2tyrosine-protein…	2.57581	1.50286	1.41694	2.26985	1.94018
TRINITY_DN20277_c0_g1	serine threonine-protein kinase ulk4 os=mus musculus gn=ulk4 pe=1 sv=2 "serine threonine-protein kinase ulk4 os=pongo abelii gn=ulk4 pe=2 sv=1serine threonine-protein kinase ulk4 os=pongo abelii gn=ulk4 pe=2 sv=1serine threonine-protein kinase ulk4 os=pongo abelii gn=ulk4 pe=2 sv=1serine threonine-protein kinase ulk4 os=mus musculus gn=ulk4 pe=2 sv=2" "serine threonine-protein kinase ulk4 os=pong…	2.57691	0.80141	1.91418	2.16482	1.11024
TRINITY_DN60374_c0_g1	-	2.57763	1.13658	3.14797	2.55624	1.10419
TRINITY_DN50689_c0_g1	metabotropic glutamate receptor 4 os=macaca fascicularis gn=grm4 pe=2 sv=1metabotropic glutamate receptor 4 os=macaca fascicularis gn=grm4 pe=2 sv=1 "metabotropic glutamate receptor 4 os=macaca fascicularis gn=grm4 pe=2 sv=1" "metabotropic glutamate receptor 4 os=homo sapiens gn=grm4 pe=1 sv=1metabotropic glutamate receptor 4 os=homo sapiens gn=grm4 pe=1 sv=1metabotropic glutamate receptor 4 os=h…	2.57827	2.32587	4.0121	5.61719	2.89638
TRINITY_DN55203_c0_g2	guanine nucleotide exchange factor for rab-3a os=bos taurus gn=rab3il1 pe=2 sv=1guanine nucleotide exchange factor for rab-3a os=bos taurus gn=rab3il1 pe=2 sv=1 "guanine nucleotide exchange factor for rab-3a os=bos taurus gn=rab3il1 pe=2 sv=1guanine nucleotide exchange factor for rab-3a os=bos taurus gn=rab3il1 pe=2 sv=1guanine nucleotide exchange factor for rab-3a os=homo sapiens gn=rab3il1 pe=1…	2.57852	0.867826	1.8688	2.2067	2.77075
TRINITY_DN60601_c0_g1	nipped-b-like protein b os=danio rerio gn=nipblb pe=2 sv=1nipped-b-like protein b os=danio rerio gn=nipblb pe=2 sv=1 "nipped-b-like protein a os=danio rerio gn=nipbla pe=2 sv=1nipped-b-like protein a os=danio rerio gn=nipbla pe=2 sv=1" "nipped-b-like protein a os=danio rerio gn=nipbla pe=2 sv=1nipped-b-like protein a os=danio rerio gn=nipbla pe=2 sv=1" "nipped-b-like protein a os=danio rerio gn=n…	2.5965	2.75919	3.24939	4.81586	1.88659
TRINITY_DN62165_c0_g1	-	2.60228	0.805346	2.07506	1.78479	2.67315
TRINITY_DN58816_c0_g1	e3 ubiquitin-protein ligase mib2 os=gallus gallus gn=mib2 pe=2 sv=1e3 ubiquitin-protein ligase mib2 os=gallus gallus gn=mib2 pe=2 sv=1 "e3 ubiquitin-protein ligase mib2 os=gallus gallus gn=mib2 pe=2 sv=1" "e3 ubiquitin-protein ligase mib2 os=gallus gallus gn=mib2 pe=2 sv=1" "e3 ubiquitin-protein ligase mib2 os=gallus gallus gn=mib2 pe=2 sv=1" "mib2 protein"	2.60563	2.70893	1.51594	1.90919	4.98986
TRINITY_DN63214_c0_g1	zinc finger protein 236 os=homo sapiens gn=znf236 pe=2 sv=2zinc finger protein 236 os=homo sapiens gn=znf236 pe=2 sv=2zinc finger protein 236 os=homo sapiens gn=znf236 pe=2 sv=2zinc finger protein 236 os=homo sapiens gn=znf236 pe=2 sv=2 "zinc finger protein 236 os=homo sapiens gn=znf236 pe=2 sv=2zinc finger protein 236 os=homo sapiens gn=znf236 pe=2 sv=2zinc finger protein 236 os=homo sapiens gn=…	2.60674	2.82695	2.61535	2.82261	1.83132
TRINITY_DN55251_c0_g1	-	2.60941	3.10234	3.52683	4.82981	1.31195
TRINITY_DN60649_c2_g1	mitogen-activated protein kinase kinase kinase kinase 3 os=rattus norvegicus gn=map4k3 pe=1 sv=2mitogen-activated protein kinase kinase kinase kinase 3 os=mus musculus gn=map4k3 pe=1 sv=4mitogen-activated protein kinase kinase kinase kinase 3 os=rattus norvegicus gn=map4k3 pe=1 sv=2mitogen-activated protein kinase kinase kinase kinase 3 os=rattus norvegicus gn=map4k3 pe=1 sv=2 "mitogen-activated …	2.61346	1.65415	2.14396	3.07385	2.38694
TRINITY_DN59294_c0_g1	annexin a11 os=homo sapiens gn=anxa11 pe=1 sv=1annexin a11 os=homo sapiens gn=anxa11 pe=1 sv=1annexin a11 os=homo sapiens gn=anxa11 pe=1 sv=1annexin a11 os=homo sapiens gn=anxa11 pe=1 sv=1 "annexin a11 os=homo sapiens gn=anxa11 pe=1 sv=1annexin a11 os=homo sapiens gn=anxa11 pe=1 sv=1annexin a11 os=homo sapiens gn=anxa11 pe=1 sv=1" "annexin a11 os=homo sapiens gn=anxa11 pe=1 sv=1" "annexin a11 os=…	2.61358	1.54856	2.74477	2.64562	2.73324
TRINITY_DN43383_c0_g1	glycerophosphodiester phosphodiesterase 1 os=mus musculus gn=gde1 pe=1 sv=1 "glycerophosphodiester phosphodiesterase 1 os=bos taurus gn=gde1 pe=2 sv=1" "glycerophosphodiester phosphodiesterase 1 os=bos taurus gn=gde1 pe=2 sv=1glycerophosphodiester phosphodiesterase 1 os=bos taurus gn=gde1 pe=2 sv=1glycerophosphodiester phosphodiesterase 1 os=bos taurus gn=gde1 pe=2 sv=1glycerophosphodiester phosp…	2.61571	3.57288	3.13371	3.51898	1.45521
TRINITY_DN49519_c0_g1	-	2.61591	1.73306	1.04535	1.72596	4.71481
TRINITY_DN43535_c0_g1	-	2.61903	2.54657	1.48126	3.3718	2.85125
TRINITY_DN46681_c0_g2	zinc finger protein 790 os=homo sapiens gn=znf790 pe=2 sv=2 "zinc finger protein 23 os=homo sapiens gn=znf23 pe=2 sv=3zinc finger protein 23 os=homo sapiens gn=znf23 pe=2 sv=3" "zinc finger protein 23 os=homo sapiens gn=znf23 pe=2 sv=3" "zinc finger protein 790 os=homo sapiens gn=znf790 pe=2 sv=2zinc finger protein 790 os=homo sapiens gn=znf790 pe=2 sv=2" "zinc finger protein 578-like isoform x2"	2.62489	1.31913	3.44222	1.50267	4.18126
TRINITY_DN58635_c1_g1	run and fyve domain-containing protein 2 os=homo sapiens gn=rufy2 pe=1 sv=2run and fyve domain-containing protein 2 os=homo sapiens gn=rufy2 pe=1 sv=2run and fyve domain-containing protein 2 os=homo sapiens gn=rufy2 pe=1 sv=2run and fyve domain-containing protein 2 os=homo sapiens gn=rufy2 pe=1 sv=2run and fyve domain-containing protein 2 os=homo sapiens gn=rufy2 pe=1 sv=2run and fyve domain-cont…	2.6391	3.22535	2.81523	2.75553	3.90868
TRINITY_DN47073_c0_g1	zinc finger protein 208 os=homo sapiens gn=znf208 pe=2 sv=2 "zinc finger protein 208 os=homo sapiens gn=znf208 pe=2 sv=2" "zinc finger protein 208 os=homo sapiens gn=znf208 pe=2 sv=2" "zinc finger protein 208 os=homo sapiens gn=znf208 pe=2 sv=2"	2.66075	2.21324	2.14048	1.1017	1.43456
TRINITY_DN47329_c1_g1	serine threonine-protein phosphatase 2a 55 kda regulatory subunit b beta isoform os=carassius auratus gn=ppp2r2b pe=2 sv=1 "serine threonine-protein phosphatase 2a 55 kda regulatory subunit b beta isoform os=carassius auratus gn=ppp2r2b pe=2 sv=1serine threonine-protein phosphatase 2a 55 kda regulatory subunit b beta isoform os=xenopus tropicalis gn=ppp2r2b pe=2 sv=1serine threonine-protein phosp…	2.66196	4.78185	2.97769	1.94301	1.80056
TRINITY_DN61749_c1_g1	histone acetyltransferase kat6a os=mus musculus gn=kat6a pe=1 sv=2 "bromodomain and phd finger-containing protein 3 os=homo sapiens gn=brpf3 pe=1 sv=2amyloid beta a4 protein os=saimiri sciureus gn=app pe=2 sv=1cilia- and flagella-associated protein 53 os=mus musculus gn=cfap53 pe=2 sv=3amyloid beta a4 protein os=saimiri sciureus gn=app pe=2 sv=1bromodomain and phd finger-containing protein 3 os=h…	2.66333	0.779083	8.21116	8.098	4.07767
TRINITY_DN64906_c0_g5	ketosamine-3-kinase os=mus musculus gn=fn3krp pe=1 sv=2ketosamine-3-kinase os=mus musculus gn=fn3krp pe=1 sv=2ketosamine-3-kinase os=mus musculus gn=fn3krp pe=1 sv=2ketosamine-3-kinase os=mus musculus gn=fn3krp pe=1 sv=2 "epsin-3 os=homo sapiens gn=epn3 pe=2 sv=1epsin-3 os=homo sapiens gn=epn3 pe=2 sv=1epsin-3 os=homo sapiens gn=epn3 pe=2 sv=1" "epsin-3 os=homo sapiens gn=epn3 pe=2 sv=1" "epsin-3…	2.6664	2.90657	0.976241	1.08841	2.44615
TRINITY_DN47032_c0_g1	lethal malignant brain tumor-like protein 1 os=gallus gallus gn=l3mbtl1 pe=3 sv=1 "lethal malignant brain tumor-like protein 1 os=gallus gallus gn=l3mbtl1 pe=3 sv=1" "lethal malignant brain tumor-like protein 1 os=gallus gallus gn=l3mbtl1 pe=3 sv=1lethal malignant brain tumor-like protein 1 os=gallus gallus gn=l3mbtl1 pe=3 sv=1" "lethal malignant brain tumor-like protein 1 os=gallus gallus gn=l3m…	2.66854	5.58831	3.44732	1.38067	4.58873
TRINITY_DN43940_c0_g1	folliculin os=homo sapiens gn=flcn pe=1 sv=1folliculin os=homo sapiens gn=flcn pe=1 sv=1folliculin os=homo sapiens gn=flcn pe=1 sv=1 "folliculin os=homo sapiens gn=flcn pe=1 sv=1folliculin os=homo sapiens gn=flcn pe=1 sv=1folliculin os=homo sapiens gn=flcn pe=1 sv=1" "folliculin os=homo sapiens gn=flcn pe=1 sv=1folliculin os=homo sapiens gn=flcn pe=1 sv=1folliculin os=homo sapiens gn=flcn pe=1 sv…	2.67513	1.70561	2.39401	2.53913	1.75075
TRINITY_DN58685_c2_g1	-	2.67782	3.50103	2.39754	1.67277	2.87615
TRINITY_DN63686_c2_g1	ankyrin repeat domain-containing protein 11 os=homo sapiens gn=ankrd11 pe=1 sv=3 "ankyrin repeat domain-containing protein 11 os=homo sapiens gn=ankrd11 pe=1 sv=3ankyrin repeat domain-containing protein 11 os=homo sapiens gn=ankrd11 pe=1 sv=3" "ankyrin repeat domain-containing protein 11 os=homo sapiens gn=ankrd11 pe=1 sv=3" "ankyrin repeat domain-containing protein 11 os=homo sapiens gn=ankrd11 …	2.68612	1.91575	1.12459	2.51702	3.10602
TRINITY_DN61511_c0_g1	eukaryotic translation initiation factor 2-alpha kinase 3 os=rattus norvegicus gn=eif2ak3 pe=1 sv=1 "eukaryotic translation initiation factor 2-alpha kinase 3 os=homo sapiens gn=eif2ak3 pe=1 sv=3eukaryotic translation initiation factor 2-alpha kinase 3 os=homo sapiens gn=eif2ak3 pe=1 sv=3" "eukaryotic translation initiation factor 2-alpha kinase 3 os=homo sapiens gn=eif2ak3 pe=1 sv=3" "eukaryotic…	2.69126	0.878371	1.18937	1.86882	2.19668
TRINITY_DN62587_c0_g1	tumor necrosis factor receptor superfamily member 21 os=rattus norvegicus gn=tnfrsf21 pe=1 sv=1 "tumor necrosis factor receptor superfamily member 21 os=homo sapiens gn=tnfrsf21 pe=1 sv=1" "tumor necrosis factor receptor superfamily member 21 os=homo sapiens gn=tnfrsf21 pe=1 sv=1" "tumor necrosis factor receptor superfamily member 21 os=homo sapiens gn=tnfrsf21 pe=1 sv=1"	2.70291	6.05346	2.21612	2.52766	2.43101
TRINITY_DN45631_c0_g1	transcription activator brg1 os=homo sapiens gn=smarca4 pe=1 sv=2 "transcription activator brg1 os=homo sapiens gn=smarca4 pe=1 sv=2" "transcription activator brg1 os=rattus norvegicus gn=smarca4 pe=1 sv=1transcription activator brg1 os=rattus norvegicus gn=smarca4 pe=1 sv=1" "transcription activator brg1 os=homo sapiens gn=smarca4 pe=1 sv=2transcription activator brg1 os=rattus norvegicus gn=sma…	2.70645	3.42994	1.57618	4.14469	2.12952
TRINITY_DN43664_c0_g1	-	2.70708	2.81426	1.69312	2.07918	4.31943
TRINITY_DN52535_c0_g1	-	2.71258	1.19814	1.94215	1.99043	2.90806
TRINITY_DN45648_c0_g1	mhc class ii regulatory factor rfx1 os=homo sapiens gn=rfx1 pe=1 sv=2mhc class ii regulatory factor rfx1 os=homo sapiens gn=rfx1 pe=1 sv=2 "mhc class ii regulatory factor rfx1 os=homo sapiens gn=rfx1 pe=1 sv=2" "mhc class ii regulatory factor rfx1 os=homo sapiens gn=rfx1 pe=1 sv=2" "mhc class ii regulatory factor rfx1 os=homo sapiens gn=rfx1 pe=1 sv=2"	2.71728	1.38166	2.31352	2.18708	2.18326
TRINITY_DN56273_c1_g1	e3 ubiquitin-protein ligase cbl os=mus musculus gn=cbl pe=1 sv=3e3 ubiquitin-protein ligase cbl os=mus musculus gn=cbl pe=1 sv=3e3 ubiquitin-protein ligase cbl os=mus musculus gn=cbl pe=1 sv=3 "e3 ubiquitin-protein ligase cbl os=mus musculus gn=cbl pe=1 sv=3e3 ubiquitin-protein ligase cbl os=mus musculus gn=cbl pe=1 sv=3" "trypsin os=xenopus laevis pe=2 sv=1trypsin os=xenopus laevis pe=2 sv=1" "e…	2.72746	1.54833	2.4315	3.5651	4.79475
TRINITY_DN62163_c0_g1	amyloid beta a4 precursor protein-binding family b member 3 os=rattus norvegicus gn=apbb3 pe=2 sv=1amyloid beta a4 precursor protein-binding family b member 3 os=rattus norvegicus gn=apbb3 pe=2 sv=1 "amyloid beta a4 precursor protein-binding family b member 3 os=rattus norvegicus gn=apbb3 pe=2 sv=1amyloid beta a4 precursor protein-binding family b member 3 os=rattus norvegicus gn=apbb3 pe=2 sv=1a…	2.74253	3.43197	3.5609	3.80791	2.73673
TRINITY_DN55879_c1_g1	ubiquitin carboxyl-terminal hydrolase cyld os=bos taurus gn=cyld pe=2 sv=1ubiquitin carboxyl-terminal hydrolase cyld os=bos taurus gn=cyld pe=2 sv=1ubiquitin carboxyl-terminal hydrolase cyld os=pongo abelii gn=cyld pe=2 sv=1ubiquitin carboxyl-terminal hydrolase cyld os=bos taurus gn=cyld pe=2 sv=1 "ubiquitin carboxyl-terminal hydrolase cyld os=pongo abelii gn=cyld pe=2 sv=1ubiquitin carboxyl-term…	2.74566	2.84467	2.30234	4.37576	3.48002
TRINITY_DN57974_c7_g1	-	2.74816	2.46097	2.41536	3.30209	3.60025
TRINITY_DN54533_c0_g1	regulation of nuclear pre-mrna domain-containing protein 1a os=pongo abelii gn=rprd1a pe=2 sv=1regulation of nuclear pre-mrna domain-containing protein 1a os=gallus gallus gn=rprd1a pe=2 sv=1 "regulation of nuclear pre-mrna domain-containing protein 1a os=pongo abelii gn=rprd1a pe=2 sv=1regulation of nuclear pre-mrna domain-containing protein 1a os=gallus gallus gn=rprd1a pe=2 sv=1" "regulation o…	2.74867	3.01343	2.98077	3.12351	2.06186
TRINITY_DN27740_c0_g1	e3 ubiquitin-protein ligase trip12 os=danio rerio gn=trip12 pe=3 sv=1e3 ubiquitin-protein ligase trip12 os=danio rerio gn=trip12 pe=3 sv=1 "e3 ubiquitin-protein ligase trip12 os=danio rerio gn=trip12 pe=3 sv=1e3 ubiquitin-protein ligase trip12 os=danio rerio gn=trip12 pe=3 sv=1e3 ubiquitin-protein ligase trip12 os=danio rerio gn=trip12 pe=3 sv=1" "e3 ubiquitin-protein ligase trip12 os=danio rerio…	2.75035	3.51027	2.3284	3.86485	2.68648
TRINITY_DN60518_c0_g1	elks rab6-interacting cast family member 1 os=mus musculus gn=erc1 pe=1 sv=1elks rab6-interacting cast family member 1 os=homo sapiens gn=erc1 pe=1 sv=1elks rab6-interacting cast family member 1 os=homo sapiens gn=erc1 pe=1 sv=1elks rab6-interacting cast family member 1 os=homo sapiens gn=erc1 pe=1 sv=1elks rab6-interacting cast family member 1 os=mus musculus gn=erc1 pe=1 sv=1elks rab6-interacti…	2.75809	1.03034	2.043	2.848	1.70955
TRINITY_DN62621_c3_g1	dystrobrevin alpha os=homo sapiens gn=dtna pe=1 sv=2dystrobrevin alpha os=homo sapiens gn=dtna pe=1 sv=2dystrobrevin alpha os=homo sapiens gn=dtna pe=1 sv=2dystrobrevin alpha os=mus musculus gn=dtna pe=1 sv=2 "dystrobrevin alpha os=homo sapiens gn=dtna pe=1 sv=2dystrobrevin alpha os=homo sapiens gn=dtna pe=1 sv=2dystrobrevin alpha os=homo sapiens gn=dtna pe=1 sv=2" "dystrobrevin alpha os=homo sap…	2.75997	4.03848	2.58528	1.67985	4.11803
TRINITY_DN42530_c0_g1	methyl- -binding domain protein 2 os=homo sapiens gn=mbd2 pe=1 sv=1 "methyl- -binding domain protein 2 os=homo sapiens gn=mbd2 pe=1 sv=1" "methyl- -binding domain protein 2 os=homo sapiens gn=mbd2 pe=1 sv=1" "methyl- -binding domain protein 2 os=homo sapiens gn=mbd2 pe=1 sv=1methyl- -binding domain protein 2 os=homo sapiens gn=mbd2 pe=1 sv=1methyl- -binding domain protein 2 os=homo sapiens gn=mbd…	2.76986	3.07778	3.12885	4.68589	2.81594
TRINITY_DN52465_c0_g1	beta- -galactosyltransferase 1 os=pongo pygmaeus gn=b3galt1 pe=3 sv=1 "beta- -galactosyltransferase 1 os=pongo pygmaeus gn=b3galt1 pe=3 sv=1" "beta- -galactosyltransferase 1 os=pongo pygmaeus gn=b3galt1 pe=3 sv=1beta- -galactosyltransferase 1 os=pongo pygmaeus gn=b3galt1 pe=3 sv=1beta- -galactosyltransferase 1 os=pongo pygmaeus gn=b3galt1 pe=3 sv=1beta- -galactosyltransferase 1 os=pongo pygmaeus …	2.76993	4.2101	4.74743	2.84312	3.6036
TRINITY_DN61842_c0_g2	-	2.77049	3.42786	1.73277	3.21432	3.46298
TRINITY_DN60894_c4_g1	phosphatidylinositol 4-kinase alpha os=homo sapiens gn=pi4ka pe=1 sv=3synaptosomal-associated protein 29 os=homo sapiens gn=snap29 pe=1 sv=1phosphatidylinositol 4-kinase alpha os=homo sapiens gn=pi4ka pe=1 sv=3 "phosphatidylinositol 4-kinase alpha os=homo sapiens gn=pi4ka pe=1 sv=3heparin cofactor 2 os=oryctolagus cuniculus gn=serpind1 pe=2 sv=1phosphatidylinositol 4-kinase alpha os=homo sapiens …	2.77573	1.1954	1.4871	2.35847	2.30044
TRINITY_DN65022_c0_g8	alsin os=homo sapiens gn=als2 pe=1 sv=2alsin os=rattus norvegicus gn=als2 pe=1 sv=1 "alsin os=homo sapiens gn=als2 pe=1 sv=2" "alsin os=homo sapiens gn=als2 pe=1 sv=2alsin os=homo sapiens gn=als2 pe=1 sv=2" "alsin os=homo sapiens gn=als2 pe=1 sv=2alsin os=pan troglodytes gn=als2 pe=2 sv=1"	2.78111	2.80163	3.13978	4.93729	4.46381
TRINITY_DN54117_c2_g1	-	2.78316	3.39922	2.92603	5.61933	3.50131
TRINITY_DN44441_c0_g1	-	2.78488	2.98518	2.12266	1.46054	2.165
TRINITY_DN31810_c0_g1	lamin-b receptor os=mus musculus gn=lbr pe=1 sv=2lamin-b receptor os=mus musculus gn=lbr pe=1 sv=2 "lamin-b receptor os=mus musculus gn=lbr pe=1 sv=2lamin-b receptor os=mus musculus gn=lbr pe=1 sv=2lamin-b receptor os=mus musculus gn=lbr pe=1 sv=2" "lamin-b receptor os=mus musculus gn=lbr pe=1 sv=2" "lamin-b receptor os=mus musculus gn=lbr pe=1 sv=2" "lamin b receptor"	2.78517	2.33077	2.54481	3.35734	1.61281
TRINITY_DN11764_c0_g1	-	2.78574	2.85338	3.36361	4.04987	1.54993
TRINITY_DN57151_c0_g1	zinc finger and btb domain-containing protein 48 os=mus musculus gn=zbtb48 pe=1 sv=1zinc finger and btb domain-containing protein 48 os=mus musculus gn=zbtb48 pe=1 sv=1 "zinc finger protein 840 os=homo sapiens gn=znf840p pe=5 sv=5" "zinc finger protein interacting with ribonucleoprotein k os=mus musculus gn=zik1 pe=1 sv=1" "zinc finger protein 840 os=homo sapiens gn=znf840p pe=5 sv=5" "riken cdna…	2.79912	4.16501	4.55365	4.72973	2.60796
TRINITY_DN54281_c2_g1	-	2.80058	3.16706	1.15947	2.49183	3.24395
TRINITY_DN4798_c0_g1	histone acetyltransferase kat6a os=rattus norvegicus gn=kat6a pe=1 sv=2histone acetyltransferase kat6a os=rattus norvegicus gn=kat6a pe=1 sv=2 "histone acetyltransferase kat6a os=rattus norvegicus gn=kat6a pe=1 sv=2" "histone acetyltransferase kat6a os=rattus norvegicus gn=kat6a pe=1 sv=2" "histone acetyltransferase kat6a os=rattus norvegicus gn=kat6a pe=1 sv=2" "histone acetyltransferase kat6a-l…	2.80086	2.23165	1.2568	3.15948	2.19605
TRINITY_DN58206_c4_g1	-	2.80155	3.85024	1.8258	2.53605	3.41395
TRINITY_DN61751_c3_g1	potassium voltage-gated channel subfamily d member 2 os=homo sapiens gn=kcnd2 pe=1 sv=2potassium voltage-gated channel subfamily d member 2 os=homo sapiens gn=kcnd2 pe=1 sv=2potassium voltage-gated channel subfamily d member 2 os=homo sapiens gn=kcnd2 pe=1 sv=2potassium voltage-gated channel subfamily d member 2 os=homo sapiens gn=kcnd2 pe=1 sv=2potassium voltage-gated channel subfamily d member …	2.80744	3.41963	3.40415	4.41752	3.08225
TRINITY_DN47768_c0_g1	histone acetyltransferase kat6a os=homo sapiens gn=kat6a pe=1 sv=2 "histone acetyltransferase kat6a os=homo sapiens gn=kat6a pe=1 sv=2" "histone acetyltransferase kat6a os=homo sapiens gn=kat6a pe=1 sv=2" "histone acetyltransferase kat6a os=homo sapiens gn=kat6a pe=1 sv=2" "histone acetyltransferase kat6a-like isoform x2"	2.81178	2.15585	1.69447	2.86123	2.37466
TRINITY_DN60083_c0_g1	centromere protein f os=homo sapiens gn=cenpf pe=1 sv=2 "centromere protein f os=homo sapiens gn=cenpf pe=1 sv=2centromere protein f os=homo sapiens gn=cenpf pe=1 sv=2centromere protein f os=homo sapiens gn=cenpf pe=1 sv=2" "centromere protein f os=homo sapiens gn=cenpf pe=1 sv=2" "centromere protein f os=homo sapiens gn=cenpf pe=1 sv=2centromere protein f os=homo sapiens gn=cenpf pe=1 sv=2centro…	2.81823	2.32752	2.76058	3.52225	2.16184
TRINITY_DN58157_c1_g1	-	2.81889	1.6189	1.14149	1.65073	3.69752
TRINITY_DN61736_c0_g1	protein fam110b os=danio rerio gn=fam110b pe=2 sv=1protein fam110b os=danio rerio gn=fam110b pe=2 sv=1	2.81959	2.5023	1.92534	2.7261	4.89535
TRINITY_DN51085_c0_g1	pdz and lim domain protein 4 os=gallus gallus gn=pdlim4 pe=2 sv=1pdz and lim domain protein 4 os=gallus gallus gn=pdlim4 pe=2 sv=1 "pdz and lim domain protein 4 os=gallus gallus gn=pdlim4 pe=2 sv=1" "pdz and lim domain protein 4 os=gallus gallus gn=pdlim4 pe=2 sv=1" "pdz and lim domain protein 4 os=gallus gallus gn=pdlim4 pe=2 sv=1" "pdz and lim domain 4"	2.82239	4.13705	2.74013	4.10402	3.27862
TRINITY_DN45213_c0_g2	-	2.82738	2.95579	1.95148	2.43511	3.13375
TRINITY_DN63599_c1_g1	kelch-like protein 21 os=danio rerio gn=klhl21 pe=2 sv=1 "kelch-like protein 21 os=danio rerio gn=klhl21 pe=2 sv=1kelch-like protein 21 os=danio rerio gn=klhl21 pe=2 sv=1" "kelch-like protein 21 os=danio rerio gn=klhl21 pe=2 sv=1kelch-like protein 21 os=danio rerio gn=klhl21 pe=2 sv=1" "kelch-like protein 21 os=danio rerio gn=klhl21 pe=2 sv=1kelch-like protein 21 os=danio rerio gn=klhl21 pe=2 sv=…	2.833	1.95375	2.30004	2.96551	2.65867
TRINITY_DN49639_c1_g1	dep domain-containing protein 1b os=macaca fascicularis gn=depdc1b pe=2 sv=1 "dep domain-containing protein 1b os=homo sapiens gn=depdc1b pe=1 sv=2" "dep domain-containing protein 1b os=homo sapiens gn=depdc1b pe=1 sv=2" "dep domain-containing protein 1b os=homo sapiens gn=depdc1b pe=1 sv=2dep domain-containing protein 1b os=homo sapiens gn=depdc1b pe=1 sv=2dep domain-containing protein 1b os=hom…	2.83587	2.85618	2.45233	3.773	3.71609
TRINITY_DN50445_c0_g1	pou class transcription factor 1 os=gallus gallus gn=pou2f1 pe=2 sv=1pou class transcription factor 1 os=gallus gallus gn=pou2f1 pe=2 sv=1pou class transcription factor 1 os=gallus gallus gn=pou2f1 pe=2 sv=1pou class transcription factor 1 os=gallus gallus gn=pou2f1 pe=2 sv=1 "pou class transcription factor 1 os=gallus gallus gn=pou2f1 pe=2 sv=1pou class transcription factor 1 os=gallus gallus gn…	2.83738	2.64226	1.07407	2.60022	1.60006
TRINITY_DN58055_c2_g1	dna-binding protein rfx7 os=homo sapiens gn=rfx7 pe=1 sv=1dna-binding protein rfx7 os=homo sapiens gn=rfx7 pe=1 sv=1dna-binding protein rfx7 os=homo sapiens gn=rfx7 pe=1 sv=1 "dna-binding protein rfx7 os=homo sapiens gn=rfx7 pe=1 sv=1dna-binding protein rfx7 os=homo sapiens gn=rfx7 pe=1 sv=1dna-binding protein rfx7 os=homo sapiens gn=rfx7 pe=1 sv=1dna-binding protein rfx7 os=homo sapiens gn=rfx7 …	2.83771	3.77223	1.39542	3.02001	3.40818
TRINITY_DN38435_c0_g1	-	2.84005	5.31297	5.3353	2.18135	2.82478
TRINITY_DN41885_c0_g1	vasohibin-1 os=mus musculus gn=vash1 pe=2 sv=4vasohibin-1 os=mus musculus gn=vash1 pe=2 sv=4 "vasohibin-1 os=mus musculus gn=vash1 pe=2 sv=4" "vasohibin-1 os=mus musculus gn=vash1 pe=2 sv=4vasohibin-1 os=mus musculus gn=vash1 pe=2 sv=4" "vasohibin-1 os=mus musculus gn=vash1 pe=2 sv=4"	2.84262	2.55108	1.78356	1.32455	2.77937
TRINITY_DN58812_c4_g1	protein tyrosine phosphatase domain-containing protein 1 os=danio rerio gn=ptpdc1 pe=2 sv=1 "protein tyrosine phosphatase domain-containing protein 1 os=danio rerio gn=ptpdc1 pe=2 sv=1protein tyrosine phosphatase domain-containing protein 1 os=danio rerio gn=ptpdc1 pe=2 sv=1" "protein tyrosine phosphatase domain-containing protein 1 os=danio rerio gn=ptpdc1 pe=2 sv=1protein tyrosine phosphatase d…	2.84346	2.69086	2.5947	3.96447	1.48823
TRINITY_DN59846_c2_g2	nuclear receptor coactivator 2 os=danio rerio gn=ncoa2 pe=1 sv=1nuclear receptor coactivator 2 os=danio rerio gn=ncoa2 pe=1 sv=1 "nuclear receptor coactivator 2 os=danio rerio gn=ncoa2 pe=1 sv=1nuclear receptor coactivator 2 os=danio rerio gn=ncoa2 pe=1 sv=1nuclear receptor coactivator 2 os=danio rerio gn=ncoa2 pe=1 sv=1nuclear receptor coactivator 2 os=danio rerio gn=ncoa2 pe=1 sv=1nuclear recep…	2.84796	2.06211	2.42425	3.38994	2.5654
TRINITY_DN64990_c0_g5	hippocampus abundant transcript-like protein 1 os=homo sapiens gn=hiatl1 pe=2 sv=3 "radial spoke head protein 4 homolog a os=mus musculus gn=rsph4a pe=2 sv=2radial spoke head protein 4 homolog a os=mus musculus gn=rsph4a pe=2 sv=2hippocampus abundant transcript 1 protein os=homo sapiens gn=hiat1 pe=2 sv=2hippocampus abundant transcript-like protein 1 os=homo sapiens gn=hiatl1 pe=2 sv=3hippocampus…	2.85644	2.51468	0.742825	6.16128	2.5328
TRINITY_DN60049_c0_g1	-	2.85669	2.14161	2.0434	2.19717	2.70697
TRINITY_DN64556_c4_g4	-	2.85984	4.54565	2.06683	2.1582	3.93137
TRINITY_DN46715_c0_g1	-	2.86427	2.47777	2.08711	1.61768	2.9253
TRINITY_DN65151_c2_g1	clock-interacting pacemaker os=mus musculus gn=cipc pe=1 sv=4clock-interacting pacemaker os=mus musculus gn=cipc pe=1 sv=4clock-interacting pacemaker os=mus musculus gn=cipc pe=1 sv=4 "clock-interacting pacemaker os=mus musculus gn=cipc pe=1 sv=4"	2.86942	0.889423	1.6571	2.27466	2.86336
TRINITY_DN60746_c6_g1	dynamin-3 os=mus musculus gn=dnm3 pe=1 sv=1 "dynamin-3 os=mus musculus gn=dnm3 pe=1 sv=1" "dynamin-3 os=mus musculus gn=dnm3 pe=1 sv=1dynamin-2 os=bos taurus gn=dnm2 pe=2 sv=1" "dynamin-3 os=homo sapiens gn=dnm3 pe=1 sv=4dynamin-2 os=bos taurus gn=dnm2 pe=2 sv=1"	2.86998	3.20332	1.67779	5.5794	4.68235
[truncated: 847 more rows]

## Sheet: Suppl_Table_SET15
Supplementary Excel Table SET15. Annotated genes commonly expressed in the ovaries of all five species
[truncated: 1,666 more rows]

[truncated: 6 more sheets: Suppl_Table_SET16, Suppl_Table_SET17, Suppl_Table_SET18, Suppl_Table_SET19, Suppl_Table_SET20, Suppl_Table_SET21]
